# Supplementary material for: ST14 interacts with TMEFF1 and is a predictor of poor prognosis in ovarian cancer
Source: BMC Cancer. 2024 Mar 11;24:330. doi: 10.1186/s12885-024-11958-8 (PMC10929089; doi:10.1186/s12885-024-11958-8)
Supplement: Supplementary file 2 — Supplementary Material 2 [file 12885_2024_11958_MOESM2_ESM.xlsx]

## Sheet: Cellular Components
		Supplementary table 1 Significantly enriched GO annotations (Cellular Components) of ST14 in ovarian cancer in Metascape
		GO	Category	Description	Count	%	Log(P)	Log10(q)
		GO:0005911	GO Cellular Components	cell-cell junction	32	6.44	-11.8	-8.51
		GO:0070161	GO Cellular Components	anchoring junction	31	6.24	-7.35	-4.84
		GO:0016323	GO Cellular Components	basolateral plasma membrane	19	3.82	-6.94	-4.49
		GO:0016324	GO Cellular Components	apical plasma membrane	23	4.63	-6.75	-4.36
		GO:0005813	GO Cellular Components	centrosome	26	5.23	-4.71	-2.5
		GO:0048471	GO Cellular Components	perinuclear region of cytoplasm	29	5.84	-4.28	-2.11
		GO:0030057	GO Cellular Components	desmosome	5	1.01	-4.16	-2.02
		GO:0030659	GO Cellular Components	cytoplasmic vesicle membrane	28	5.63	-3.38	-1.27
		GO:0030139	GO Cellular Components	endocytic vesicle	15	3.02	-3.28	-1.19
		GO:0031528	GO Cellular Components	microvillus membrane	4	0.8	-2.97	-0.99
		GO:0000323	GO Cellular Components	lytic vacuole	25	5.03	-2.96	-0.99
		GO:0030133	GO Cellular Components	transport vesicle	17	3.42	-2.92	-0.97
		GO:0000139	GO Cellular Components	Golgi membrane	26	5.23	-2.86	-0.93
		GO:0099513	GO Cellular Components	polymeric cytoskeletal fiber	25	5.03	-2.62	-0.74
		GO:0045121	GO Cellular Components	membrane raft	14	2.82	-2.59	-0.74
		GO:0009898	GO Cellular Components	cytoplasmic side of plasma membrane	9	1.81	-2.56	-0.74
		GO:0030864	GO Cellular Components	cortical actin cytoskeleton	6	1.21	-2.52	-0.71
		GO:0031252	GO Cellular Components	cell leading edge	16	3.22	-2.41	-0.65
		GO:0043034	GO Cellular Components	costamere	3	0.6	-2.36	-0.62
		GO:0031901	GO Cellular Components	early endosome membrane	8	1.61	-2.07	-0.41

## Sheet: Biological Processes
		Supplementary table 2 Significantly enriched GO annotations (Biological Processes) of ST14 in ovarian cancer in Metascape
		GO	Category	Description	Count	%	Log(P)	Log10(q)
		GO:0034330	GO Biological Processes	cell junction organization	29	5.84	-12.13	-8.21
		GO:0008544	GO Biological Processes	epidermis development	32	6.44	-9.78	-6.06
		GO:0061436	GO Biological Processes	establishment of skin barrier	7	1.41	-6.71	-3.59
		GO:0007162	GO Biological Processes	negative regulation of cell adhesion	20	4.02	-6.27	-3.28
		GO:0016266	GO Biological Processes	O-glycan processing	9	1.81	-5.9	-2.96
		GO:0098742	GO Biological Processes	cell-cell adhesion via plasma-membrane adhesion molecules	18	3.62	-5.52	-2.64
		GO:0140029	GO Biological Processes	exocytic process	10	2.01	-5.52	-2.64
		GO:0072659	GO Biological Processes	protein localization to plasma membrane	18	3.62	-5.44	-2.58
		GO:0034134	GO Biological Processes	toll-like receptor 2 signaling pathway	5	1.01	-5.19	-2.37
		GO:0030036	GO Biological Processes	actin cytoskeleton organization	30	6.04	-4.91	-2.15
		GO:0002831	GO Biological Processes	regulation of response to biotic stimulus	12	2.41	-4.88	-2.13
		GO:0016331	GO Biological Processes	morphogenesis of embryonic epithelium	12	2.41	-4.76	-2.05
		GO:0030576	GO Biological Processes	Cajal body organization	3	0.6	-4.66	-1.96
		GO:0035633	GO Biological Processes	maintenance of permeability of blood-brain barrier	6	1.21	-4.57	-1.93
		GO:0090330	GO Biological Processes	regulation of platelet aggregation	5	1.01	-4.56	-1.93
		GO:0007163	GO Biological Processes	establishment or maintenance of cell polarity	14	2.82	-4.32	-1.73
		GO:0030260	GO Biological Processes	entry into host cell	11	2.21	-4.15	-1.64
		GO:0000077	GO Biological Processes	DNA damage checkpoint	11	2.21	-4.07	-1.59
		GO:0032147	GO Biological Processes	activation of protein kinase activity	17	3.42	-3.99	-1.54
		GO:0030198	GO Biological Processes	extracellular matrix organization	19	3.82	-3.99	-1.54

## Sheet: Molecular Functions
		Supplementary table 3 Significantly enriched GO annotations (Molecular Functions) of ST14 in ovarian cancer in Metascape
		GO	Category	Description	Count	%	Log(P)	Log10(q)
		GO:0050839	GO Molecular Functions	cell adhesion molecule binding	36	7.24	-11.43	-7.76
		GO:0098641	GO Molecular Functions	cadherin binding involved in cell-cell adhesion	5	1.01	-4.91	-1.81
		GO:0019904	GO Molecular Functions	protein domain specific binding	30	6.04	-4.84	-1.81
		GO:0004672	GO Molecular Functions	protein kinase activity	26	5.23	-4.78	-1.81
		GO:0001618	GO Molecular Functions	virus receptor activity	8	1.61	-4.21	-1.5
		GO:0004704	GO Molecular Functions	NF-kappaB-inducing kinase activity	3	0.6	-3.97	-1.3
		GO:0004175	GO Molecular Functions	endopeptidase activity	20	4.02	-3.81	-1.23
		GO:0038024	GO Molecular Functions	cargo receptor activity	8	1.61	-3.76	-1.23
		GO:0008376	GO Molecular Functions	acetylgalactosaminyltransferase activity	6	1.21	-3.75	-1.23
		GO:0016853	GO Molecular Functions	isomerase activity	10	2.01	-3.1	-0.81
		GO:0015386	GO Molecular Functions	potassium:proton antiporter activity	3	0.6	-3.08	-0.81
		GO:1901612	GO Molecular Functions	cardiolipin binding	3	0.6	-3.08	-0.81
		GO:0030165	GO Molecular Functions	PDZ domain binding	7	1.41	-3.07	-0.81
		GO:0003779	GO Molecular Functions	actin binding	18	3.62	-3.02	-0.78
		GO:0051020	GO Molecular Functions	GTPase binding	21	4.23	-3	-0.78
		GO:0019900	GO Molecular Functions	kinase binding	26	5.23	-2.96	-0.78
		GO:0004715	GO Molecular Functions	non-membrane spanning protein tyrosine kinase activity	5	1.01	-2.89	-0.72
		GO:0008509	GO Molecular Functions	anion transmembrane transporter activity	15	3.02	-2.83	-0.69
		GO:0016417	GO Molecular Functions	S-acyltransferase activity	4	0.8	-2.62	-0.53
		GO:0017081	GO Molecular Functions	chloride channel regulator activity	3	0.6	-2.5	-0.47

## Sheet: KEGG
		Supplementary table 4 Significantly enriched KEGG pathway annotations of ST14 in ovarian cancer in Metascape
		GO	Category	Description	Count	%	Log(P)	Log10(q)
		ko04530	KEGG Pathway	Tight junction	16	3.22	-7.15	-4.25
		ko04514	KEGG Pathway	Cell adhesion molecules (CAMs)	11	2.21	-4.26	-1.93
		hsa04115	KEGG Pathway	p53 signaling pathway	8	1.61	-4.09	-1.93
		hsa00601	KEGG Pathway	Glycosphingolipid biosynthesis - lacto and neolacto series	5	1.01	-4	-1.93
		ko00512	KEGG Pathway	Mucin type O-glycan biosynthesis	4	0.8	-2.68	-0.85
		ko04621	KEGG Pathway	NOD-like receptor signaling pathway	9	1.81	-2.46	-0.7
		hsa04672	KEGG Pathway	Intestinal immune network for IgA production	5	1.01	-2.4	-0.67
		ko04064	KEGG Pathway	NF-kappa B signaling pathway	6	1.21	-2.16	-0.48

## Sheet: kinase
		Supplementary table 5 Significantly enriched kinase-target networks of ST14 in ovarian cancer in LinkedOmics
		GeneSet	P-Value	FDR	LeadibfEdgeGene
		Kinase_EGFR	0	0.18957	LYN CBLC IKBKE GSTP1 GPRC5A FAM129B CTNND1 CBL TLR3 ANXA1 PDP1 EZR
		Kinase_DYRK1A	0.016807	0.24991	SPRY2 SNCA SF3B1 LIN52 CCNL2 AMPH MAPT
		Kinase_PRKCA	0	0.37146	APLP2 CLDN7 TACSTD2 CLDN4 F11R CORO1B TRPV6 GSTP1 CFTR CFL1 CTNND1 ADAP1 L1CAM ITGB4 PTPN6 RPS6KB2 RELA TRPM4 VDR AKT1 PLCB3 EGLN2 NKX3-1 TUBA1C TAGLN2 SLC9A3R1 TRPM2 LCK MET DDX58 ANXA1 EZR RALBP1 EIF4G1 NR1I2 TFRC PRKD2 VCL PPP1R14B CYBA GNG13 F3 GSK3A PPP2R5A ARHGDIB GPSM2 BNC1 ERBB2 CFLAR VASP CDKN2A NOXO1 EIF6 PLAU PA2G4 IQGAP1 CD5 NCF1 KCNE3 CD3G ARHGDIA CD44
		Kinase_SRC	0	0.41552	CDCP1 KRT19 SDC4 MUC1 CBLC OCLN PLSCR1 PRKCD ITGB7 DAPP1 PIK3R3 CFL1 STAP2 L1CAM PTPN6 RPS6KB2 CBL CASP8 TLR3 STAT1 HLA-A JUP ATP1A1 SDHA GAPDH PTPRJ HLA-B ANXA1 PIK3CB EZR GSN CHKA TFRC PTK2B CTTN CNKSR1 PTTG1IP PDHA1 GRIN1 SH3GL1 RAPGEF1 ARHGDIB PIP5K1C STAT5A ARAF PROM1 CDK1 DGKA SRC
		Kinase_MAP2K6	0.019455	0.41843	PAK6 MAPK13
		LeadingEdgeNum: the number of leading edge genes; FDR: false discovery rate from Benjamini and Hochberg from gene set enrichment analysis (GSEA)

## Sheet: miRNA
		Supplementary table 6 Significantly enriched miRNA-target networks of ST14 in ovarian cancer in LinkedOmics
		GeneSet	P-Value	FDR	LeadibfEdgeGene
		TTTGTAG,MIR-520D	0	0	QKI MEX3B SP4 SIRT1 MBNL2 NBEA NAV3 KLF12 IGDCC4 LUC7L ANKRD10 TAL1 DCP2 HDAC4 GRM3 NR5A2 SMOC1 BIVM DDX17 LUC7L3 PRPF4B RFX4 VAMP2 ARGLU1 FBN2 PIKFYVE MDM1 TCTN2 TOX SOCS5 TRPC4 RSBN1 ETV5 HFM1 CBX3 SYT1 NFYB MLLT10 ZKSCAN5 IL1RAPL1 TBC1D15 GOLT1B ATXN2 PDE4D BAZ2B SPIN1 GPATCH8 ZMYM2 RAP2A PPP3CA SLC35F1 PDZRN3 NDEL1 RPS6KB1 SULF2 BTBD3 MTF2 PPM1D SDC2 CEP350 ALKBH5 MIER1 CDH2 PPM1E WDR61 SERTA…
		AGTCTTA,MIR-499	0	0	QKI RIC8B NOVA1 ENPP2 LIN28B ARGLU1 DDX1 SOX5 PTBP2 AEBP2 RSBN1 PPP3CA KPNA3 SDC2 MAPK6 RYBP SOX6 ZNF711
		CATGTAA,MIR-496	0	0	QKI PURG SEMA6A TIA1 NBEA NAV3 CLASP2 ANGPT1 DPY19L3 LDB2 VEZF1 PDE3A PHF14 TOX RSBN1 HECTD2 LRRN3 PAPOLG NXPH1 KHDRBS1 YAF2 ZMYM2 MTMR6 KCNH8 SEMA6D ANKRA2 FBN1 ARID4B TPP2 ASCL1 PPP3R1 BACH2 CACNA1C USP42 PRPF39 PTPN11 DPP10 MIER3 MAP2 DNAJB14 DACH1 HNRNPR SATB2 ZNF331 SLC26A7 LRRTM2 KLF3 LRIG1 SLITRK5 SEPT11 SETD2 ELF2 MAP3K3 PTHLH ZNF507 TMEM47 ZCCHC14 FAM133B TMEM33 PLEKHA5 STON1 ASXL2 CALML…
		GTATTAT,MIR-369-3P	0	0	QKI ZEB1 MEX3B ZDHHC17 ZNF423 ADAMTS6 ZNF281 ST3GAL3 WSB1 TCF12 SIRT1 MBNL2 GIT2 PCDHA2 RAB3GAP2 GPR85 PDE7B VEZF1 SLC39A10 RFX4 SMARCA1 PPP1R12A PIKFYVE WBP4 RBM26 PCDHA3 RSBN1 GOPC ETV5 SPRED1 AFF2 PCDHA7 PDE4D BAZ2B YAF2 HSPH1 PCDHA4 PCDHA1 RPS6KB1 NUAK1 NBR1 VEGFC MEIS1 CDH2 EYA1 PRKCA DIP2C TAF5 ZNF711 ARHGAP28 RBM33 PKIA TLE4 SLC6A1 FLRT3 SRPK2 FOXG1 ARID4A MMD MAP2 ZFHX4 FAM135A SPAG7 PCDH…
		GTACTGT,MIR-101	0	0.0033256	QKI PURG NOVA1 WSB1 POGZ SYNGAP1 ADAMTS10 ZBTB41 MORN4 CACNB2 USP6 TAL1 GPR85 STIM2 SLC39A10 PRPF4B RXRB SMARCA1 FBN2 FLRT2 CDH5 SOCS5 DSTYK AEBP2 ETV5 PACRG SPRED1 LRRN3 SOCS2 TLK2 NEGR1 PAPOLG NUDT11 PDE4D PUM2 C1orf52 SPOP IGFBP5 BTBD3 ROBO2 GZF1 EYA1 HAS2 STK4 BCL9 FLRT3 SRPK2 PLCG1 NRK TMEM161B MAGI2 LRRN1 TGFBR1 DNMT3A ING3 CTCF ZFHX4 PURB USP47 SEMA3G KIAA0355 C16orf72 CCNJ UBE2Q1
		LeadingEdgeNum: the number of leading edge genes; FDR: false discovery rate from Benjamini and Hochberg from gene set enrichment analysis (GSEA)

## Sheet: TF
		Supplementary table 7 Significantly enriched transcription factor-target networks of ST14 in ovarian cancer in LinkedOmics
		GeneSet	P-Value	FDR	LeadibfEdgeGene
		V$PEA3_Q6	0	0	DENND2D UNC93B1 ZNF202 C2CD2L EHF PLEKHN1 RPS6KA4 MARK2 DPP3 ZDHHC5 MMP7 ESRRA BUD13 VPS11 RTN3 SORL1 ACSL5 LTBR BCL2L14 SIK3 SYTL1 RAB1B IL18 SLC35C1 ST3GAL4 TCIRG1 LRFN4 PTPN6 DGKZ ELOVL1 BATF2 CBL SLC26A9 NRGN BLNK CARD16 PICALM FEN1 VWA1 PLCB3 CTBP2 POLD4 MAP4K2 PATL1 ANK3 LCK XPNPEP1 KCNQ1 STX5 FUCA1 PRF1 ARFGAP2 ARF3 SELL C11orf24 DMBT1 TYSND1 RUNX3 EPHA2 XCL2 ARAP1 ATL3 CTSW LAYN DUSP5 FAM…
		KMCATNNWGGA_UNKNOWN	0	0	ZNF281 CGGBP1 RECK SPRED2 SNX13 HMGXB4 NR2F1 ANAPC7 SOCS5 AEBP2 DUSP6 PDE4D TBC1D14 DLG2 CWC27 TSC1 STAG1 CRMP1 ING3 ENAH C1orf61 WASL HIC2 NR2F2 CABP1 SOX12 MAP2K5 GAS7 LMO1 PTCH1 ADAMTSL1 SP3 ZBTB11 ESM1 ABL1 DMD
		V$AREB6_01	0	0.0027337	GRHL2 CLDN7 CRB3 EPS8L1 ARHGAP32 LLGL2 PAK6 S100A14 TMEM125 FXYD3 KRT8 BCL9L PRRG2 EHF SAMD12 LAMC2 LAMB3 ESRP2 MAP7 ZNF296 USP2 KIF12 LRFN4 DIAPH1 TRIB1 TMEM191A SLC4A11 JUP MOV10 MICALCL S100A9 TTC39B CHCHD7 GRK6 DDR1 LRP10 CDK2AP2 HS6ST3 SHH TMEM139 TUBA4A ACSL4 LYPD3 SLC44A1 HCLS1 FLNB
		V$AP1_Q4_01	0	0.0061963	PKP3 WNT7B KRT8 BCL9L C2CD2L RPS6KA4 MYH14 REXO2 SFN LAMC2 ITPKC RTN3 LRRC8E SYTL1 ADAM15 USP2 ITGB4 NTN4 RELA C9orf16 SLC26A9 C19orf33 VDR SLC4A11 TREX1 PHLDA2 EPB41L1 COBL DHRS3 LNX1 GAPDH TINAGL1 CXCR5 ATP1B1 ANXA7 RAB3D EPHX4 YIF1A AP2M1 PCYT2 ALDOA LAMA3 RBBP7 TYSND1 CSF3 FOSL1 HCLS1 C15orf53 CHST4 SH3RF2 OLR1 ABCD1 C15orf39 VASP MYB IGSF9 ENO1 TRAF3 PADI4 TMEM151A EMP1 ABCF3
		V$TEF1_Q6	0	0.0069253	SCNN1A TMPRSS4 PRRG4 ELF3 TMEM125 CGN BCL9L PLEKHN1 MUC1 EPS8L2 LAMC2 RTN3 LAMB3 TNKS1BP1 EHD1 C1orf116 PDZK1IP1 USP2 OVOL1 VANGL1 PADI2 HOOK1 PPA1 ABCG4 CRYAB POLD4 PPP2R1B FOLR1 ANK3 BRMS1 TINAGL1 PTPRJ PTPRF ATP1B1 CWC15 CHKA MAST2 VCL NFKB2 EPHA2
		LeadingEdgeNum: the number of leading edge genes; FDR: false discovery rate from Benjamini and Hochberg from gene set enrichment analysis (GSEA)
