# Supplementary material for: ST14 interacts with TMEFF1 and is a predictor of poor prognosis in ovarian cancer
Source: BMC Cancer. 2024 Mar 11;24:330. doi: 10.1186/s12885-024-11958-8 (PMC10929089; doi:10.1186/s12885-024-11958-8)
Supplement: Supplementary file 3 — Supplementary Material 3 [file 12885_2024_11958_MOESM3_ESM.xlsx]

## Sheet: tcga_RSEM_gene_tpm
The expression original data of ST14 used in the GEPIA website from the TCGA database.
sample	TCGA-19-1787-01	TCGA-S9-A7J2-01	TCGA-G3-A3CH-11	TCGA-EK-A2RE-01	TCGA-44-6778-01	TCGA-F4-6854-01	TCGA-AB-2863-03	TCGA-C8-A1HL-01	TCGA-EW-A2FS-01	TCGA-IR-A3L7-01	TCGA-05-4420-01	TCGA-R6-A8WC-01	TCGA-DX-A3U8-01	TCGA-GL-8500-01	TCGA-E2-A153-11	TCGA-BR-A4J6-01	TCGA-EJ-7125-01	TCGA-IN-7808-01	TCGA-L5-A4OH-01	TCGA-RP-A695-06	TCGA-AX-A3G6-01	TCGA-B9-A8YH-01	TCGA-E1-A7YI-01	TCGA-PC-A5DM-01	TCGA-BR-A4QL-01	TCGA-CH-5751-01	TCGA-A2-A3XX-01	TCGA-DQ-5624-01	TCGA-KK-A7B3-01	TCGA-DQ-7591-01	TCGA-06-5412-01	TCGA-BP-4989-01	TCGA-EJ-8468-01	TCGA-CZ-5459-01	TCGA-D5-5538-01	TCGA-56-8305-01	TCGA-CZ-5468-11	TCGA-BH-A0BQ-11	TCGA-4X-A9FA-01	TCGA-DD-AAW0-01	TCGA-AA-3511-01	TCGA-Z7-A8R5-01	TCGA-CZ-4863-11	TCGA-39-5031-01	TCGA-ZG-A8QW-01	TCGA-DU-7302-01	TCGA-DJ-A3UX-01	TCGA-ZN-A9VQ-01	TCGA-EI-6512-01
ENSG00000149418.10	2.0569	-0.5973	2.3193	6.7107	5.2865	8.0547	2.3953	4.6218	3.6872	7.241	7.4629	7.3356	3.5287	6.7703	6.5138	6.0674	7.0672	5.2567	8.1633	0.5859	7.8878	6.1033	2.3677	0.346	5.5261	6.0293	7.0155	6.7212	7.1653	6.2044	4.2773	3.1844	7.1518	4.0952	8.0891	7.1306	6.9309	6.0023	5.9303	4.4162	7.5252	6.3688	7.0383	6.1524	6.6243	-0.2845	5.8143	4.7154	7.7184
[truncated: 5,000 more columns]

## Sheet: gtex_RSEM_gene_tpm
The expression original data of ST14 used in the GEPIA website from the GTEx database.
sample	GTEX-S4Q7-0003-SM-3NM8M	GTEX-QV31-1626-SM-2S1QC	GTEX-13QIC-0011-R1a-SM-5O9CJ	GTEX-ZPCL-0126-SM-4WWC8	GTEX-S33H-1226-SM-4AD69	GTEX-X88G-0426-SM-47JZ5	GTEX-ZAKK-0326-SM-5EGHA	GTEX-1399S-1726-SM-5L3DI	GTEX-ZF29-0926-SM-4WKFZ	GTEX-13W3W-2626-SM-5SIA2	GTEX-WQUQ-2526-SM-4MVNO	GTEX-P44H-0526-SM-2XCF1	GTEX-11ONC-2326-SM-5HL6P	GTEX-TSE9-0126-SM-3DB83	GTEX-R55F-0226-SM-48FCI	GTEX-13O3P-0226-SM-5KM3Z	GTEX-VJYA-0005-SM-3P5ZD	GTEX-PWCY-1326-SM-48TCU	GTEX-POMQ-0006-SM-5SI7D	GTEX-Y9LG-0426-SM-4VBRT	GTEX-147F4-1226-SM-5NQAY	GTEX-QXCU-0626-SM-2TC69	GTEX-1269C-2626-SM-5EQ5C	GTEX-12WSK-2326-SM-5GCOH	GTEX-P4PQ-0126-SM-2S1NM	GTEX-ZA64-1526-SM-5CVMD	GTEX-1122O-0426-SM-5H12G	GTEX-1399Q-0005-SM-5NQAG	GTEX-11EI6-0826-SM-5985V	GTEX-11EI6-3126-SM-5H111	GTEX-QV44-1726-SM-4R1KG	GTEX-14E7W-0526-SM-5S2W8	GTEX-S341-0326-SM-2XCAU	GTEX-N7MS-2625-SM-3LK77	GTEX-OHPJ-0926-SM-2HMJ1	GTEX-13O61-0326-SM-5KM2O	GTEX-REY6-0126-SM-48FDT	GTEX-13PL7-2726-SM-5L3GB	GTEX-QV44-0526-SM-2S1RE	GTEX-WY7C-0426-SM-3NB3C	GTEX-ZPCL-0004-SM-4WWD6	GTEX-X5EB-0326-SM-4QASF	GTEX-11DXY-1526-SM-5H129	GTEX-ZPIC-0005-SM-4WWEB	GTEX-13G51-2126-SM-5IJD9	GTEX-Y5V6-2826-SM-4VDSF	GTEX-Y111-1826-SM-4SOIR	GTEX-TMZS-0001-SM-3P61Q	GTEX-11XUK-1426-SM-5EQMG
ENSG00000149418.10	-4.035	-1.4699	-3.816	5.6279	4.4033	1.3397	-0.8599	4.862	5.1875	-3.816	5.6685	-0.2498	-0.2671	4.9364	0.0718	0.5069	0.3231	-0.8599	0.2881	4.8719	-3.458	4.6611	-4.035	5.8076	4.8812	1.2023	0.8805	2.2872	3.6125	4.0295	0.099	-0.2328	4.1466	5.0166	-1.2828	1.4174	0.4967	5.8253	-2.0529	4.2609	-0.0877	3.6782	-1.1488	2.1147	-2.8262	-0.4921	-1.2481	-0.8599	6.6844
[truncated: 5,000 more columns]
