# Supplementary material for: ST14 interacts with TMEFF1 and is a predictor of poor prognosis in ovarian cancer
Source: BMC Cancer. 2024 Mar 11;24:330. doi: 10.1186/s12885-024-11958-8 (PMC10929089; doi:10.1186/s12885-024-11958-8)
Supplement: Supplementary file 4 — Supplementary Material 4 [file 12885_2024_11958_MOESM4_ESM.xlsx]

## Sheet: TCGA, Firehose Legacy
The clinical and genomic data used for cBioPorta to analyze genetic variations in ST14 from the study (TCGA, Firehose Legacy)
Study ID	Patient ID	Sample ID	Diagnosis Age	Neoplasm Disease Stage American Joint Committee on Cancer Code	American Joint Committee on Cancer Publication Version Type	Cancer Type	Cancer Type Detailed	Neoplasm American Joint Committee on Cancer Clinical Group Stage	Neoplasm American Joint Committee on Cancer Clinical Distant Metastasis M Stage	Neoplasm American Joint Committee on Cancer Clinical Regional Lymph Node N Stage	Neoplasm American Joint Committee on Cancer Clinical Primary Tumor T Stage	Days to Sample Collection.	Last Alive Less Initial Pathologic Diagnosis Date Calculated Day Value	days_to_patient_progression_free	Days to Sample Procurement	days_to_tumor_progression	Disease Free (Months)	Disease Free Status	Disease code	Performance Status	Ethnicity Category	Lymphomatous Extranodal Site Involvement Indicator	Form completion date	Fraction Genome Altered	Neoplasm Histologic Grade	Neoplasm Histologic Type Name	Neoadjuvant Therapy Type Administered Prior To Resection Text	Prior Cancer Diagnosis Occurence	ICD-10 Classification	International Classification of Diseases for Oncology, Third Edition ICD-O-3 Histology Code	International Classification of Diseases for Oncology, Third Edition ICD-O-3 Site Code	Informed consent verified	Year Cancer Initial Diagnosis	Is FFPE	Patient Jewish Heritage Text Category	Karnofsky Performance Score	Longest Dimension	Lymphovascular invasion indicator	First Pathologic Diagnosis Biospecimen Acquisition Method Type	First Pathologic Diagnosis Biospecimen Acquisition Other Method Type	First Pathologic Diagnosis Biospecimen Acquisition Method Type	Mutation Count	New Neoplasm Event Post Initial Therapy Indicator	Oct embedded	Oncotree Code	Overall Survival (Months)	Overall Survival Status	Specimen Collection Method	Other Patient ID
ov_tcga	TCGA-04-1331	TCGA-04-1331-01	78	NA	NA	Ovarian Cancer	Serous Ovarian Cancer	Stage IIIC	NA	NA	NA	NA	0	NA	NA	NA	15.08	1:Recurred/Progressed	NA	NA	NOT HISPANIC OR LATINO	NA	3/26/09	0.4372	G3	Serous Cystadenocarcinoma	No	NA	C56.9	8441-03-01	C56.9	YES	2004	NO	NA	NA	0.5	YES	Tumor resection	NA	NA	78	NA	NA	SOC	43.89	1:DECEASED	NA	6d10d4ee-6331-4bba-93bc-a7b64cc0b22a
ov_tcga	TCGA-04-1332	TCGA-04-1332-01	70	NA	NA	Ovarian Cancer	Serous Ovarian Cancer	Stage IIIC	NA	NA	NA	NA	0	NA	NA	NA	12.91	1:Recurred/Progressed	NA	1	NOT HISPANIC OR LATINO	NA	3/26/09	0.3714	G3	Serous Cystadenocarcinoma	No	NA	C56.9	8441-03-01	C56.9	YES	2002	NO	NA	NA	1	NO	Tumor resection	NA	NA	23	NA	NA	SOC	40.97	1:DECEASED	NA	b46263ab-c3ca-4fda-a895-74c7e6e6fe22
ov_tcga	TCGA-04-1335	TCGA-04-1335-01	60	NA	NA	Ovarian Cancer	Serous Ovarian Cancer	Stage IB	NA	NA	NA	NA	0	NA	NA	NA	NA	NA	NA	NA	NOT HISPANIC OR LATINO	NA	3/26/09	0.3906	G2	Serous Cystadenocarcinoma	No	NA	C56.9	8441-03-01	C56.9	YES	2005	NO	NA	NA	1.5	NO	Tumor resection	NA	NA	NA	NA	NA	SOC	1.81	1:DECEASED	NA	ab3dbbbe-eed6-4a35-a505-1815225e86c9
ov_tcga	TCGA-04-1336	TCGA-04-1336-01	55	NA	NA	Ovarian Cancer	Serous Ovarian Cancer	Stage IIIB	NA	NA	NA	NA	0	NA	NA	NA	49.11	0:DiseaseFree	NA	NA	NA	NA	2005-11-09	0.5233	G3	Serous Cystadenocarcinoma	No	NA	C56.9	8441-03-01	C56.9	YES	2005	NO	NA	NA	1	NO	Tumor resection	NA	NA	51	NA	NA	SOC	49.11	0:LIVING	NA	538acb2a-c4ca-4656-a91c-841a42dbf15f
ov_tcga	TCGA-04-1337	TCGA-04-1337-01	78	NA	NA	Ovarian Cancer	Serous Ovarian Cancer	Stage IIIC	NA	NA	NA	NA	0	NA	NA	NA	NA	NA	NA	1	NOT HISPANIC OR LATINO	NA	3/26/09	0.3287	G2	Serous Cystadenocarcinoma	No	NA	C56.9	8441-03-01	C56.9	YES	2005	NO	NA	NA	1.2	NO	Tumor resection	NA	NA	85	NA	NA	SOC	2	1:DECEASED	NA	d1e974e7-dd68-40cc-ad06-2b57d964e5a1
ov_tcga	TCGA-04-1338	TCGA-04-1338-01	78	NA	NA	Ovarian Cancer	Serous Ovarian Cancer	Stage IIIC	NA	NA	NA	NA	0	NA	NA	NA	12.48	1:Recurred/Progressed	NA	1	NOT HISPANIC OR LATINO	NA	7/14/09	0.6594	G3	Serous Cystadenocarcinoma	No	NA	C56.9	8441-03-01	C56.9	YES	2005	NO	NA	NA	1.5	NA	Tumor resection	NA	NA	120	NA	NA	SOC	46.58	0:LIVING	NA	31872f6a-d225-4f91-b38d-4505d19e406c
ov_tcga	TCGA-04-1341	TCGA-04-1341-01	85	NA	NA	Ovarian Cancer	Serous Ovarian Cancer	NA	NA	NA	NA	NA	0	NA	NA	NA	1.08	0:DiseaseFree	NA	NA	NOT HISPANIC OR LATINO	NA	3/26/09	0.7221	G3	Serous Cystadenocarcinoma	No	NA	C56.9	8441-03-01	C56.9	YES	2006	NO	NA	NA	1.5	NA	NA	NA	NA	NA	NA	NA	SOC	1.08	0:LIVING	NA	92badeb5-a50e-4a62-a67e-6a8a59c948ab
ov_tcga	TCGA-04-1342	TCGA-04-1342-01	80	NA	NA	Ovarian Cancer	Serous Ovarian Cancer	Stage IV	NA	NA	NA	NA	0	NA	NA	NA	NA	NA	NA	2	NA	NA	3/26/09	0.5135	G2	Serous Cystadenocarcinoma	No	NA	C56.9	8441-03-01	C56.9	YES	2006	NO	NA	NA	2	NA	Tumor resection	NA	NA	71	NA	NA	SOC	18.5	1:DECEASED	NA	8727855e-120a-4216-a803-8cc6cd1159be
ov_tcga	TCGA-04-1343	TCGA-04-1343-01	72	NA	NA	Ovarian Cancer	Serous Ovarian Cancer	Stage IV	NA	NA	NA	NA	0	NA	NA	NA	NA	NA	NA	3	NOT HISPANIC OR LATINO	NA	3/26/09	0.5868	G3	Serous Cystadenocarcinoma	No	NA	C56.9	8441-03-01	C56.9	YES	2002	NO	NA	NA	1	NA	Tumor resection	NA	NA	47	NA	NA	SOC	11.86	1:DECEASED	NA	b7715ff6-57a6-4513-9447-aa8bc93f16d4
ov_tcga	TCGA-04-1346	TCGA-04-1346-01	73	NA	NA	Ovarian Cancer	Serous Ovarian Cancer	Stage IIIC	NA	NA	NA	NA	0	NA	NA	NA	65.47	0:DiseaseFree	NA	NA	NOT HISPANIC OR LATINO	NA	3/26/09	0.5861	G2	Serous Cystadenocarcinoma	No	NA	C56.9	8441-03-01	C56.9	YES	2003	NO	NA	100	2	YES	Tumor resection	NA	NA	35	NA	NA	SOC	65.47	0:LIVING	NA	25a0a9e6-4f5b-45d8-8f34-abfd31d5ff1b
ov_tcga	TCGA-04-1347	TCGA-04-1347-01	81	NA	NA	Ovarian Cancer	Serous Ovarian Cancer	Stage IV	NA	NA	NA	NA	0	NA	NA	NA	63.04	0:DiseaseFree	NA	0	NOT HISPANIC OR LATINO	NA	3/26/09	0.7716	G3	Serous Cystadenocarcinoma	No	NA	C56.9	8441-03-01	C56.9	YES	2004	NO	NA	100	1.1	NO	Cytology (e.g. Peritoneal or pleural fluid)	NA	NA	93	NA	NA	SOC	63.04	0:LIVING	NA	f0c353fd-947c-41e2-b643-3ecc0d69796c
ov_tcga	TCGA-04-1348	TCGA-04-1348-01	44	NA	NA	Ovarian Cancer	Serous Ovarian Cancer	Stage IIIB	NA	NA	NA	NA	0	NA	NA	NA	18.89	1:Recurred/Progressed	NA	NA	HISPANIC OR LATINO	NA	3/26/09	0.293	G3	Serous Cystadenocarcinoma	No	NA	C56.9	8441-03-01	C56.9	YES	2004	NO	NA	NA	1.5	YES	Tumor resection	NA	NA	37	NA	NA	SOC	48.72	1:DECEASED	NA	f7752d6e-f9cd-4dc9-ab01-3ab87acb21e4
ov_tcga	TCGA-04-1349	TCGA-04-1349-01	69	NA	NA	Ovarian Cancer	Serous Ovarian Cancer	Stage IV	NA	NA	NA	NA	0	NA	NA	NA	14.06	1:Recurred/Progressed	NA	NA	NOT HISPANIC OR LATINO	NA	3/26/09	0.72	G3	Serous Cystadenocarcinoma	No	NA	C56.9	8441-03-01	C56.9	YES	2004	NO	NA	NA	1.1	YES	Tumor resection	NA	NA	32	NA	NA	SOC	21.55	1:DECEASED	NA	4b930a10-4b12-4428-84f9-3255b4a3bc4f
ov_tcga	TCGA-04-1350	TCGA-04-1350-01	46	NA	NA	Ovarian Cancer	Serous Ovarian Cancer	Stage IIIC	NA	NA	NA	NA	0	NA	NA	NA	3.65	1:Recurred/Progressed	NA	0	NA	NA	3/26/09	0.6353	G3	Serous Cystadenocarcinoma	No	NA	C56.9	8441-03-01	C56.9	YES	2003	NO	NA	NA	1.5	NA	Tumor resection	NA	NA	41	NA	NA	SOC	63.93	1:DECEASED	NA	0f4a4ad1-e394-45c4-9aa9-aadf2bff0628
ov_tcga	TCGA-04-1351	TCGA-04-1351-01	76	NA	NA	Ovarian Cancer	Serous Ovarian Cancer	Stage IIIC	NA	NA	NA	NA	0	NA	NA	NA	54.47	1:Recurred/Progressed	NA	NA	NOT HISPANIC OR LATINO	NA	3/26/09	0.6255	G2	Serous Cystadenocarcinoma	No	NA	C56.9	8441-03-01	C56.9	YES	2004	NO	NA	100	2	NA	Incisional Biopsy	NA	NA	NA	NA	NA	SOC	65.41	0:LIVING	NA	12b032ed-ff92-4bfe-b980-eb273ae8ae17
ov_tcga	TCGA-04-1353	TCGA-04-1353-01	64	NA	NA	Ovarian Cancer	Serous Ovarian Cancer	Stage IIIC	NA	NA	NA	NA	0	NA	NA	NA	0.53	0:DiseaseFree	NA	NA	NOT HISPANIC OR LATINO	NA	9/19/14	0.3974	NA	Serous Cystadenocarcinoma	No	No	C56.9	8441-03-01	C56.9	YES	2003	NO	NA	NA	1	NA	NA	NA	NA	NA	NA	NA	SOC	0.53	0:LIVING	NA	cddbac56-2861-46a5-98a3-df32ab69d5da
ov_tcga	TCGA-04-1356	TCGA-04-1356-01	62	NA	NA	Ovarian Cancer	Serous Ovarian Cancer	Stage IIC	NA	NA	NA	NA	0	NA	NA	NA	5.12	1:Recurred/Progressed	NA	NA	HISPANIC OR LATINO	NA	3/26/09	0.7459	G3	Serous Cystadenocarcinoma	No	NA	C56.9	8441-03-01	C56.9	YES	2004	NO	NA	80	1.2	YES	Tumor resection	NA	NA	48	NA	NA	SOC	49.24	1:DECEASED	NA	8652ddee-98f4-4584-b450-e6f2f5c9d7ec
ov_tcga	TCGA-04-1357	TCGA-04-1357-01	52	NA	NA	Ovarian Cancer	Serous Ovarian Cancer	Stage IIIB	NA	NA	NA	NA	0	NA	NA	NA	NA	0:DiseaseFree	NA	NA	NA	NA	3/26/09	0.4413	G3	Serous Cystadenocarcinoma	No	NA	C56.9	8441-03-01	C56.9	YES	2005	NO	NA	NA	1.5	NA	NA	NA	NA	53	NA	NA	SOC	NA	0:LIVING	NA	feda41d8-ca56-425d-b149-4d5485328107
ov_tcga	TCGA-04-1360	TCGA-04-1360-01	65	NA	NA	Ovarian Cancer	Serous Ovarian Cancer	Stage IA	NA	NA	NA	NA	0	NA	NA	NA	NA	0:DiseaseFree	NA	NA	NA	NA	3/26/09	0.714	G3	Serous Cystadenocarcinoma	No	NA	C56.9	8441-03-01	C56.9	YES	2005	NO	NA	NA	1	NA	NA	NA	NA	NA	NA	NA	SOC	NA	0:LIVING	NA	e0502c47-3234-4609-a8d5-730a9e6eb5b8
ov_tcga	TCGA-04-1361	TCGA-04-1361-01	57	NA	NA	Ovarian Cancer	Serous Ovarian Cancer	Stage IIIB	NA	NA	NA	NA	0	NA	NA	NA	30.45	1:Recurred/Progressed	NA	1	NA	NA	3/26/09	0.4522	G3	Serous Cystadenocarcinoma	No	NA	C56.9	8441-03-01	C56.9	YES	2005	NO	NA	NA	0.8	NA	Tumor resection	NA	NA	52	NA	NA	SOC	32.49	0:LIVING	NA	a6aad7f9-8444-4c2f-8e4b-b19fd453544f
ov_tcga	TCGA-04-1362	TCGA-04-1362-01	59	NA	NA	Ovarian Cancer	Serous Ovarian Cancer	Stage IIC	NA	NA	NA	NA	0	NA	NA	NA	7.33	1:Recurred/Progressed	NA	1	NA	NA	3/26/09	0.71	G3	Serous Cystadenocarcinoma	No	NA	C56.9	8441-03-01	C56.9	YES	2002	NO	NA	NA	1.2	NA	Tumor resection	NA	NA	57	NA	NA	SOC	44.28	1:DECEASED	NA	1d192835-524e-429d-bf74-3c4727acb446
ov_tcga	TCGA-04-1364	TCGA-04-1364-01	61	NA	NA	Ovarian Cancer	Serous Ovarian Cancer	Stage IIIC	NA	NA	NA	NA	0	NA	NA	NA	9.46	1:Recurred/Progressed	NA	1	NOT HISPANIC OR LATINO	NA	3/26/09	0.6397	G3	Serous Cystadenocarcinoma	No	NA	C56.9	8441-03-01	C56.9	YES	2003	NO	NA	NA	1.2	NO	Tumor resection	NA	NA	37	NA	NA	SOC	33.64	1:DECEASED	NA	80f85c54-e12f-4afa-8fa5-5f3e083b6f95
ov_tcga	TCGA-04-1365	TCGA-04-1365-01	87	NA	NA	Ovarian Cancer	Serous Ovarian Cancer	Stage IIIB	NA	NA	NA	NA	0	NA	NA	NA	43.63	1:Recurred/Progressed	NA	1	NOT HISPANIC OR LATINO	NA	3/26/09	0.3718	G3	Serous Cystadenocarcinoma	No	NA	C56.9	8441-03-01	C56.9	YES	2003	NO	NA	NA	1.2	NO	Tumor resection	NA	NA	39	NA	NA	SOC	76.51	0:LIVING	NA	0484a929-7a7f-4926-8d25-470ddab082ec
ov_tcga	TCGA-04-1367	TCGA-04-1367-01	50	NA	NA	Ovarian Cancer	Serous Ovarian Cancer	Stage IIIC	NA	NA	NA	NA	0	NA	NA	NA	98.46	1:Recurred/Progressed	NA	0	NOT HISPANIC OR LATINO	NA	2010-02-09	0.8422	G3	Serous Cystadenocarcinoma	No	NA	C56.9	8441-03-01	C56.9	YES	2003	NO	NA	100	0.7	NO	Tumor resection	NA	NA	74	NA	NA	SOC	103.32	0:LIVING	NA	30b8f4cd-9245-4496-a8a8-c3e59093bc0a
ov_tcga	TCGA-04-1369	TCGA-04-1369-01	53	NA	NA	Ovarian Cancer	Serous Ovarian Cancer	Stage IIIC	NA	NA	NA	NA	0	NA	NA	NA	10.35	1:Recurred/Progressed	NA	0	NOT HISPANIC OR LATINO	NA	2008-12-10	NA	G2	Serous Cystadenocarcinoma	No	NA	C56.9	8441-03-01	C56.9	YES	2004	NO	NA	NA	1	NA	Tumor resection	NA	NA	NA	NA	NA	SOC	21.09	1:DECEASED	NA	6c43727d-631a-40fb-b1a1-242a12889eaa
ov_tcga	TCGA-04-1370	TCGA-04-1370-01	52	NA	NA	Ovarian Cancer	Serous Ovarian Cancer	Stage IIIC	NA	NA	NA	NA	0	NA	NA	NA	59.92	0:DiseaseFree	NA	1	NA	NA	2008-12-10	NA	G3	Serous Cystadenocarcinoma	No	NA	C56.9	8441-03-01	C56.9	YES	2004	NO	NA	NA	2	NA	Tumor resection	NA	NA	NA	NA	NA	SOC	59.92	0:LIVING	NA	7e6cdbc7-26a7-44f2-96fa-094738cbccae
ov_tcga	TCGA-04-1371	TCGA-04-1371-01	58	NA	NA	Ovarian Cancer	Serous Ovarian Cancer	Stage IIIC	NA	NA	NA	NA	0	NA	NA	NA	82.33	0:DiseaseFree	NA	0	NA	NA	3/26/09	0.6013	G3	Serous Cystadenocarcinoma	No	NA	C56.9	8441-03-01	C56.9	YES	2001	NO	NA	NA	2	NA	Tumor resection	NA	NA	NA	NA	NA	SOC	82.33	0:LIVING	NA	bff84539-7862-45b2-b5fc-e77291fcca8b
ov_tcga	TCGA-04-1514	TCGA-04-1514-01	45	NA	NA	Ovarian Cancer	Serous Ovarian Cancer	Stage IIIA	NA	NA	NA	NA	0	NA	NA	NA	40.11	1:Recurred/Progressed	NA	1	NOT HISPANIC OR LATINO	NA	2006-02-09	0.5409	G2	Serous Cystadenocarcinoma	No	NA	C56.9	8441-03-01	C56.9	YES	2004	NO	NA	NA	1.1	NO	Tumor resection	NA	NA	24	NA	NA	SOC	56.5	1:DECEASED	NA	e9483296-cb91-497a-b955-39a3c3289dac
ov_tcga	TCGA-04-1516	TCGA-04-1516-01	48	NA	NA	Ovarian Cancer	Serous Ovarian Cancer	Stage IA	NA	NA	NA	NA	0	NA	NA	NA	41.56	0:DiseaseFree	NA	0	NA	NA	6/25/10	0.6042	G3	Serous Cystadenocarcinoma	No	NA	C56.9	8441-03-01	C56.9	YES	2006	NO	NA	NA	0.6	NA	Tumor resection	NA	NA	NA	NA	NA	SOC	41.56	0:LIVING	NA	1c86e4e5-ecc9-4f6d-a557-77bf396a653b
ov_tcga	TCGA-04-1517	TCGA-04-1517-01	79	NA	NA	Ovarian Cancer	Serous Ovarian Cancer	Stage IIIC	NA	NA	NA	NA	0	NA	NA	NA	11.47	1:Recurred/Progressed	NA	NA	NA	NA	2006-03-09	0.7587	G3	Serous Cystadenocarcinoma	No	NA	C56.9	8441-03-01	C56.9	YES	2006	NO	NA	NA	1.5	NO	Tumor resection	NA	NA	17	NA	NA	SOC	19.97	1:DECEASED	NA	35916942-e7aa-45db-ad27-03cba67d4d5b
ov_tcga	TCGA-04-1519	TCGA-04-1519-01	48	NA	NA	Ovarian Cancer	Serous Ovarian Cancer	Stage IIIC	NA	NA	NA	NA	0	NA	NA	NA	0.79	0:DiseaseFree	NA	NA	NA	NA	2006-03-09	1	G3	Serous Cystadenocarcinoma	No	NA	C56.9	8441-03-01	C56.9	YES	2007	NO	NA	NA	1.3	NA	NA	NA	NA	NA	NA	NA	SOC	0.79	0:LIVING	NA	e9b5336e-d724-4e7d-8c81-1147abd0a80d
ov_tcga	TCGA-04-1525	TCGA-04-1525-01	47	NA	NA	Ovarian Cancer	Serous Ovarian Cancer	Stage IIIC	NA	NA	NA	NA	0	NA	NA	NA	7	1:Recurred/Progressed	NA	NA	NOT HISPANIC OR LATINO	NA	2006-03-09	0.534	G3	Serous Cystadenocarcinoma	No	NA	C56.9	8441-03-01	C56.9	YES	2005	NO	NA	NA	2	NO	Tumor resection	NA	NA	45	NA	NA	SOC	38.34	1:DECEASED	NA	2bb96e1e-6992-434d-83e5-2f03713b3911
ov_tcga	TCGA-04-1530	TCGA-04-1530-01	68	NA	NA	Ovarian Cancer	Serous Ovarian Cancer	Stage IIIC	NA	NA	NA	NA	0	NA	NA	NA	11.5	1:Recurred/Progressed	NA	NA	NOT HISPANIC OR LATINO	NA	2006-02-09	0.2877	G3	Serous Cystadenocarcinoma	No	NA	C56.9	8441-03-01	C56.9	YES	1995	NO	NA	NA	1.4	NO	Tumor resection	NA	NA	53	NA	NA	SOC	118.99	1:DECEASED	NA	42b3dfa3-152f-4ab7-ac9f-988c7f473bea
ov_tcga	TCGA-04-1536	TCGA-04-1536-01	60	NA	NA	Ovarian Cancer	Serous Ovarian Cancer	Stage IV	NA	NA	NA	NA	0	NA	NA	NA	16.36	1:Recurred/Progressed	NA	0	NA	NA	2006-03-09	0.6588	G3	Serous Cystadenocarcinoma	No	NA	C56.9	8441-03-01	C56.9	YES	2001	NO	NA	NA	1.8	NA	Cytology (e.g. Peritoneal or pleural fluid)	NA	NA	NA	NA	NA	SOC	29.07	1:DECEASED	NA	1fe19c6b-71d0-4b07-923b-74ea32210db0
ov_tcga	TCGA-04-1542	TCGA-04-1542-01	52	NA	NA	Ovarian Cancer	Serous Ovarian Cancer	Stage IIIB	NA	NA	NA	NA	0	NA	NA	NA	33.51	1:Recurred/Progressed	NA	0	NA	NA	2006-02-09	0.7398	G2	Serous Cystadenocarcinoma	No	NA	C56.9	8441-03-01	C56.9	YES	2001	NO	NA	NA	1	NO	Tumor resection	NA	NA	55	NA	NA	SOC	84.13	1:DECEASED	NA	0c1a2e7d-e7e4-481e-a012-ef214c444497
ov_tcga	TCGA-04-1638	TCGA-04-1638-01	57	NA	NA	Ovarian Cancer	Serous Ovarian Cancer	Stage IV	NA	NA	NA	NA	0	NA	NA	NA	9.79	1:Recurred/Progressed	NA	0	NA	NA	2006-02-09	0.7858	G3	Serous Cystadenocarcinoma	No	NA	C56.9	8441-03-01	C56.9	YES	2002	NO	NA	NA	1.6	NA	Tumor resection	NA	NA	NA	NA	NA	SOC	55.39	1:DECEASED	NA	c75c915f-ef4b-4c19-8ace-995e6c6015fd
ov_tcga	TCGA-04-1644	TCGA-04-1644-01	48	NA	NA	Ovarian Cancer	Serous Ovarian Cancer	Stage IIIC	NA	NA	NA	NA	0	NA	NA	NA	20.83	1:Recurred/Progressed	NA	1	NOT HISPANIC OR LATINO	NA	2006-02-09	0.4212	G3	Serous Cystadenocarcinoma	No	NA	C56.9	8441-03-01	C56.9	YES	2002	NO	NA	NA	1.2	NA	Tumor resection	NA	NA	NA	NA	NA	SOC	48.85	1:DECEASED	NA	6f592f17-e00b-4d04-a45b-d9d4cf4c3075
ov_tcga	TCGA-04-1646	TCGA-04-1646-01	60	NA	NA	Ovarian Cancer	Serous Ovarian Cancer	Stage IIIC	NA	NA	NA	NA	0	NA	NA	NA	16.69	1:Recurred/Progressed	NA	0	NA	NA	2006-02-09	0.8419	G3	Serous Cystadenocarcinoma	No	NA	C56.9	8441-03-01	C56.9	YES	2003	NO	NA	NA	1	NA	Tumor resection	NA	NA	NA	NA	NA	SOC	27.86	1:DECEASED	NA	d38ca631-ed5c-4182-a647-625060726fa7
ov_tcga	TCGA-04-1648	TCGA-04-1648-01	57	NA	NA	Ovarian Cancer	Serous Ovarian Cancer	Stage IIIC	NA	NA	NA	NA	0	NA	NA	NA	13.53	1:Recurred/Progressed	NA	0	NA	NA	2006-02-09	0.8219	G2	Serous Cystadenocarcinoma	No	NA	C56.9	8441-03-01	C56.9	YES	2003	NO	NA	NA	1.2	NA	Cytology (e.g. Peritoneal or pleural fluid)	NA	NA	NA	NA	NA	SOC	28.61	1:DECEASED	NA	cddce77f-21e6-4124-9f03-96fb5ca7cefa
ov_tcga	TCGA-04-1649	TCGA-04-1649-01	74	NA	NA	Ovarian Cancer	Serous Ovarian Cancer	Stage IIIC	NA	NA	NA	NA	0	NA	NA	NA	54.93	1:Recurred/Progressed	NA	1	NA	NA	2006-02-09	0.691	G3	Serous Cystadenocarcinoma	No	NA	C56.9	8441-03-01	C56.9	YES	2003	NO	NA	NA	1.7	NA	Tumor resection	NA	NA	NA	NA	NA	SOC	64.59	0:LIVING	NA	314e446d-3a57-4c91-ac2e-4fc211456ee6
ov_tcga	TCGA-04-1651	TCGA-04-1651-01	53	NA	NA	Ovarian Cancer	Serous Ovarian Cancer	Stage IIIC	NA	NA	NA	NA	0	NA	NA	NA	32.52	1:Recurred/Progressed	NA	1	NOT HISPANIC OR LATINO	NA	2006-02-09	0.8711	G3	Serous Cystadenocarcinoma	No	NA	C56.9	8441-03-01	C56.9	YES	2004	NO	NA	NA	1.5	NA	Cytology (e.g. Peritoneal or pleural fluid)	NA	NA	NA	NA	NA	SOC	36.2	1:DECEASED	NA	55153632-1673-487a-85c0-f156377db1fc
ov_tcga	TCGA-04-1652	TCGA-04-1652-01	76	NA	NA	Ovarian Cancer	Serous Ovarian Cancer	Stage IIIC	NA	NA	NA	NA	0	NA	NA	NA	28.91	1:Recurred/Progressed	NA	NA	NA	NA	2006-02-09	0.5232	G2	Serous Cystadenocarcinoma	No	NA	C56.9	8441-03-01	C56.9	YES	2004	NO	NA	NA	1.5	NO	Tumor resection	NA	NA	NA	NA	NA	SOC	31.83	1:DECEASED	NA	d86adfac-56be-4a69-9315-5a90b4113e65
ov_tcga	TCGA-04-1654	TCGA-04-1654-01	69	NA	NA	Ovarian Cancer	Serous Ovarian Cancer	Stage IIIC	NA	NA	NA	NA	0	NA	NA	NA	26.54	1:Recurred/Progressed	NA	0	NA	NA	2006-02-09	0.3724	G2	Serous Cystadenocarcinoma	No	NA	C56.9	8441-03-01	C56.9	YES	1999	NO	NA	NA	1.2	NA	Cytology (e.g. Peritoneal or pleural fluid)	NA	NA	NA	NA	NA	SOC	47.67	1:DECEASED	NA	ff33db70-91d4-4dbb-a4fc-d81a128d0f32
ov_tcga	TCGA-04-1655	TCGA-04-1655-01	49	NA	NA	Ovarian Cancer	Serous Ovarian Cancer	Stage IIIB	NA	NA	NA	NA	0	NA	NA	NA	26.91	1:Recurred/Progressed	NA	0	NA	NA	2006-02-09	0.6684	G2	Serous Cystadenocarcinoma	No	NA	C56.9	8441-03-01	C56.9	YES	1999	NO	NA	NA	1.1	NA	Cytology (e.g. Peritoneal or pleural fluid)	NA	NA	NA	NA	NA	SOC	45.34	1:DECEASED	NA	f8a5547f-f1bc-4c01-8b68-25b5ee0caeab
ov_tcga	TCGA-09-0364	TCGA-09-0364-01	80	NA	NA	Ovarian Cancer	Serous Ovarian Cancer	Stage IIC	NA	NA	NA	NA	0	NA	NA	NA	12.98	1:Recurred/Progressed	NA	NA	NOT HISPANIC OR LATINO	NA	2003-04-09	0.5758	G3	Serous Cystadenocarcinoma	No	NA	C56.9	8441-03-01	C56.9	YES	1998	NO	NA	NA	NA	NO	Tumor resection	NA	NA	NA	NA	NA	SOC	29.14	1:DECEASED	NA	6746533a-8d0b-4ebc-87ec-49c8738121a8
ov_tcga	TCGA-09-0365	TCGA-09-0365-01	70	NA	NA	Ovarian Cancer	Serous Ovarian Cancer	Stage IIIC	NA	NA	NA	NA	0	NA	NA	NA	8.25	1:Recurred/Progressed	NA	NA	NOT HISPANIC OR LATINO	NA	2003-04-09	0.5928	G3	Serous Cystadenocarcinoma	No	NA	C56.9	8441-03-01	C56.9	YES	1999	NO	NA	NA	NA	NO	Cytology (e.g. Peritoneal or pleural fluid)	NA	NA	NA	NA	NA	SOC	9.46	1:DECEASED	NA	7621ed77-98bc-4b4e-8011-e18fcd014071
ov_tcga	TCGA-09-0366	TCGA-09-0366-01	55	NA	NA	Ovarian Cancer	Serous Ovarian Cancer	Stage IIIC	NA	NA	NA	NA	0	NA	NA	NA	6.24	1:Recurred/Progressed	NA	NA	NA	NA	2003-04-09	0.519	G3	Serous Cystadenocarcinoma	No	NA	C48.1	8441-03-01	C48.1	YES	1999	NO	NA	NA	NA	NO	Tumor resection	NA	NA	34	NA	NA	SOC	57.72	1:DECEASED	NA	23771dab-2aab-4d2b-95e2-9af7092cee6b
ov_tcga	TCGA-09-0367	TCGA-09-0367-01	67	NA	NA	Ovarian Cancer	Serous Ovarian Cancer	Stage IIIC	NA	NA	NA	NA	0	NA	NA	NA	NA	NA	NA	NA	NOT HISPANIC OR LATINO	NA	2003-04-09	0.6295	G3	Serous Cystadenocarcinoma	No	NA	C56.9	8441-03-01	C56.9	YES	2001	NO	NA	NA	NA	YES	Tumor resection	NA	NA	NA	NA	NA	SOC	17.97	1:DECEASED	NA	9bbc01b4-056c-4ddc-aca4-ff20718646d0
ov_tcga	TCGA-09-0369	TCGA-09-0369-01	56	NA	NA	Ovarian Cancer	Serous Ovarian Cancer	Stage IIIC	NA	NA	NA	NA	0	NA	NA	NA	9	1:Recurred/Progressed	NA	NA	NOT HISPANIC OR LATINO	NA	2003-04-09	0.6931	G3	Serous Cystadenocarcinoma	No	NA	C56.9	8441-03-01	C56.9	YES	2003	NO	NA	NA	NA	YES	Tumor resection	NA	NA	54	NA	NA	SOC	35.55	1:DECEASED	NA	1d9893c8-0de3-4b07-b0ba-a53019b23eb4
ov_tcga	TCGA-09-1659	TCGA-09-1659-01	51	NA	NA	Ovarian Cancer	Serous Ovarian Cancer	Stage IIIC	NA	NA	NA	NA	0	NA	NA	NA	NA	NA	NA	NA	NOT HISPANIC OR LATINO	NA	2006-02-09	0.5905	G3	Serous Cystadenocarcinoma	No	NA	C56.9	8441-03-01	C56.9	YES	1997	NO	NA	NA	1	YES	Tumor resection	NA	NA	17	NA	NA	SOC	9.99	1:DECEASED	NA	644a88a7-dc56-468a-af5c-60278aab7642
ov_tcga	TCGA-09-1661	TCGA-09-1661-01	75	NA	NA	Ovarian Cancer	Serous Ovarian Cancer	Stage IIIC	NA	NA	NA	NA	0	NA	NA	NA	NA	NA	NA	NA	NOT HISPANIC OR LATINO	NA	2006-02-09	0.7353	G3	Serous Cystadenocarcinoma	No	NA	C56.9	8441-03-01	C56.9	YES	2000	NO	NA	NA	0.6	NO	Tumor resection	NA	NA	39	NA	NA	SOC	38.4	1:DECEASED	NA	f8e9d538-7291-4fe7-b3f2-d01676a027f9
ov_tcga	TCGA-09-1662	TCGA-09-1662-01	58	NA	NA	Ovarian Cancer	Serous Ovarian Cancer	Stage IV	NA	NA	NA	NA	0	NA	NA	NA	34.36	1:Recurred/Progressed	NA	NA	NOT HISPANIC OR LATINO	NA	2006-02-09	0.3567	G3	Serous Cystadenocarcinoma	No	NA	C56.9	8441-03-01	C56.9	YES	2001	NO	NA	NA	1.5	YES	Tumor resection	NA	NA	27	NA	NA	SOC	89.26	1:DECEASED	NA	867f9563-16c9-45a8-b519-6df61ba1b6b7
ov_tcga	TCGA-09-1664	TCGA-09-1664-01	37	NA	NA	Ovarian Cancer	Serous Ovarian Cancer	Stage IIIC	NA	NA	NA	NA	0	NA	NA	NA	NA	NA	NA	NA	NOT HISPANIC OR LATINO	NA	2006-02-09	0.0912	G1	Serous Cystadenocarcinoma	No	NA	C56.9	8441-03-01	C56.9	YES	2002	NO	NA	NA	2	NO	Tumor resection	NA	NA	NA	NA	NA	SOC	74.87	1:DECEASED	NA	3438c018-9856-4628-ae59-7d365713647f
ov_tcga	TCGA-09-1665	TCGA-09-1665-01	73	NA	NA	Ovarian Cancer	Serous Ovarian Cancer	Stage IIIC	NA	NA	NA	NA	0	NA	NA	NA	15.37	1:Recurred/Progressed	NA	NA	NOT HISPANIC OR LATINO	NA	2006-02-09	0.7047	G2	Serous Cystadenocarcinoma	No	NA	C56.9	8441-03-01	C56.9	YES	2002	NO	NA	NA	1.5	YES	Tumor resection	NA	NA	72	NA	NA	SOC	41.59	1:DECEASED	NA	9d25cd0e-0a3e-4ee0-b1a3-58ffab348c9d
ov_tcga	TCGA-09-1666	TCGA-09-1666-01	57	NA	NA	Ovarian Cancer	Serous Ovarian Cancer	Stage IIIC	NA	NA	NA	NA	0	NA	NA	NA	15.77	1:Recurred/Progressed	NA	NA	NOT HISPANIC OR LATINO	NA	2006-02-09	0.8926	G3	Serous Cystadenocarcinoma	No	NA	C56.9	8441-03-01	C56.9	YES	2003	NO	NA	NA	1.5	NO	Tumor resection	NA	NA	20	NA	NA	SOC	57.56	0:LIVING	NA	4eac2c98-86d2-4ee6-a1d3-157d013c78dc
ov_tcga	TCGA-09-1667	TCGA-09-1667-01	61	NA	NA	Ovarian Cancer	Serous Ovarian Cancer	Stage IIC	NA	NA	NA	NA	0	NA	NA	NA	15.11	1:Recurred/Progressed	NA	NA	NOT HISPANIC OR LATINO	NA	2006-02-09	0.4345	G2	Serous Cystadenocarcinoma	No	NA	C56.9	8441-03-01	C56.9	YES	2004	NO	NA	NA	1	NO	Tumor resection	NA	NA	NA	NA	NA	SOC	61.83	0:LIVING	NA	32d4d200-1fdf-44ed-b81f-1954a9c93926
ov_tcga	TCGA-09-1668	TCGA-09-1668-01	57	NA	NA	Ovarian Cancer	Serous Ovarian Cancer	Stage IIIC	NA	NA	NA	NA	0	NA	NA	NA	55.32	0:DiseaseFree	NA	NA	NOT HISPANIC OR LATINO	NA	2006-02-09	0.6808	G3	Serous Cystadenocarcinoma	No	NA	C56.9	8441-03-01	C56.9	YES	2004	NO	NA	NA	0.7	NO	Tumor resection	NA	NA	NA	NA	NA	SOC	55.32	0:LIVING	NA	0e475b3d-be3c-431a-ab12-5a867ea8f6cd
ov_tcga	TCGA-09-1669	TCGA-09-1669-01	54	NA	NA	Ovarian Cancer	Serous Ovarian Cancer	Stage IIIA	NA	NA	NA	NA	0	NA	NA	NA	30.49	0:DiseaseFree	NA	NA	NOT HISPANIC OR LATINO	NA	2006-02-09	0.4394	G3	Serous Cystadenocarcinoma	No	NA	C56.9	8441-03-01	C56.9	YES	2004	NO	NA	NA	0.9	NO	Tumor resection	NA	NA	40	NA	NA	SOC	30.49	0:LIVING	NA	b1c90c69-6149-4105-8182-ab9212f196be
ov_tcga	TCGA-09-1670	TCGA-09-1670-01	57	NA	NA	Ovarian Cancer	Serous Ovarian Cancer	Stage IIIA	NA	NA	NA	NA	0	NA	NA	NA	17.97	1:Recurred/Progressed	NA	NA	NA	NA	2006-02-09	0.8335	G3	Serous Cystadenocarcinoma	No	NA	C56.9	8441-03-01	C56.9	YES	2005	NO	NA	NA	1.6	NO	Tumor resection	NA	NA	NA	NA	NA	SOC	17.97	0:LIVING	NA	60014a6e-6a13-4f92-bbfd-eeeee9632f98
ov_tcga	TCGA-09-1672	TCGA-09-1672-01	78	NA	NA	Ovarian Cancer	Serous Ovarian Cancer	Stage IIIC	NA	NA	NA	NA	0	NA	NA	NA	5.85	0:DiseaseFree	NA	NA	NOT HISPANIC OR LATINO	NA	2006-02-09	0.6237	G1	Serous Cystadenocarcinoma	No	NA	C56.9	8441-03-01	C56.9	YES	2008	NO	NA	NA	1	YES	Tumor resection	NA	NA	NA	NA	NA	SOC	5.85	0:LIVING	NA	66dc6379-a98b-498f-8109-e3a811d043ea
ov_tcga	TCGA-09-1673	TCGA-09-1673-01	50	NA	NA	Ovarian Cancer	Serous Ovarian Cancer	Stage IV	NA	NA	NA	NA	0	NA	NA	NA	3.02	0:DiseaseFree	NA	NA	NOT HISPANIC OR LATINO	NA	2006-02-09	0.5429	G3	Serous Cystadenocarcinoma	No	NA	C56.9	8441-03-01	C56.9	YES	2008	NO	NA	NA	3	YES	Tumor resection	NA	NA	NA	NA	NA	SOC	3.02	0:LIVING	NA	4e6f88de-7624-4719-8234-4c9e5b2e2988
ov_tcga	TCGA-09-1674	TCGA-09-1674-01	79	NA	NA	Ovarian Cancer	Serous Ovarian Cancer	Stage IIIC	NA	NA	NA	NA	0	NA	NA	NA	8.54	0:DiseaseFree	NA	NA	NOT HISPANIC OR LATINO	NA	2006-02-09	0.6023	G3	Serous Cystadenocarcinoma	No	NA	C56.9	8441-03-01	C56.9	YES	2008	NO	NA	NA	2.1	NO	Tumor resection	NA	NA	NA	NA	NA	SOC	8.54	0:LIVING	NA	1ede8063-e0e9-466d-891c-ac8916f1b5fa
ov_tcga	TCGA-09-1675	TCGA-09-1675-01	50	NA	NA	Ovarian Cancer	Serous Ovarian Cancer	Stage IC	NA	NA	NA	NA	0	NA	NA	NA	97.47	0:DiseaseFree	NA	NA	NOT HISPANIC OR LATINO	NA	2006-02-09	0.8556	G2	Serous Cystadenocarcinoma	No	NA	C56.9	8441-03-01	C56.9	YES	2001	NO	NA	NA	1.1	NO	Tumor resection	NA	NA	NA	NA	NA	SOC	97.47	0:LIVING	NA	0fc8777c-8f12-472f-a0ea-085139b35d1f
ov_tcga	TCGA-09-2043	TCGA-09-2043-01	69	NA	NA	Ovarian Cancer	Serous Ovarian Cancer	Stage IC	NA	NA	NA	NA	0	NA	NA	NA	6.18	0:DiseaseFree	NA	NA	NOT HISPANIC OR LATINO	NA	2011-02-09	0.5683	G3	Serous Cystadenocarcinoma	No	NA	C56.9	8441-03-01	C56.9	YES	2009	NO	NA	NA	2	NO	Tumor resection	NA	NA	NA	NA	NA	SOC	6.18	0:LIVING	NA	2e05cd3a-a55f-43b8-b2a9-72fb742b89c9
ov_tcga	TCGA-09-2044	TCGA-09-2044-01	77	NA	NA	Ovarian Cancer	Serous Ovarian Cancer	Stage IIB	NA	NA	NA	NA	0	NA	NA	NA	6.11	0:DiseaseFree	NA	NA	NOT HISPANIC OR LATINO	NA	2011-02-09	0.6316	G3	Serous Cystadenocarcinoma	No	NA	C56.9	8441-03-01	C56.9	YES	2009	NO	NA	NA	1.8	NO	Tumor resection	NA	NA	79	NA	NA	SOC	6.11	0:LIVING	NA	7d03ddb6-f3fe-4b50-8bba-514aa65e7d0e
ov_tcga	TCGA-09-2045	TCGA-09-2045-01	50	NA	NA	Ovarian Cancer	Serous Ovarian Cancer	Stage IV	NA	NA	NA	NA	0	NA	NA	NA	20.73	1:Recurred/Progressed	NA	NA	NOT HISPANIC OR LATINO	NA	2011-03-09	0.3638	G2	Serous Cystadenocarcinoma	No	NA	C56.9	8441-03-01	C56.9	YES	1996	NO	NA	NA	1.5	YES	Tumor resection	NA	NA	31	NA	NA	SOC	35.12	1:DECEASED	NA	3768d34f-1527-40db-b116-cd80cee5ec3a
ov_tcga	TCGA-09-2048	TCGA-09-2048-01	63	NA	NA	Ovarian Cancer	Serous Ovarian Cancer	Stage IIIC	NA	NA	NA	NA	0	NA	NA	NA	NA	NA	NA	NA	NOT HISPANIC OR LATINO	NA	2011-03-09	0.3998	G3	Serous Cystadenocarcinoma	No	NA	C56.9	8441-03-01	C56.9	YES	1999	NO	NA	NA	1	YES	Tumor resection	NA	NA	NA	NA	NA	SOC	4.53	1:DECEASED	NA	184aac07-44c1-47f1-8adf-50acbcc1762c
ov_tcga	TCGA-09-2049	TCGA-09-2049-01	64	NA	NA	Ovarian Cancer	Serous Ovarian Cancer	Stage IIIC	NA	NA	NA	NA	0	NA	NA	NA	31.31	1:Recurred/Progressed	NA	NA	NOT HISPANIC OR LATINO	NA	2011-03-09	0.7383	G3	Serous Cystadenocarcinoma	No	NA	C56.9	8441-03-01	C56.9	YES	1999	NO	NA	NA	1	NO	Tumor resection	NA	NA	100	NA	NA	SOC	112.32	0:LIVING	NA	05eb8bd5-d31b-4595-921a-366e53ea5a8b
ov_tcga	TCGA-09-2050	TCGA-09-2050-01	65	NA	NA	Ovarian Cancer	Serous Ovarian Cancer	Stage IIA	NA	NA	NA	NA	0	NA	NA	NA	71.06	0:DiseaseFree	NA	NA	NOT HISPANIC OR LATINO	NA	2011-03-09	0.9166	G2	Serous Cystadenocarcinoma	No	NA	C56.9	8441-03-01	C56.9	YES	2003	NO	NA	NA	0.6	NO	Tumor resection	NA	NA	91	NA	NA	SOC	71.06	0:LIVING	NA	3c037acf-f453-4513-a6dd-129163ddde2a
ov_tcga	TCGA-09-2051	TCGA-09-2051-01	42	NA	NA	Ovarian Cancer	Serous Ovarian Cancer	Stage IIIC	NA	NA	NA	NA	0	NA	NA	NA	19.15	1:Recurred/Progressed	NA	NA	NOT HISPANIC OR LATINO	NA	2011-03-09	0.646	G3	Serous Cystadenocarcinoma	No	NA	C56.9	8441-03-01	C56.9	YES	2004	NO	ASHKENAZI	NA	0.8	YES	Tumor resection	NA	NA	85	NA	NA	SOC	63.04	0:LIVING	NA	02594e5e-8751-47c1-9245-90c66984b665
ov_tcga	TCGA-09-2053	TCGA-09-2053-01	72	NA	NA	Ovarian Cancer	Serous Ovarian Cancer	Stage IIIC	NA	NA	NA	NA	0	NA	NA	NA	39.72	0:DiseaseFree	NA	NA	NOT HISPANIC OR LATINO	NA	2011-02-09	0.7319	G3	Serous Cystadenocarcinoma	No	NA	C56.9	8441-03-01	C56.9	YES	2005	NO	NA	NA	0.7	NO	Tumor resection	NA	NA	41	NA	NA	SOC	39.72	0:LIVING	NA	ea605be2-6578-4e01-8ec3-bbd84c0b7f1d
ov_tcga	TCGA-09-2054	TCGA-09-2054-01	58	NA	NA	Ovarian Cancer	Serous Ovarian Cancer	Stage IIIC	NA	NA	NA	NA	0	NA	NA	NA	NA	NA	NA	NA	NOT HISPANIC OR LATINO	NA	2011-02-09	0.5838	G3	Serous Cystadenocarcinoma	No	NA	C56.9	8441-03-01	C56.9	YES	2005	NO	NA	NA	2	YES	Tumor resection	NA	NA	NA	NA	NA	SOC	20.93	1:DECEASED	NA	cbd87697-7708-4b69-9e50-9ee474feabe1
ov_tcga	TCGA-09-2055	TCGA-09-2055-01	48	NA	NA	Ovarian Cancer	Serous Ovarian Cancer	Stage IC	NA	NA	NA	NA	0	NA	NA	NA	26.91	0:DiseaseFree	NA	NA	NOT HISPANIC OR LATINO	NA	2011-02-09	0.3691	G3	Serous Cystadenocarcinoma	No	NA	C56.9	8441-03-01	C56.9	YES	2007	NO	NA	NA	2	NO	Tumor resection	NA	NA	NA	NA	NA	SOC	26.91	0:LIVING	NA	838778c3-0b33-4fc5-97fc-5da163475485
ov_tcga	TCGA-09-2056	TCGA-09-2056-01	62	NA	NA	Ovarian Cancer	Serous Ovarian Cancer	Stage IIIC	NA	NA	NA	NA	0	NA	NA	NA	12.45	0:DiseaseFree	NA	NA	HISPANIC OR LATINO	NA	2011-02-09	0.9122	G3	Serous Cystadenocarcinoma	No	NA	C56.9	8441-03-01	C56.9	YES	2008	NO	NA	NA	1.6	NO	Tumor resection	NA	NA	67	NA	NA	SOC	12.45	0:LIVING	NA	ea6405c4-0fe4-4f37-bef2-275072f91e39
ov_tcga	TCGA-10-0925	TCGA-10-0925-01	58	NA	NA	Ovarian Cancer	Serous Ovarian Cancer	Stage IIIB	NA	NA	NA	NA	0	NA	NA	NA	18.33	1:Recurred/Progressed	NA	NA	NA	NA	2002-05-10	0.2977	G1	Serous Cystadenocarcinoma	No	NA	C56.9	8441-03-01	C56.9	YES	2000	NO	NA	80	0.9	NA	Tumor resection	NA	NA	NA	NA	NA	SOC	54.27	1:DECEASED	NA	869c9aae-85eb-4faa-8893-b3f487e8981c
ov_tcga	TCGA-10-0926	TCGA-10-0926-01	63	NA	NA	Ovarian Cancer	Serous Ovarian Cancer	Stage IIIC	NA	NA	NA	NA	0	NA	NA	NA	9.43	1:Recurred/Progressed	NA	NA	NA	NA	2003-06-09	0.4703	G3	Serous Cystadenocarcinoma	No	NA	C56.9	8441-03-01	C56.9	YES	2000	NO	NA	80	1	NO	Tumor resection	NA	NA	34	NA	NA	SOC	25.89	1:DECEASED	NA	e641aed9-1dd8-4c30-b231-f12b20a76df0
ov_tcga	TCGA-10-0927	TCGA-10-0927-01	65	NA	NA	Ovarian Cancer	Serous Ovarian Cancer	Stage IIIC	NA	NA	NA	NA	0	NA	NA	NA	32.88	1:Recurred/Progressed	NA	NA	HISPANIC OR LATINO	NA	2003-06-09	0.6567	G2	Serous Cystadenocarcinoma	No	NA	C56.9	8441-03-01	C56.9	YES	2000	NO	NA	NA	1.1	NA	Tumor resection	NA	NA	21	NA	NA	SOC	81.8	1:DECEASED	NA	933dbfbd-4697-403e-bd73-c17cb300c94b
ov_tcga	TCGA-10-0928	TCGA-10-0928-01	71	NA	NA	Ovarian Cancer	Serous Ovarian Cancer	Stage IIIC	NA	NA	NA	NA	0	NA	NA	NA	NA	NA	NA	0	NA	NA	2003-06-09	0.9646	G3	Serous Cystadenocarcinoma	No	NA	C56.9	8441-03-01	C56.9	YES	2000	NO	NA	NA	1	NO	Tumor resection	NA	NA	33	NA	NA	SOC	18.5	1:DECEASED	NA	29d26e7e-f4ae-4476-9a3f-27d5ec2ccb8a
ov_tcga	TCGA-10-0930	TCGA-10-0930-01	70	NA	NA	Ovarian Cancer	Serous Ovarian Cancer	Stage IIIC	NA	NA	NA	NA	0	NA	NA	NA	22.34	1:Recurred/Progressed	NA	NA	NA	NA	2003-06-09	0.6666	G3	Serous Cystadenocarcinoma	No	NA	C56.9	8441-03-01	C56.9	YES	2002	NO	NA	NA	0.8	NA	Tumor resection	NA	NA	131	NA	NA	SOC	34.17	1:DECEASED	NA	99f1ae02-86ec-4d93-8cd4-650bf6f02c10
ov_tcga	TCGA-10-0931	TCGA-10-0931-01	44	NA	NA	Ovarian Cancer	Serous Ovarian Cancer	Stage IIIC	NA	NA	NA	NA	0	NA	NA	NA	9.86	1:Recurred/Progressed	NA	1	NA	NA	2003-06-09	0.397	G3	Serous Cystadenocarcinoma	No	NA	C56.9	8441-03-01	C56.9	YES	2002	NO	NA	NA	0.5	NA	Tumor resection	NA	NA	28	NA	NA	SOC	32.85	1:DECEASED	NA	e07a61e2-bcd2-4a96-80df-97e04aafbd32
ov_tcga	TCGA-10-0933	TCGA-10-0933-01	77	NA	NA	Ovarian Cancer	Serous Ovarian Cancer	Stage IIIC	NA	NA	NA	NA	0	NA	NA	NA	11.7	1:Recurred/Progressed	NA	1	NOT HISPANIC OR LATINO	NA	2003-06-09	0.9455	G3	Serous Cystadenocarcinoma	No	NA	C56.9	8441-03-01	C56.9	YES	2003	NO	NA	NA	1	NA	Tumor resection	NA	NA	33	NA	NA	SOC	14.65	1:DECEASED	NA	9446e349-71e6-455a-aa8f-53ec96597146
ov_tcga	TCGA-10-0934	TCGA-10-0934-01	50	NA	NA	Ovarian Cancer	Serous Ovarian Cancer	Stage IIIC	NA	NA	NA	NA	0	NA	NA	NA	3.65	1:Recurred/Progressed	NA	NA	NOT HISPANIC OR LATINO	NA	2003-06-09	0.1283	G3	Serous Cystadenocarcinoma	No	NA	C56.9	8441-03-01	C56.9	YES	2003	NO	NA	NA	0.9	NO	Tumor resection	NA	NA	24	NA	NA	SOC	6.7	1:DECEASED	NA	65ddccd2-70a7-48b3-88e1-9d6fd1dcd11b
ov_tcga	TCGA-10-0935	TCGA-10-0935-01	68	NA	NA	Ovarian Cancer	Serous Ovarian Cancer	Stage IIIC	NA	NA	NA	NA	0	NA	NA	NA	NA	NA	NA	NA	NOT HISPANIC OR LATINO	NA	2003-06-09	0.6514	G3	Serous Cystadenocarcinoma	No	NA	C56.9	8441-03-01	C56.9	YES	2003	NO	NA	NA	0.6	YES	Tumor resection	NA	NA	38	NA	NA	SOC	35.41	1:DECEASED	NA	48f8afa8-7712-4428-b0d0-d8c3340504b6
ov_tcga	TCGA-10-0936	TCGA-10-0936-01	69	NA	NA	Ovarian Cancer	Serous Ovarian Cancer	Stage IIIC	NA	NA	NA	NA	0	NA	NA	NA	NA	NA	NA	0	NOT HISPANIC OR LATINO	NA	2003-06-09	0.6065	G3	Serous Cystadenocarcinoma	No	NA	C56.9	8441-03-01	C56.9	YES	2005	NO	NA	NA	1	YES	Tumor resection	NA	NA	NA	NA	NA	SOC	36.89	1:DECEASED	NA	7016714b-6af8-45dd-8341-1493927e5515
ov_tcga	TCGA-10-0937	TCGA-10-0937-01	44	NA	NA	Ovarian Cancer	Serous Ovarian Cancer	Stage IIIC	NA	NA	NA	NA	0	NA	NA	NA	7.72	1:Recurred/Progressed	NA	0	NA	NA	2003-06-09	0.4289	G3	Serous Cystadenocarcinoma	No	NA	C56.9	8441-03-01	C56.9	YES	2005	NO	NA	NA	0.6	NA	Tumor resection	NA	NA	37	NA	NA	SOC	19.97	1:DECEASED	NA	a5030259-cf9c-4a58-8710-b9da8ee59320
ov_tcga	TCGA-10-0938	TCGA-10-0938-01	80	NA	NA	Ovarian Cancer	Serous Ovarian Cancer	Stage IIIC	NA	NA	NA	NA	0	NA	NA	NA	11.89	1:Recurred/Progressed	NA	2	NA	NA	2003-06-09	0.6526	G3	Serous Cystadenocarcinoma	No	NA	C56.9	8441-03-01	C56.9	YES	2002	NO	NA	NA	1	NA	NA	NA	NA	48	NA	NA	SOC	20.89	1:DECEASED	NA	7ca97692-0bf5-4bbd-81ce-10a051d04bd5
ov_tcga	TCGA-13-0714	TCGA-13-0714-01	55	NA	NA	Ovarian Cancer	Serous Ovarian Cancer	Stage IV	NA	NA	NA	NA	0	NA	NA	NA	3.61	1:Recurred/Progressed	NA	NA	NOT HISPANIC OR LATINO	NA	2/24/09	0.3546	G3	Serous Cystadenocarcinoma	No	NA	C56.9	8441-03-01	C56.9	YES	2000	NO	NA	80	1.2	NA	Cytology (e.g. Peritoneal or pleural fluid)	NA	NA	60	NA	NA	SOC	6.21	1:DECEASED	NA	1e14f098-17b2-4f54-8e4f-e38088008df7
ov_tcga	TCGA-13-0717	TCGA-13-0717-01	54	NA	NA	Ovarian Cancer	Serous Ovarian Cancer	Stage IIIC	NA	NA	NA	NA	0	NA	NA	NA	9.66	1:Recurred/Progressed	NA	NA	NOT HISPANIC OR LATINO	NA	2/24/09	0.7342	G3	Serous Cystadenocarcinoma	No	NA	C56.9	8441-03-01	C56.9	YES	2000	NO	NA	NA	1.5	NA	Tumor resection	NA	NA	43	NA	NA	SOC	24.57	1:DECEASED	NA	3867e193-c82f-4693-9b32-bac76b5f4d06
ov_tcga	TCGA-13-0720	TCGA-13-0720-01	48	NA	NA	Ovarian Cancer	Serous Ovarian Cancer	Stage IIIC	NA	NA	NA	NA	0	NA	NA	NA	9.59	1:Recurred/Progressed	NA	NA	NOT HISPANIC OR LATINO	NA	2/24/09	0.4645	G3	Serous Cystadenocarcinoma	No	NA	C56.9	8441-03-01	C56.9	YES	2001	NO	NA	80	8	NA	Tumor resection	NA	NA	43	NA	NA	SOC	44.51	1:DECEASED	NA	0d23fa5b-95f8-4626-a4d2-c72ad3cc553b
ov_tcga	TCGA-13-0723	TCGA-13-0723-01	63	NA	NA	Ovarian Cancer	Serous Ovarian Cancer	Stage IIIC	NA	NA	NA	NA	0	NA	NA	NA	6.9	1:Recurred/Progressed	NA	NA	NOT HISPANIC OR LATINO	NA	2/24/09	0.6109	G3	Serous Cystadenocarcinoma	No	NA	C56.9	8441-03-01	C56.9	YES	2002	NO	NA	NA	1.3	NA	Tumor resection	NA	NA	35	NA	NA	SOC	39.55	1:DECEASED	NA	ff530f28-0ec0-4494-bb54-44bb055bae1c
ov_tcga	TCGA-13-0724	TCGA-13-0724-01	72	NA	NA	Ovarian Cancer	Serous Ovarian Cancer	Stage IV	NA	NA	NA	NA	0	NA	NA	NA	2.73	1:Recurred/Progressed	NA	NA	HISPANIC OR LATINO	NA	2/24/09	0.766	G3	Serous Cystadenocarcinoma	No	NA	C56.9	8441-03-01	C56.9	YES	2002	NO	NA	80	1.3	NA	Excisional Biopsy	NA	NA	35	NA	NA	SOC	2.73	1:DECEASED	NA	a9abe7a7-4126-414b-87d2-a6d25abcf1fa
ov_tcga	TCGA-13-0725	TCGA-13-0725-01	44	NA	NA	Ovarian Cancer	Serous Ovarian Cancer	Stage IIIC	NA	NA	NA	NA	0	NA	NA	NA	6.24	1:Recurred/Progressed	NA	NA	HISPANIC OR LATINO	NA	2/24/09	0.3516	G3	Serous Cystadenocarcinoma	No	NA	C56.9	8441-03-01	C56.9	YES	2002	NO	NA	NA	1.5	NA	Cytology (e.g. Peritoneal or pleural fluid)	NA	NA	NA	NA	NA	SOC	12.39	1:DECEASED	NA	446ce2a3-d328-443c-a419-3344baad0e16
ov_tcga	TCGA-13-0726	TCGA-13-0726-01	55	NA	NA	Ovarian Cancer	Serous Ovarian Cancer	Stage IIIC	NA	NA	NA	NA	0	NA	NA	NA	12.88	1:Recurred/Progressed	NA	NA	NOT HISPANIC OR LATINO	NA	2/24/09	0.4624	GX	Serous Cystadenocarcinoma	No	NA	C56.9	8441-03-01	C56.9	YES	2002	NO	NA	NA	1.5	NA	Tumor resection	NA	NA	59	NA	NA	SOC	31.18	1:DECEASED	NA	32960bc7-839a-42c5-9460-3917fa578ffc
ov_tcga	TCGA-13-0727	TCGA-13-0727-01	71	NA	NA	Ovarian Cancer	Serous Ovarian Cancer	Stage IIIC	NA	NA	NA	NA	0	NA	NA	NA	8.31	1:Recurred/Progressed	NA	NA	NOT HISPANIC OR LATINO	NA	2/24/09	0.4426	G3	Serous Cystadenocarcinoma	No	NA	C56.9	8441-03-01	C56.9	YES	2003	NO	NA	NA	1.2	NA	Tumor resection	NA	NA	24	NA	NA	SOC	15.18	1:DECEASED	NA	90f4b65c-cfd4-4066-a5b9-842885c172e2
ov_tcga	TCGA-13-0730	TCGA-13-0730-01	71	NA	NA	Ovarian Cancer	Serous Ovarian Cancer	Stage IIIC	NA	NA	NA	NA	0	NA	NA	NA	NA	NA	NA	NA	NOT HISPANIC OR LATINO	NA	2/24/09	0.6489	G3	Serous Cystadenocarcinoma	No	NA	C56.9	8441-03-01	C56.9	YES	2003	NO	NA	NA	1.1	NA	Fine needle aspiration biopsy	NA	NA	30	NA	NA	SOC	17.81	1:DECEASED	NA	2ebb738c-4829-4720-931a-96c0fd117e2a
ov_tcga	TCGA-13-0751	TCGA-13-0751-01	44	NA	NA	Ovarian Cancer	Serous Ovarian Cancer	Stage IIIC	NA	NA	NA	NA	0	NA	NA	NA	21.45	1:Recurred/Progressed	NA	NA	NOT HISPANIC OR LATINO	NA	2/24/09	0.7575	GX	Serous Cystadenocarcinoma	No	NA	C56.9	8441-03-01	C56.9	YES	1999	NO	NA	NA	1.1	NA	Tumor resection	NA	NA	30	NA	NA	SOC	55.12	1:DECEASED	NA	15c84da3-16e5-4909-aea9-cb5894b0f8af
ov_tcga	TCGA-13-0755	TCGA-13-0755-01	75	NA	NA	Ovarian Cancer	Serous Ovarian Cancer	Stage IV	NA	NA	NA	NA	0	NA	NA	NA	1.12	1:Recurred/Progressed	NA	NA	NOT HISPANIC OR LATINO	NA	2/24/09	0.3654	G3	Serous Cystadenocarcinoma	No	NA	C56.9	8441-03-01	C56.9	YES	2003	NO	NA	40	1.1	NA	Tumor resection	NA	NA	79	NA	NA	SOC	2.5	1:DECEASED	NA	2956e414-f167-438f-8747-a46fe0723622
ov_tcga	TCGA-13-0757	TCGA-13-0757-01	71	NA	NA	Ovarian Cancer	Serous Ovarian Cancer	Stage IIIC	NA	NA	NA	NA	0	NA	NA	NA	9.63	1:Recurred/Progressed	NA	NA	NOT HISPANIC OR LATINO	NA	2/24/09	0.7258	G3	Serous Cystadenocarcinoma	No	NA	C56.9	8441-03-01	C56.9	YES	2005	NO	ASHKENAZI	60	0.9	NA	Tumor resection	NA	NA	NA	NA	NA	SOC	11.17	1:DECEASED	NA	2c69f3a4-c26c-4fbb-a1c0-b1f57554c43a
ov_tcga	TCGA-13-0758	TCGA-13-0758-01	60	NA	NA	Ovarian Cancer	Serous Ovarian Cancer	Stage IV	NA	NA	NA	NA	0	NA	NA	NA	6.96	1:Recurred/Progressed	NA	NA	NOT HISPANIC OR LATINO	NA	2/24/09	0.6535	G3	Serous Cystadenocarcinoma	No	NA	C56.9	8441-03-01	C56.9	YES	2005	NO	NA	60	1.3	NA	Tumor resection	NA	NA	NA	NA	NA	SOC	11.37	1:DECEASED	NA	514aa64e-a58d-48c2-aff9-498604cc11d6
ov_tcga	TCGA-13-0760	TCGA-13-0760-01	63	NA	NA	Ovarian Cancer	Serous Ovarian Cancer	Stage IV	NA	NA	NA	NA	0	NA	NA	NA	NA	NA	NA	NA	NOT HISPANIC OR LATINO	NA	2/24/09	0.8819	G3	Serous Cystadenocarcinoma	No	NA	C56.9	8441-03-01	C56.9	YES	2006	NO	NA	80	1.5	NA	Incisional Biopsy	NA	NA	151	NA	NA	SOC	11.53	1:DECEASED	NA	d8d13aa4-45d5-4e1a-a6cf-895bdf05e7b2
ov_tcga	TCGA-13-0761	TCGA-13-0761-01	51	NA	NA	Ovarian Cancer	Serous Ovarian Cancer	Stage IV	NA	NA	NA	NA	0	NA	NA	NA	13.93	1:Recurred/Progressed	NA	NA	NOT HISPANIC OR LATINO	NA	2/24/09	0.4004	G3	Serous Cystadenocarcinoma	No	NA	C56.9	8441-03-01	C56.9	YES	2006	NO	NA	NA	1.1	NA	Tumor resection	NA	NA	54	NA	NA	SOC	37.98	1:DECEASED	NA	00630714-7ab3-44e1-afff-186300edae44
ov_tcga	TCGA-13-0762	TCGA-13-0762-01	65	NA	NA	Ovarian Cancer	Serous Ovarian Cancer	Stage IIIC	NA	NA	NA	NA	0	NA	NA	NA	32.95	1:Recurred/Progressed	NA	NA	NOT HISPANIC OR LATINO	NA	2/24/09	0.6146	G3	Serous Cystadenocarcinoma	No	NA	C56.9	8441-03-01	C56.9	YES	2006	NO	ASHKENAZI	80	1.1	NA	Tumor resection	NA	NA	66	NA	NA	SOC	111.7	0:LIVING	NA	6485b68f-caa7-45cd-9bc5-78c2add8191d
ov_tcga	TCGA-13-0764	TCGA-13-0764-01	62	NA	NA	Ovarian Cancer	Serous Ovarian Cancer	Stage IV	NA	NA	NA	NA	0	NA	NA	NA	8.94	1:Recurred/Progressed	NA	NA	NOT HISPANIC OR LATINO	NA	2/24/09	0.6557	G3	Serous Cystadenocarcinoma	No	NA	C56.9	8441-03-01	C56.9	YES	2006	NO	ASHKENAZI	80	1.7	NA	NA	NA	NA	NA	NA	NA	SOC	61.79	1:DECEASED	NA	034825d0-e8b7-4ac0-be31-25f6038cb04a
ov_tcga	TCGA-13-0765	TCGA-13-0765-01	50	NA	NA	Ovarian Cancer	Serous Ovarian Cancer	Stage IIIC	NA	NA	NA	NA	0	NA	NA	NA	21.94	1:Recurred/Progressed	NA	NA	NOT HISPANIC OR LATINO	NA	2/24/09	NA	G3	Serous Cystadenocarcinoma	No	NA	C56.9	8441-03-01	C56.9	YES	2006	NO	NA	NA	1.2	NA	Tumor resection	NA	NA	20	NA	NA	SOC	45.63	1:DECEASED	NA	774ce281-96b2-467a-9170-079797ee10f7
ov_tcga	TCGA-13-0766	TCGA-13-0766-01	42	NA	NA	Ovarian Cancer	Serous Ovarian Cancer	Stage IIIC	NA	NA	NA	NA	0	NA	NA	NA	20.63	1:Recurred/Progressed	NA	NA	NOT HISPANIC OR LATINO	NA	2/24/09	0.4126	G3	Serous Cystadenocarcinoma	No	NA	C56.9	8441-03-01	C56.9	YES	2006	NO	NA	NA	1.7	NA	Tumor resection	NA	NA	NA	NA	NA	SOC	56.67	1:DECEASED	NA	8fe44099-b313-4bfd-a94a-27e72f2a818c
ov_tcga	TCGA-13-0768	TCGA-13-0768-01	73	NA	NA	Ovarian Cancer	Serous Ovarian Cancer	Stage IIIC	NA	NA	NA	NA	0	NA	NA	NA	13.07	1:Recurred/Progressed	NA	NA	NOT HISPANIC OR LATINO	NA	2/24/09	0.1791	G3	Serous Cystadenocarcinoma	No	NA	C56.9	8441-03-01	C56.9	YES	2008	NO	NA	60	0.8	NA	Tumor resection	NA	NA	NA	NA	NA	SOC	58.61	1:DECEASED	NA	e732f81c-9b7d-44bd-a905-ff53fbed5009
ov_tcga	TCGA-13-0791	TCGA-13-0791-01	58	NA	NA	Ovarian Cancer	Serous Ovarian Cancer	Stage IIIC	NA	NA	NA	NA	0	NA	NA	NA	9.23	1:Recurred/Progressed	NA	NA	NOT HISPANIC OR LATINO	NA	2/24/09	0.4224	G3	Serous Cystadenocarcinoma	No	NA	C56.9	8441-03-01	C56.9	YES	2005	NO	NA	80	1.8	NA	Tumor resection	NA	NA	64	NA	NA	SOC	40.21	1:DECEASED	NA	90118207-8f11-4784-ac1b-0deec2e7af3a
ov_tcga	TCGA-13-0791	TCGA-13-0791-02	58	NA	NA	Ovarian Cancer	Serous Ovarian Cancer	Stage IIIC	NA	NA	NA	NA	0	NA	NA	NA	9.23	1:Recurred/Progressed	NA	NA	NOT HISPANIC OR LATINO	NA	2/24/09	0.613	G3	Serous Cystadenocarcinoma	No	NA	C56.9	8441-03-01	C56.9	YES	2005	NA	NA	80	NA	NA	Tumor resection	NA	NA	NA	NA	NA	SOC	40.21	1:DECEASED	NA	90118207-8f11-4784-ac1b-0deec2e7af3a
ov_tcga	TCGA-13-0792	TCGA-13-0792-01	40	NA	NA	Ovarian Cancer	Serous Ovarian Cancer	Stage IIIC	NA	NA	NA	NA	0	NA	NA	NA	26.81	1:Recurred/Progressed	NA	NA	NOT HISPANIC OR LATINO	NA	2/24/09	0.6621	G3	Serous Cystadenocarcinoma	No	NA	C56.9	8441-03-01	C56.9	YES	2005	NO	NA	80	1.2	NA	Tumor resection	NA	NA	66	NA	NA	SOC	118.33	0:LIVING	NA	c11cae7e-91cd-4470-a9d8-188a4f6b8fa1
ov_tcga	TCGA-13-0793	TCGA-13-0793-01	40	NA	NA	Ovarian Cancer	Serous Ovarian Cancer	Stage IV	NA	NA	NA	NA	0	NA	NA	NA	11.53	1:Recurred/Progressed	NA	NA	NOT HISPANIC OR LATINO	NA	2/24/09	0.7435	G3	Serous Cystadenocarcinoma	No	NA	C56.9	8441-03-01	C56.9	YES	2006	NO	NA	80	1.6	NA	Tumor resection	NA	NA	59	NA	NA	SOC	107.19	0:LIVING	NA	5e90e1ed-cbfd-44ba-a6ff-63ff576b3c73
ov_tcga	TCGA-13-0794	TCGA-13-0794-01	60	NA	NA	Ovarian Cancer	Serous Ovarian Cancer	Stage IIIC	NA	NA	NA	NA	0	NA	NA	NA	27.76	1:Recurred/Progressed	NA	NA	NOT HISPANIC OR LATINO	NA	2/24/09	0.4412	G3	Serous Cystadenocarcinoma	No	NA	C56.9	8441-03-01	C56.9	YES	2006	NO	NA	60	1.4	NA	Tumor resection	NA	NA	NA	NA	NA	SOC	63.04	1:DECEASED	NA	b63cad1b-b4c7-4e50-8acb-5cee4e9ce4a9
ov_tcga	TCGA-13-0795	TCGA-13-0795-01	66	NA	NA	Ovarian Cancer	Serous Ovarian Cancer	Stage IIIC	NA	NA	NA	NA	0	NA	NA	NA	10.68	1:Recurred/Progressed	NA	NA	NOT HISPANIC OR LATINO	NA	2/25/09	0.4476	G3	Serous Cystadenocarcinoma	No	NA	C56.9	8441-03-01	C56.9	YES	2007	NO	NA	80	1.4	NA	Fine needle aspiration biopsy	NA	NA	54	NA	NA	SOC	20.34	1:DECEASED	NA	b1e11e94-646b-4c44-9d33-1ca67d8356fb
ov_tcga	TCGA-13-0797	TCGA-13-0797-01	49	NA	NA	Ovarian Cancer	Serous Ovarian Cancer	Stage IIIC	NA	NA	NA	NA	0	NA	NA	NA	17.25	1:Recurred/Progressed	NA	NA	NOT HISPANIC OR LATINO	NA	2/25/09	0.43	G3	Serous Cystadenocarcinoma	No	NA	C56.9	8441-03-01	C56.9	YES	2008	NO	NA	80	1.6	NA	Tumor resection	NA	NA	NA	NA	NA	SOC	69.68	0:LIVING	NA	0de910b1-edaf-47e4-a265-727ee12ac1c3
ov_tcga	TCGA-13-0799	TCGA-13-0799-01	44	NA	NA	Ovarian Cancer	Serous Ovarian Cancer	Stage IIIC	NA	NA	NA	NA	0	NA	NA	NA	41.46	1:Recurred/Progressed	NA	NA	NOT HISPANIC OR LATINO	NA	2/25/09	0.365	G3	Serous Cystadenocarcinoma	No	NA	C56.9	8441-03-01	C56.9	YES	2008	NO	NA	80	1.6	NA	Tumor resection	NA	NA	NA	NA	NA	SOC	83.28	0:LIVING	NA	b9418c6d-94f7-4db4-a1e4-f384b09d54cb
ov_tcga	TCGA-13-0800	TCGA-13-0800-01	52	NA	NA	Ovarian Cancer	Serous Ovarian Cancer	Stage IIIC	NA	NA	NA	NA	0	NA	NA	NA	45.86	1:Recurred/Progressed	NA	NA	NOT HISPANIC OR LATINO	NA	2/25/09	0.4838	G3	Serous Cystadenocarcinoma	No	NA	C56.9	8441-03-01	C56.9	YES	2008	NO	NA	NA	1.5	NA	Tumor resection	NA	NA	44	NA	NA	SOC	87.42	0:LIVING	NA	390eed6b-50af-48a9-9fd6-3a68a2bbb7f9
ov_tcga	TCGA-13-0801	TCGA-13-0801-01	46	NA	NA	Ovarian Cancer	Serous Ovarian Cancer	Stage IIIC	NA	NA	NA	NA	0	NA	NA	NA	11.33	1:Recurred/Progressed	NA	NA	NOT HISPANIC OR LATINO	NA	2/25/09	0.8942	G3	Serous Cystadenocarcinoma	No	NA	C56.9	8441-03-01	C56.9	YES	2008	NO	NA	80	1.5	NA	Cytology (e.g. Peritoneal or pleural fluid)	NA	NA	NA	NA	NA	SOC	45.96	1:DECEASED	NA	b8c3d99c-429b-42a3-b486-6fbcb90cc2e0
ov_tcga	TCGA-13-0802	TCGA-13-0802-01	79	NA	NA	Ovarian Cancer	Serous Ovarian Cancer	Stage IIIC	NA	NA	NA	NA	0	NA	NA	NA	16.75	1:Recurred/Progressed	NA	NA	NOT HISPANIC OR LATINO	NA	2/25/09	0.5591	G3	Serous Cystadenocarcinoma	No	NA	C56.9	8441-03-01	C56.9	YES	2008	NO	NA	60	1.4	NA	Tumor resection	NA	NA	NA	NA	NA	SOC	50.99	1:DECEASED	NA	3c8b5986-f9d5-4e7e-9dd4-3ad301451279
ov_tcga	TCGA-13-0803	TCGA-13-0803-01	81	NA	NA	Ovarian Cancer	Serous Ovarian Cancer	Stage IIIC	NA	NA	NA	NA	0	NA	NA	NA	11.07	1:Recurred/Progressed	NA	NA	NOT HISPANIC OR LATINO	NA	2/25/09	0.4854	G3	Serous Cystadenocarcinoma	No	NA	C56.9	8441-03-01	C56.9	YES	2001	NO	NA	NA	1.3	NA	Cytology (e.g. Peritoneal or pleural fluid)	NA	NA	NA	NA	NA	SOC	43.82	1:DECEASED	NA	54cf3bfe-51c0-4cca-9054-bf76b05a9371
ov_tcga	TCGA-13-0804	TCGA-13-0804-01	73	NA	NA	Ovarian Cancer	Serous Ovarian Cancer	Stage IIIC	NA	NA	NA	NA	0	NA	NA	NA	10.81	1:Recurred/Progressed	NA	NA	NOT HISPANIC OR LATINO	NA	2/25/09	0.4749	G3	Serous Cystadenocarcinoma	No	NA	C56.9	8441-03-01	C56.9	YES	2003	NO	NA	NA	1.5	NA	Cytology (e.g. Peritoneal or pleural fluid)	NA	NA	29	NA	NA	SOC	35.25	1:DECEASED	NA	7e34d3c1-1fab-4326-9a69-4260d2bac558
ov_tcga	TCGA-13-0805	TCGA-13-0805-01	57	NA	NA	Ovarian Cancer	Serous Ovarian Cancer	Stage IIIC	NA	NA	NA	NA	0	NA	NA	NA	5.81	1:Recurred/Progressed	NA	NA	NOT HISPANIC OR LATINO	NA	2/25/09	0.4636	G3	Serous Cystadenocarcinoma	No	NA	C56.9	8441-03-01	C56.9	YES	2005	NO	NA	NA	1	NA	Tumor resection	NA	NA	NA	NA	NA	SOC	35.28	1:DECEASED	NA	2a3a6222-f477-4198-ab9e-cdf527c1a6cf
ov_tcga	TCGA-13-0807	TCGA-13-0807-01	54	NA	NA	Ovarian Cancer	Serous Ovarian Cancer	Stage IIIC	NA	NA	NA	NA	0	NA	NA	NA	NA	NA	NA	NA	NOT HISPANIC OR LATINO	NA	2/25/09	0.4914	G3	Serous Cystadenocarcinoma	No	NA	C56.9	8441-03-01	C56.9	YES	2005	NO	NA	NA	NA	NA	Tumor resection	NA	NA	51	NA	NA	SOC	13.6	1:DECEASED	NA	067c5c61-d147-4b08-ab8a-32c30969d564
ov_tcga	TCGA-13-0883	TCGA-13-0883-01	61	NA	NA	Ovarian Cancer	Serous Ovarian Cancer	Stage IIIC	NA	NA	NA	NA	0	NA	NA	NA	26.91	1:Recurred/Progressed	NA	NA	NOT HISPANIC OR LATINO	NA	2/25/09	0.5361	G3	Serous Cystadenocarcinoma	No	NA	C56.9	8441-03-01	C56.9	YES	2002	NO	ASHKENAZI	NA	1.4	NA	Cytology (e.g. Peritoneal or pleural fluid)	NA	NA	55	NA	NA	SOC	68.89	1:DECEASED	NA	5c159ab5-8475-4d93-89b8-b6befed4a5b3
ov_tcga	TCGA-13-0884	TCGA-13-0884-01	39	NA	NA	Ovarian Cancer	Serous Ovarian Cancer	Stage IIIC	NA	NA	NA	NA	0	NA	NA	NA	41.1	1:Recurred/Progressed	NA	NA	NOT HISPANIC OR LATINO	NA	3/20/09	0.5319	G3	Serous Cystadenocarcinoma	No	NA	C56.9	8441-03-01	C56.9	YES	1999	NO	NA	NA	1.3	NA	Cytology (e.g. Peritoneal or pleural fluid)	NA	NA	76	NA	NA	SOC	107.1	1:DECEASED	NA	63a75e0b-9241-4f0e-9236-01a2e2c05b7e
ov_tcga	TCGA-13-0885	TCGA-13-0885-01	70	NA	NA	Ovarian Cancer	Serous Ovarian Cancer	Stage IIIC	NA	NA	NA	NA	0	NA	NA	NA	111.3	0:DiseaseFree	NA	NA	NOT HISPANIC OR LATINO	NA	2/25/09	0.6189	G3	Serous Cystadenocarcinoma	No	NA	C56.9	8441-03-01	C56.9	YES	2000	NO	NA	80	1.2	NA	Cytology (e.g. Peritoneal or pleural fluid)	NA	NA	131	NA	NA	SOC	111.3	0:LIVING	NA	2a924999-1fbf-470a-97bd-fd2276a9a366
ov_tcga	TCGA-13-0886	TCGA-13-0886-01	67	NA	NA	Ovarian Cancer	Serous Ovarian Cancer	Stage IIIC	NA	NA	NA	NA	0	NA	NA	NA	153.25	0:DiseaseFree	NA	NA	NOT HISPANIC OR LATINO	NA	2/25/09	0.3451	G3	Serous Cystadenocarcinoma	No	NA	C56.9	8441-03-01	C56.9	YES	2002	NO	NA	NA	1	NA	Tumor resection	NA	NA	48	NA	NA	SOC	153.25	0:LIVING	NA	91de8a74-a1e6-46b6-a06e-70aedf2c3eaf
ov_tcga	TCGA-13-0887	TCGA-13-0887-01	42	NA	NA	Ovarian Cancer	Serous Ovarian Cancer	Stage IIIC	NA	NA	NA	NA	0	NA	NA	NA	16.89	1:Recurred/Progressed	NA	NA	NOT HISPANIC OR LATINO	NA	2/25/09	0.6669	G3	Serous Cystadenocarcinoma	No	NA	C56.9	8441-03-01	C56.9	YES	2002	NO	ASHKENAZI	80	1.3	NA	Tumor resection	NA	NA	81	NA	NA	SOC	66.62	1:DECEASED	NA	14c58def-60ee-48e0-a74b-da4eb77ef344
ov_tcga	TCGA-13-0888	TCGA-13-0888-01	78	NA	NA	Ovarian Cancer	Serous Ovarian Cancer	Stage IIIC	NA	NA	NA	NA	0	NA	NA	NA	NA	NA	NA	NA	NOT HISPANIC OR LATINO	NA	2/25/09	0.6539	G3	Serous Cystadenocarcinoma	No	NA	C56.9	8441-03-01	C56.9	YES	2003	NO	NA	80	1.2	NA	Tumor resection	NA	NA	NA	NA	NA	SOC	92.35	1:DECEASED	NA	6cf9f872-2e59-45cf-bb5e-ebd7fa1b3caf
ov_tcga	TCGA-13-0889	TCGA-13-0889-01	75	NA	NA	Ovarian Cancer	Serous Ovarian Cancer	Stage IV	NA	NA	NA	NA	0	NA	NA	NA	NA	NA	NA	NA	NOT HISPANIC OR LATINO	NA	2/25/09	0.2824	GX	Serous Cystadenocarcinoma	No	NA	C56.9	8441-03-01	C56.9	YES	2003	NO	NA	60	1.5	NA	Cytology (e.g. Peritoneal or pleural fluid)	NA	NA	30	NA	NA	SOC	95.07	1:DECEASED	NA	e3712e5a-4575-440f-89d1-8db9498baa88
ov_tcga	TCGA-13-0890	TCGA-13-0890-01	56	NA	NA	Ovarian Cancer	Serous Ovarian Cancer	Stage IIIC	NA	NA	NA	NA	0	NA	NA	NA	145.34	0:DiseaseFree	NA	NA	NOT HISPANIC OR LATINO	NA	2/25/09	0.5853	G3	Serous Cystadenocarcinoma	No	NA	C56.9	8441-03-01	C56.9	YES	2003	NO	ASHKENAZI	NA	1.5	NA	Tumor resection	NA	NA	50	NA	NA	SOC	145.34	0:LIVING	NA	ee0a4a13-613e-4c5d-96c3-8083a013702d
ov_tcga	TCGA-13-0891	TCGA-13-0891-01	73	NA	NA	Ovarian Cancer	Serous Ovarian Cancer	Stage IV	NA	NA	NA	NA	0	NA	NA	NA	25.03	1:Recurred/Progressed	NA	NA	NOT HISPANIC OR LATINO	NA	2/25/09	0.779	G3	Serous Cystadenocarcinoma	No	NA	C56.9	8441-03-01	C56.9	YES	2003	NO	ASHKENAZI	80	1.4	NA	Fine needle aspiration biopsy	NA	NA	26	NA	NA	SOC	102.76	1:DECEASED	NA	0740321b-f8a5-4e1d-b390-ca6187598fac
ov_tcga	TCGA-13-0893	TCGA-13-0893-01	48	NA	NA	Ovarian Cancer	Serous Ovarian Cancer	Stage IIIC	NA	NA	NA	NA	0	NA	NA	NA	15.14	1:Recurred/Progressed	NA	NA	NOT HISPANIC OR LATINO	NA	3/20/09	0.5632	G3	Serous Cystadenocarcinoma	No	NA	C56.9	8441-03-01	C56.9	YES	2003	NO	NA	NA	1.2	NA	Cytology (e.g. Peritoneal or pleural fluid)	NA	NA	61	NA	NA	SOC	43.33	1:DECEASED	NA	15170c7f-5880-4fb6-82ce-68d3df0dfb68
ov_tcga	TCGA-13-0894	TCGA-13-0894-01	53	NA	NA	Ovarian Cancer	Serous Ovarian Cancer	Stage IIIC	NA	NA	NA	NA	0	NA	NA	NA	18.56	1:Recurred/Progressed	NA	NA	NOT HISPANIC OR LATINO	NA	3/20/09	NA	G3	Serous Cystadenocarcinoma	No	NA	C56.9	8441-03-01	C56.9	YES	2003	NO	NA	80	1.5	NA	Cytology (e.g. Peritoneal or pleural fluid)	NA	NA	47	NA	NA	SOC	49.57	1:DECEASED	NA	e8372916-7ac7-4535-ae97-0248208224f5
ov_tcga	TCGA-13-0897	TCGA-13-0897-01	54	NA	NA	Ovarian Cancer	Serous Ovarian Cancer	Stage IIIC	NA	NA	NA	NA	0	NA	NA	NA	18.2	1:Recurred/Progressed	NA	NA	NOT HISPANIC OR LATINO	NA	2/25/09	0.4124	G3	Serous Cystadenocarcinoma	No	NA	C56.9	8441-03-01	C56.9	YES	2004	NO	ASHKENAZI	80	1.1	NA	Cytology (e.g. Peritoneal or pleural fluid)	NA	NA	43	NA	NA	SOC	71.68	1:DECEASED	NA	79e6e31c-22a1-481c-903b-ab5499cbd450
ov_tcga	TCGA-13-0899	TCGA-13-0899-01	60	NA	NA	Ovarian Cancer	Serous Ovarian Cancer	Stage IIIC	NA	NA	NA	NA	0	NA	NA	NA	17.97	1:Recurred/Progressed	NA	NA	NOT HISPANIC OR LATINO	NA	2/25/09	0.6152	G3	Serous Cystadenocarcinoma	No	NA	C56.9	8441-03-01	C56.9	YES	2004	NO	NA	NA	1.6	NA	Tumor resection	NA	NA	29	NA	NA	SOC	66.1	1:DECEASED	NA	5c6f3cd4-19c5-418d-b1be-d3fbf63e99db
ov_tcga	TCGA-13-0900	TCGA-13-0900-01	59	NA	NA	Ovarian Cancer	Serous Ovarian Cancer	Stage IIIC	NA	NA	NA	NA	0	NA	NA	NA	133.94	0:DiseaseFree	NA	NA	NOT HISPANIC OR LATINO	NA	3/20/09	0.6765	G3	Serous Cystadenocarcinoma	No	NA	C56.9	8441-03-01	C56.9	YES	2004	NO	NA	60	1.5	NA	Cytology (e.g. Peritoneal or pleural fluid)	NA	NA	98	NA	NA	SOC	133.94	0:LIVING	NA	9e48a4b1-6917-4625-9d78-e4832eb816a5
ov_tcga	TCGA-13-0901	TCGA-13-0901-01	41	NA	NA	Ovarian Cancer	Serous Ovarian Cancer	Stage IIIC	NA	NA	NA	NA	0	NA	NA	NA	12.81	1:Recurred/Progressed	NA	NA	NOT HISPANIC OR LATINO	NA	3/20/09	0.5969	G3	Serous Cystadenocarcinoma	No	NA	C56.9	8441-03-01	C56.9	YES	2004	NO	NA	80	1.3	NA	Tumor resection	NA	NA	NA	NA	NA	SOC	19.35	0:LIVING	NA	27920e1e-b9ab-4587-970a-0cba7025becb
ov_tcga	TCGA-13-0903	TCGA-13-0903-01	42	NA	NA	Ovarian Cancer	Serous Ovarian Cancer	Stage IV	NA	NA	NA	NA	0	NA	NA	NA	127.69	0:DiseaseFree	NA	NA	NOT HISPANIC OR LATINO	NA	2/25/09	0.389	G3	Serous Cystadenocarcinoma	No	NA	C56.9	8441-03-01	C56.9	YES	2004	NO	NA	80	1	NA	Tumor resection	NA	NA	51	NA	NA	SOC	127.69	0:LIVING	NA	8783e4b0-2b62-45d5-8cd9-f5a71cc0138e
ov_tcga	TCGA-13-0904	TCGA-13-0904-01	63	NA	NA	Ovarian Cancer	Serous Ovarian Cancer	Stage IIIC	NA	NA	NA	NA	0	NA	NA	NA	10.84	1:Recurred/Progressed	NA	NA	NOT HISPANIC OR LATINO	NA	2/25/09	0.6694	G3	Serous Cystadenocarcinoma	No	NA	C56.9	8441-03-01	C56.9	YES	2004	NO	NA	80	1.5	NA	Incisional Biopsy	NA	NA	85	NA	NA	SOC	50.33	1:DECEASED	NA	0b519c08-9f23-4ceb-9a13-e16509ca55d7
ov_tcga	TCGA-13-0905	TCGA-13-0905-01	51	NA	NA	Ovarian Cancer	Serous Ovarian Cancer	Stage IIIC	NA	NA	NA	NA	0	NA	NA	NA	50.43	1:Recurred/Progressed	NA	NA	NOT HISPANIC OR LATINO	NA	3/20/09	0.4633	G3	Serous Cystadenocarcinoma	No	NA	C56.9	8441-03-01	C56.9	YES	2005	NO	NA	80	1.2	NA	Tumor resection	NA	NA	48	NA	NA	SOC	123.06	0:LIVING	NA	2038fd65-d8f1-4b16-af90-b1c8f9a379a7
ov_tcga	TCGA-13-0906	TCGA-13-0906-01	50	NA	NA	Ovarian Cancer	Serous Ovarian Cancer	Stage IIIC	NA	NA	NA	NA	0	NA	NA	NA	118.89	0:DiseaseFree	NA	NA	NOT HISPANIC OR LATINO	NA	2/25/09	0.5065	G3	Serous Cystadenocarcinoma	No	NA	C56.9	8441-03-01	C56.9	YES	2005	NO	NA	60	1.1	NA	Tumor resection	NA	NA	104	NA	NA	SOC	118.89	0:LIVING	NA	e43d3769-e25f-4fb7-9080-ea26defaf094
ov_tcga	TCGA-13-0908	TCGA-13-0908-01	58	NA	NA	Ovarian Cancer	Serous Ovarian Cancer	Stage IV	NA	NA	NA	NA	0	NA	NA	NA	18.13	1:Recurred/Progressed	NA	NA	NOT HISPANIC OR LATINO	NA	3/20/09	0.3879	G3	Serous Cystadenocarcinoma	No	NA	C56.9	8441-03-01	C56.9	YES	2005	NO	NA	NA	1.4	NA	Cytology (e.g. Peritoneal or pleural fluid)	NA	NA	NA	NA	NA	SOC	60.55	1:DECEASED	NA	0ba7b6cc-e5f5-47d7-859a-24e31aa336ab
ov_tcga	TCGA-13-0910	TCGA-13-0910-01	58	NA	NA	Ovarian Cancer	Serous Ovarian Cancer	Stage IIIC	NA	NA	NA	NA	0	NA	NA	NA	39.82	1:Recurred/Progressed	NA	NA	NOT HISPANIC OR LATINO	NA	2/25/09	0.6084	G3	Serous Cystadenocarcinoma	No	NA	C56.9	8441-03-01	C56.9	YES	2005	NO	NA	60	1.2	NA	Tumor resection	NA	NA	21	NA	NA	SOC	116.56	0:LIVING	NA	b783f33b-734a-4801-bf39-b559a2035c6f
ov_tcga	TCGA-13-0911	TCGA-13-0911-01	55	NA	NA	Ovarian Cancer	Serous Ovarian Cancer	Stage IV	NA	NA	NA	NA	0	NA	NA	NA	9.17	1:Recurred/Progressed	NA	NA	NOT HISPANIC OR LATINO	NA	2/25/09	0.6107	G3	Serous Cystadenocarcinoma	No	NA	C56.9	8441-03-01	C56.9	YES	2005	NO	NA	80	1.5	NA	Cytology (e.g. Peritoneal or pleural fluid)	NA	NA	21	NA	NA	SOC	44.51	1:DECEASED	NA	8cad4217-5699-4735-9be3-fc0015a8d262
ov_tcga	TCGA-13-0912	TCGA-13-0912-01	58	NA	NA	Ovarian Cancer	Serous Ovarian Cancer	Stage IIIC	NA	NA	NA	NA	0	NA	NA	NA	15.41	1:Recurred/Progressed	NA	NA	NOT HISPANIC OR LATINO	NA	2/25/09	0.2675	G3	Serous Cystadenocarcinoma	No	NA	C56.9	8441-03-01	C56.9	YES	2006	NO	ASHKENAZI	80	1.2	NA	Tumor resection	NA	NA	24	NA	NA	SOC	37.61	1:DECEASED	NA	58d34254-4f5b-40a4-9e9f-7160062fb2a4
ov_tcga	TCGA-13-0913	TCGA-13-0913-01	53	NA	NA	Ovarian Cancer	Serous Ovarian Cancer	Stage IIIC	NA	NA	NA	NA	0	NA	NA	NA	28.61	1:Recurred/Progressed	NA	NA	NOT HISPANIC OR LATINO	NA	2/25/09	0.9452	G3	Serous Cystadenocarcinoma	No	NA	C56.9	8441-03-01	C56.9	YES	2006	NO	NA	80	1.3	NA	Tumor resection	NA	NA	73	NA	NA	SOC	109.23	0:LIVING	NA	3e8a51bf-7e1f-4eab-af83-3c60d04db1bf
ov_tcga	TCGA-13-0913	TCGA-13-0913-02	53	NA	NA	Ovarian Cancer	Serous Ovarian Cancer	Stage IIIC	NA	NA	NA	NA	0	NA	NA	NA	28.61	1:Recurred/Progressed	NA	NA	NOT HISPANIC OR LATINO	NA	2/25/09	0.801	G3	Serous Cystadenocarcinoma	No	NA	C56.9	8441-03-01	C56.9	YES	2006	NA	NA	80	NA	NA	Tumor resection	NA	NA	NA	NA	NA	SOC	109.23	0:LIVING	NA	3e8a51bf-7e1f-4eab-af83-3c60d04db1bf
ov_tcga	TCGA-13-0914	TCGA-13-0914-01	NA	NA	NA	Ovarian Cancer	Serous Ovarian Cancer	NA	NA	NA	NA	NA	NA	NA	NA	NA	NA	NA	NA	NA	NA	NA	NA	NA	NA	NA	NA	NA	NA	NA	NA	NA	NA	NO	NA	NA	1.5	NA	NA	NA	NA	NA	NA	NA	SOC	NA	NA	NA	NA
ov_tcga	TCGA-13-0916	TCGA-13-0916-01	49	NA	NA	Ovarian Cancer	Serous Ovarian Cancer	Stage IIIC	NA	NA	NA	NA	0	NA	NA	NA	58.64	0:DiseaseFree	NA	NA	NOT HISPANIC OR LATINO	NA	2/25/09	0.9955	G3	Serous Cystadenocarcinoma	No	NA	C56.9	8441-03-01	C56.9	YES	2006	NO	NA	NA	1.5	NA	Tumor resection	NA	NA	62	NA	NA	SOC	58.64	0:LIVING	NA	5f60bc2d-738f-43fc-a3fb-61ec6e80e3d4
ov_tcga	TCGA-13-0919	TCGA-13-0919-01	52	NA	NA	Ovarian Cancer	Serous Ovarian Cancer	Stage IIIC	NA	NA	NA	NA	0	NA	NA	NA	84.46	0:DiseaseFree	NA	NA	NOT HISPANIC OR LATINO	NA	2/25/09	0.442	G3	Serous Cystadenocarcinoma	No	NA	C56.9	8441-03-01	C56.9	YES	2007	NO	NA	80	1	NA	Tumor resection	NA	NA	74	NA	NA	SOC	84.46	0:LIVING	NA	45957be6-e4df-4245-acf8-39dfc118ee19
ov_tcga	TCGA-13-0920	TCGA-13-0920-01	65	NA	NA	Ovarian Cancer	Serous Ovarian Cancer	Stage IIIC	NA	NA	NA	NA	0	NA	NA	NA	9.76	1:Recurred/Progressed	NA	NA	NOT HISPANIC OR LATINO	NA	2/25/09	0.6482	G3	Serous Cystadenocarcinoma	No	NA	C56.9	8441-03-01	C56.9	YES	2007	NO	NA	NA	1	NA	Tumor resection	NA	NA	96	NA	NA	SOC	48.75	1:DECEASED	NA	85a85a11-7200-4e96-97af-6ba26d680d59
ov_tcga	TCGA-13-0921	TCGA-13-0921-01	72	NA	NA	Ovarian Cancer	Serous Ovarian Cancer	Stage IIIC	NA	NA	NA	NA	0	NA	NA	NA	NA	NA	NA	NA	NOT HISPANIC OR LATINO	NA	2/25/09	0.6826	G3	Serous Cystadenocarcinoma	No	NA	C56.9	8441-03-01	C56.9	YES	2008	NO	NA	NA	1.5	NA	Tumor resection	NA	NA	NA	NA	NA	SOC	48.72	1:DECEASED	NA	31b997dd-aaea-4003-a64d-11d3e19b0bbc
ov_tcga	TCGA-13-0922	TCGA-13-0922-01	NA	NA	NA	Ovarian Cancer	Serous Ovarian Cancer	NA	NA	NA	NA	NA	NA	NA	NA	NA	NA	NA	NA	NA	NA	NA	NA	NA	NA	NA	NA	NA	NA	NA	NA	NA	NA	NO	NA	NA	NA	NA	NA	NA	NA	NA	NA	NA	SOC	NA	NA	NA	NA
ov_tcga	TCGA-13-0923	TCGA-13-0923-01	74	NA	NA	Ovarian Cancer	Serous Ovarian Cancer	Stage IIIC	NA	NA	NA	NA	0	NA	NA	NA	56.47	1:Recurred/Progressed	NA	NA	NOT HISPANIC OR LATINO	NA	2/25/09	0.6117	G3	Serous Cystadenocarcinoma	No	NA	C56.9	8441-03-01	C56.9	YES	2008	NO	NA	NA	NA	NA	Tumor resection	NA	NA	114	NA	NA	SOC	83.67	0:LIVING	NA	378f7ea2-86b4-4072-80b8-e12d67193106
ov_tcga	TCGA-13-0924	TCGA-13-0924-01	45	NA	NA	Ovarian Cancer	Serous Ovarian Cancer	Stage IV	NA	NA	NA	NA	0	NA	NA	NA	31.6	1:Recurred/Progressed	NA	NA	NOT HISPANIC OR LATINO	NA	2/25/09	0.4157	G3	Serous Cystadenocarcinoma	No	NA	C56.9	8441-03-01	C56.9	YES	2008	NO	ASHKENAZI	NA	NA	NA	Cytology (e.g. Peritoneal or pleural fluid)	NA	NA	57	NA	NA	SOC	85.87	0:LIVING	NA	fbb45305-de8d-4baf-8bd0-047b29c2e9d9
ov_tcga	TCGA-13-1403	TCGA-13-1403-01	48	NA	NA	Ovarian Cancer	Serous Ovarian Cancer	Stage IIIC	NA	NA	NA	NA	0	NA	NA	NA	13.73	1:Recurred/Progressed	NA	NA	NOT HISPANIC OR LATINO	NA	3/20/09	0.3992	G3	Serous Cystadenocarcinoma	No	NA	C56.9	8441-03-01	C56.9	YES	2008	NO	NA	NA	1.2	NA	Cytology (e.g. Peritoneal or pleural fluid)	NA	NA	45	NA	NA	SOC	77.04	1:DECEASED	NA	0d5e232d-5aa2-4f6f-be58-ffd5f15ee0b8
ov_tcga	TCGA-13-1404	TCGA-13-1404-01	48	NA	NA	Ovarian Cancer	Serous Ovarian Cancer	Stage IIIC	NA	NA	NA	NA	0	NA	NA	NA	51.94	1:Recurred/Progressed	NA	NA	NOT HISPANIC OR LATINO	NA	3/20/09	0.7514	G3	Serous Cystadenocarcinoma	No	NA	C56.9	8441-03-01	C56.9	YES	2008	NO	NA	60	1.5	NA	Cytology (e.g. Peritoneal or pleural fluid)	NA	NA	44	NA	NA	SOC	81.11	0:LIVING	NA	8e107f4b-1912-4d3e-814a-b863e2d65ed7
ov_tcga	TCGA-13-1405	TCGA-13-1405-01	49	NA	NA	Ovarian Cancer	Serous Ovarian Cancer	Stage IV	NA	NA	NA	NA	0	NA	NA	NA	7.49	1:Recurred/Progressed	NA	NA	NOT HISPANIC OR LATINO	NA	3/20/09	0.743	G3	Serous Cystadenocarcinoma	No	NA	C56.9	8441-03-01	C56.9	YES	2008	NO	NA	80	1.3	NA	Cytology (e.g. Peritoneal or pleural fluid)	NA	NA	25	NA	NA	SOC	28.52	1:DECEASED	NA	29dccd25-4c4a-463b-a353-38a193337f38
ov_tcga	TCGA-13-1407	TCGA-13-1407-01	51	NA	NA	Ovarian Cancer	Serous Ovarian Cancer	Stage IIIC	NA	NA	NA	NA	0	NA	NA	NA	43.79	1:Recurred/Progressed	NA	NA	NOT HISPANIC OR LATINO	NA	3/20/09	0.786	G3	Serous Cystadenocarcinoma	No	NA	C56.9	8441-03-01	C56.9	YES	2008	NO	NA	NA	1.5	NA	Cytology (e.g. Peritoneal or pleural fluid)	NA	NA	23	NA	NA	SOC	83.25	0:LIVING	NA	f2dcf4cc-609d-4532-a90d-6ae2bbb53365
ov_tcga	TCGA-13-1408	TCGA-13-1408-01	59	NA	NA	Ovarian Cancer	Serous Ovarian Cancer	Stage IIIC	NA	NA	NA	NA	0	NA	NA	NA	25.13	1:Recurred/Progressed	NA	NA	NOT HISPANIC OR LATINO	NA	3/20/09	0.6201	G3	Serous Cystadenocarcinoma	No	NA	C56.9	8441-03-01	C56.9	YES	2008	NO	ASHKENAZI	NA	1.8	NA	Tumor resection	NA	NA	112	NA	NA	SOC	55.19	1:DECEASED	NA	8fac8e40-beac-4059-9d54-7ee530598cfd
ov_tcga	TCGA-13-1409	TCGA-13-1409-01	73	NA	NA	Ovarian Cancer	Serous Ovarian Cancer	Stage IIIC	NA	NA	NA	NA	0	NA	NA	NA	22.67	1:Recurred/Progressed	NA	NA	NOT HISPANIC OR LATINO	NA	3/20/09	0.7864	G3	Serous Cystadenocarcinoma	No	NA	C56.9	8441-03-01	C56.9	YES	2008	NO	NA	60	1.6	NA	Incisional Biopsy	NA	NA	45	NA	NA	SOC	57.23	1:DECEASED	NA	18e0e996-8f23-4f53-94a5-dde38b550863
ov_tcga	TCGA-13-1410	TCGA-13-1410-01	57	NA	NA	Ovarian Cancer	Serous Ovarian Cancer	Stage IV	NA	NA	NA	NA	0	NA	NA	NA	10.48	1:Recurred/Progressed	NA	NA	NOT HISPANIC OR LATINO	NA	3/20/09	0.7463	GX	Serous Cystadenocarcinoma	No	NA	C56.9	8441-03-01	C56.9	YES	2008	NO	NA	60	1.9	NA	Tumor resection	NA	NA	53	NA	NA	SOC	80.95	0:LIVING	NA	c3f9ee36-d34f-472b-ac7f-801a0d400aa4
ov_tcga	TCGA-13-1411	TCGA-13-1411-01	81	NA	NA	Ovarian Cancer	Serous Ovarian Cancer	Stage IIIC	NA	NA	NA	NA	0	NA	NA	NA	7.82	1:Recurred/Progressed	NA	NA	NOT HISPANIC OR LATINO	NA	3/20/09	0.5555	G3	Serous Cystadenocarcinoma	No	NA	C56.9	8441-03-01	C56.9	YES	2008	NO	NA	NA	1.7	NA	Tumor resection	NA	NA	36	NA	NA	SOC	17.44	1:DECEASED	NA	a9d3a7b0-faf8-4e56-8600-d9e6882a4f23
ov_tcga	TCGA-13-1412	TCGA-13-1412-01	41	NA	NA	Ovarian Cancer	Serous Ovarian Cancer	Stage IV	NA	NA	NA	NA	0	NA	NA	NA	13.44	1:Recurred/Progressed	NA	NA	NOT HISPANIC OR LATINO	NA	3/20/09	0.4304	G3	Serous Cystadenocarcinoma	No	NA	C56.9	8441-03-01	C56.9	YES	2008	NO	NA	80	1.1	NA	Tumor resection	NA	NA	28	NA	NA	SOC	32.33	1:DECEASED	NA	44493c23-82e9-4d9f-8e3c-7b3f9ae44970
ov_tcga	TCGA-13-1477	TCGA-13-1477-01	49	NA	NA	Ovarian Cancer	Serous Ovarian Cancer	Stage IV	NA	NA	NA	NA	0	NA	NA	NA	7.72	1:Recurred/Progressed	NA	NA	NOT HISPANIC OR LATINO	NA	3/31/09	0.1785	G2	Serous Cystadenocarcinoma	No	NA	C56.9	8441-03-01	C56.9	YES	2000	NO	NA	NA	1.3	NA	Incisional Biopsy	NA	NA	43	NA	NA	SOC	54.6	1:DECEASED	NA	13f5814c-1f99-4ffa-84a4-3bbd8979faae
ov_tcga	TCGA-13-1481	TCGA-13-1481-01	76	NA	NA	Ovarian Cancer	Serous Ovarian Cancer	Stage IIIC	NA	NA	NA	NA	0	NA	NA	NA	NA	NA	NA	NA	NOT HISPANIC OR LATINO	NA	3/31/09	0.4085	G2	Serous Cystadenocarcinoma	No	NA	C56.9	8441-03-01	C56.9	YES	2000	NO	NA	NA	1.4	NA	Cytology (e.g. Peritoneal or pleural fluid)	NA	NA	94	NA	NA	SOC	86.99	1:DECEASED	NA	c5355491-e1e8-46a4-a05e-bafcaf2e7459
ov_tcga	TCGA-13-1482	TCGA-13-1482-01	52	NA	NA	Ovarian Cancer	Serous Ovarian Cancer	Stage IV	NA	NA	NA	NA	0	NA	NA	NA	19.78	1:Recurred/Progressed	NA	NA	NOT HISPANIC OR LATINO	NA	3/31/09	0.4161	G2	Serous Cystadenocarcinoma	No	NA	C56.9	8441-03-01	C56.9	YES	2000	NO	NA	80	1.3	NA	Cytology (e.g. Peritoneal or pleural fluid)	NA	NA	48	NA	NA	SOC	61.66	1:DECEASED	NA	f3af727e-b592-4828-94f5-22008666cf8c
ov_tcga	TCGA-13-1483	TCGA-13-1483-01	61	NA	NA	Ovarian Cancer	Serous Ovarian Cancer	Stage IIIC	NA	NA	NA	NA	0	NA	NA	NA	9.76	1:Recurred/Progressed	NA	NA	NOT HISPANIC OR LATINO	NA	3/31/09	0.4431	G3	Serous Cystadenocarcinoma	No	NA	C56.9	8441-03-01	C56.9	YES	2000	NO	NA	60	1.8	NA	Fine needle aspiration biopsy	NA	NA	46	NA	NA	SOC	29.4	1:DECEASED	NA	611600a6-43ec-4029-9682-cd6d6a3312ec
ov_tcga	TCGA-13-1484	TCGA-13-1484-01	62	NA	NA	Ovarian Cancer	Serous Ovarian Cancer	Stage IIIC	NA	NA	NA	NA	0	NA	NA	NA	16.33	1:Recurred/Progressed	NA	NA	NOT HISPANIC OR LATINO	NA	3/31/09	0.6072	G3	Serous Cystadenocarcinoma	No	NA	C56.9	8441-03-01	C56.9	YES	2000	NO	NA	80	1.5	NA	Incisional Biopsy	NA	NA	32	NA	NA	SOC	124.34	1:DECEASED	NA	ead71c90-cc5e-42ce-8754-c3cf15a41134
ov_tcga	TCGA-13-1485	TCGA-13-1485-01	48	NA	NA	Ovarian Cancer	Serous Ovarian Cancer	Stage IV	NA	NA	NA	NA	0	NA	NA	NA	5.58	1:Recurred/Progressed	NA	NA	NOT HISPANIC OR LATINO	NA	3/31/09	0.2233	G2	Serous Cystadenocarcinoma	No	NA	C56.9	8441-03-01	C56.9	YES	2001	NO	NA	80	1.6	NA	Incisional Biopsy	NA	NA	NA	NA	NA	SOC	20.66	1:DECEASED	NA	49bfd0fe-48ce-49db-9f76-ce2310410950
ov_tcga	TCGA-13-1487	TCGA-13-1487-01	74	NA	NA	Ovarian Cancer	Serous Ovarian Cancer	Stage IV	NA	NA	NA	NA	0	NA	NA	NA	13.53	1:Recurred/Progressed	NA	NA	NOT HISPANIC OR LATINO	NA	3/31/09	0.6513	GX	Serous Cystadenocarcinoma	No	NA	C56.9	8441-03-01	C56.9	YES	2002	NO	NA	NA	1.4	NA	Tumor resection	NA	NA	34	NA	NA	SOC	22.37	1:DECEASED	NA	c9e28934-8379-4511-817c-d787f2c4ca3a
ov_tcga	TCGA-13-1488	TCGA-13-1488-01	59	NA	NA	Ovarian Cancer	Serous Ovarian Cancer	Stage IV	NA	NA	NA	NA	0	NA	NA	NA	11.53	1:Recurred/Progressed	NA	NA	NOT HISPANIC OR LATINO	NA	3/31/09	0.4583	G3	Serous Cystadenocarcinoma	No	NA	C56.9	8441-03-01	C56.9	YES	2002	NO	NA	80	2.3	NA	Cytology (e.g. Peritoneal or pleural fluid)	NA	NA	91	NA	NA	SOC	70.76	1:DECEASED	NA	a85f6f9c-1e1d-44fc-85eb-3b2d96cfbc61
ov_tcga	TCGA-13-1489	TCGA-13-1489-01	70	NA	NA	Ovarian Cancer	Serous Ovarian Cancer	Stage IIIC	NA	NA	NA	NA	0	NA	NA	NA	26.48	1:Recurred/Progressed	NA	NA	NOT HISPANIC OR LATINO	NA	3/31/09	0.8985	G2	Serous Cystadenocarcinoma	No	NA	C56.9	8441-03-01	C56.9	YES	2002	NO	NA	80	1.7	NA	Tumor resection	NA	NA	45	NA	NA	SOC	83.87	1:DECEASED	NA	7248cd60-be22-44bc-bc58-f644db0940a2
ov_tcga	TCGA-13-1489	TCGA-13-1489-02	70	NA	NA	Ovarian Cancer	Serous Ovarian Cancer	Stage IIIC	NA	NA	NA	NA	0	NA	NA	NA	26.48	1:Recurred/Progressed	NA	NA	NOT HISPANIC OR LATINO	NA	3/31/09	0.7542	G2	Serous Cystadenocarcinoma	No	NA	C56.9	8441-03-01	C56.9	YES	2002	NA	NA	80	NA	NA	Tumor resection	NA	NA	NA	NA	NA	SOC	83.87	1:DECEASED	NA	7248cd60-be22-44bc-bc58-f644db0940a2
ov_tcga	TCGA-13-1491	TCGA-13-1491-01	55	NA	NA	Ovarian Cancer	Serous Ovarian Cancer	Stage IIIC	NA	NA	NA	NA	0	NA	NA	NA	16.69	1:Recurred/Progressed	NA	NA	NOT HISPANIC OR LATINO	NA	3/31/09	0.9476	G3	Serous Cystadenocarcinoma	No	NA	C56.9	8441-03-01	C56.9	YES	2002	NO	NA	60	2	NA	Incisional Biopsy	NA	NA	33	NA	NA	SOC	52.4	1:DECEASED	NA	c8febeef-8e7e-459e-88cb-8086692dc559
ov_tcga	TCGA-13-1492	TCGA-13-1492-01	66	NA	NA	Ovarian Cancer	Serous Ovarian Cancer	Stage IIIC	NA	NA	NA	NA	0	NA	NA	NA	NA	NA	NA	NA	NOT HISPANIC OR LATINO	NA	3/31/09	0.8414	G3	Serous Cystadenocarcinoma	No	NA	C56.9	8441-03-01	C56.9	YES	2002	NO	NA	80	2.5	NA	Fine needle aspiration biopsy	NA	NA	33	NA	NA	SOC	125.46	1:DECEASED	NA	63c6a89b-b28c-434a-a632-5de6545db731
ov_tcga	TCGA-13-1494	TCGA-13-1494-01	43	NA	NA	Ovarian Cancer	Serous Ovarian Cancer	Stage IV	NA	NA	NA	NA	0	NA	NA	NA	22.77	1:Recurred/Progressed	NA	NA	NOT HISPANIC OR LATINO	NA	3/31/09	0.4586	G3	Serous Cystadenocarcinoma	No	NA	C56.9	8441-03-01	C56.9	YES	2004	NO	NA	NA	2	NA	Incisional Biopsy	NA	NA	45	NA	NA	SOC	93.82	1:DECEASED	NA	f50ee039-1da9-43d9-ac01-657ec77a7f32
ov_tcga	TCGA-13-1495	TCGA-13-1495-01	60	NA	NA	Ovarian Cancer	Serous Ovarian Cancer	Stage IIIC	NA	NA	NA	NA	0	NA	NA	NA	32.1	1:Recurred/Progressed	NA	NA	NOT HISPANIC OR LATINO	NA	3/31/09	0.5194	G2	Serous Cystadenocarcinoma	No	NA	C56.9	8441-03-01	C56.9	YES	2004	NO	NA	80	2.1	NA	Cytology (e.g. Peritoneal or pleural fluid)	NA	NA	32	NA	NA	SOC	90.31	1:DECEASED	NA	74dcdfb4-a637-4111-9a22-4b4bc7bbc8f7
ov_tcga	TCGA-13-1496	TCGA-13-1496-01	65	NA	NA	Ovarian Cancer	Serous Ovarian Cancer	Stage IIIC	NA	NA	NA	NA	0	NA	NA	NA	NA	NA	NA	NA	NOT HISPANIC OR LATINO	NA	3/31/09	0.5076	G3	Serous Cystadenocarcinoma	No	NA	C56.9	8441-03-01	C56.9	YES	2004	NO	NA	NA	1.1	NA	Cytology (e.g. Peritoneal or pleural fluid)	NA	NA	48	NA	NA	SOC	4.24	1:DECEASED	NA	e5a329ec-e50e-4786-901d-b58474f8ea65
ov_tcga	TCGA-13-1497	TCGA-13-1497-01	47	NA	NA	Ovarian Cancer	Serous Ovarian Cancer	Stage IIIC	NA	NA	NA	NA	0	NA	NA	NA	26.71	1:Recurred/Progressed	NA	NA	NOT HISPANIC OR LATINO	NA	3/31/09	0.6962	G3	Serous Cystadenocarcinoma	No	NA	C56.9	8441-03-01	C56.9	YES	2004	NO	NA	80	1.3	NA	Cytology (e.g. Peritoneal or pleural fluid)	NA	NA	111	NA	NA	SOC	127.17	0:LIVING	NA	bc4bc342-20bf-40c3-af26-2c6f942da93d
ov_tcga	TCGA-13-1498	TCGA-13-1498-01	73	NA	NA	Ovarian Cancer	Serous Ovarian Cancer	Stage IIIC	NA	NA	NA	NA	0	NA	NA	NA	17.54	1:Recurred/Progressed	NA	NA	NOT HISPANIC OR LATINO	NA	3/31/09	0.4009	G3	Serous Cystadenocarcinoma	No	NA	C56.9	8441-03-01	C56.9	YES	2006	NO	ASHKENAZI	60	1.1	NA	Tumor resection	NA	NA	87	NA	NA	SOC	66.1	1:DECEASED	NA	56a30462-2819-4c18-95be-8e73880a4921
ov_tcga	TCGA-13-1499	TCGA-13-1499-01	56	NA	NA	Ovarian Cancer	Serous Ovarian Cancer	Stage IIIC	NA	NA	NA	NA	0	NA	NA	NA	19.15	1:Recurred/Progressed	NA	NA	NOT HISPANIC OR LATINO	NA	3/31/09	0.304	G3	Serous Cystadenocarcinoma	No	NA	C56.9	8441-03-01	C56.9	YES	2005	NO	ASHKENAZI	80	2.1	NA	Incisional Biopsy	NA	NA	51	NA	NA	SOC	114.98	0:LIVING	NA	b25570ed-baca-4e3f-87c6-2ef18119ba49
ov_tcga	TCGA-13-1500	TCGA-13-1500-01	71	NA	NA	Ovarian Cancer	Serous Ovarian Cancer	Stage IIIC	NA	NA	NA	NA	0	NA	NA	NA	8.31	1:Recurred/Progressed	NA	NA	NOT HISPANIC OR LATINO	NA	3/31/09	0.3349	G3	Serous Cystadenocarcinoma	No	NA	C56.9	8441-03-01	C56.9	YES	2006	NO	NA	80	1.7	NA	Cytology (e.g. Peritoneal or pleural fluid)	NA	NA	NA	NA	NA	SOC	13.96	1:DECEASED	NA	a285786d-120e-4c88-b48b-8111f4413988
ov_tcga	TCGA-13-1501	TCGA-13-1501-01	50	NA	NA	Ovarian Cancer	Serous Ovarian Cancer	Stage IV	NA	NA	NA	NA	0	NA	NA	NA	12.88	1:Recurred/Progressed	NA	NA	NOT HISPANIC OR LATINO	NA	3/31/09	0.4528	G3	Serous Cystadenocarcinoma	No	NA	C56.9	8441-03-01	C56.9	YES	2006	NO	NA	80	1.5	NA	Cytology (e.g. Peritoneal or pleural fluid)	NA	NA	61	NA	NA	SOC	43.17	1:DECEASED	NA	561968ce-da9a-4d69-8bc2-bc87b9550f93
ov_tcga	TCGA-13-1504	TCGA-13-1504-01	68	NA	NA	Ovarian Cancer	Serous Ovarian Cancer	Stage IIIC	NA	NA	NA	NA	0	NA	NA	NA	18	1:Recurred/Progressed	NA	NA	NOT HISPANIC OR LATINO	NA	3/31/09	0.5039	G3	Serous Cystadenocarcinoma	No	NA	C56.9	8441-03-01	C56.9	YES	2007	NO	NA	60	1.6	NA	Tumor resection	NA	NA	28	NA	NA	SOC	34.79	1:DECEASED	NA	cd49126a-ec15-43fa-9e43-3f7460d43f2b
ov_tcga	TCGA-13-1505	TCGA-13-1505-01	63	NA	NA	Ovarian Cancer	Serous Ovarian Cancer	Stage IIIC	NA	NA	NA	NA	0	NA	NA	NA	51.28	1:Recurred/Progressed	NA	NA	NOT HISPANIC OR LATINO	NA	3/31/09	0.6349	G3	Serous Cystadenocarcinoma	No	NA	C56.9	8441-03-01	C56.9	YES	2008	NO	NA	NA	1.2	NA	Cytology (e.g. Peritoneal or pleural fluid)	NA	NA	48	NA	NA	SOC	65.64	0:LIVING	NA	914f84bf-578b-4f4d-93cb-378228ea58f6
ov_tcga	TCGA-13-1506	TCGA-13-1506-01	45	NA	NA	Ovarian Cancer	Serous Ovarian Cancer	Stage IIIC	NA	NA	NA	NA	0	NA	NA	NA	21.88	1:Recurred/Progressed	NA	NA	NOT HISPANIC OR LATINO	NA	3/31/09	0.4623	G3	Serous Cystadenocarcinoma	No	NA	C56.9	8441-03-01	C56.9	YES	2008	NO	NA	80	1.1	NA	Tumor resection	NA	NA	20	NA	NA	SOC	34.13	1:DECEASED	NA	1cc02c64-a34e-46ae-9bc7-5d50f2fefb31
ov_tcga	TCGA-13-1507	TCGA-13-1507-01	77	NA	NA	Ovarian Cancer	Serous Ovarian Cancer	Stage IIIC	NA	NA	NA	NA	0	NA	NA	NA	10.64	1:Recurred/Progressed	NA	1	NOT HISPANIC OR LATINO	NA	3/31/09	0.4892	G3	Serous Cystadenocarcinoma	No	NA	C56.9	8441-03-01	C56.9	YES	2008	NO	NA	60	2	NA	Cytology (e.g. Peritoneal or pleural fluid)	NA	NA	71	NA	NA	SOC	65.47	1:DECEASED	NA	502e8d02-2953-4514-a2e1-6179dd94da73
ov_tcga	TCGA-13-1509	TCGA-13-1509-01	64	NA	NA	Ovarian Cancer	Serous Ovarian Cancer	Stage IV	NA	NA	NA	NA	0	NA	NA	NA	18.99	1:Recurred/Progressed	NA	NA	NOT HISPANIC OR LATINO	NA	3/31/09	0.6403	G3	Serous Cystadenocarcinoma	No	NA	C56.9	8441-03-01	C56.9	YES	2008	NO	ASHKENAZI	40	1.7	NA	Cytology (e.g. Peritoneal or pleural fluid)	NA	NA	72	NA	NA	SOC	80.09	0:LIVING	NA	fe402983-70da-44db-b7b1-c32702ddde26
ov_tcga	TCGA-13-1510	TCGA-13-1510-01	62	NA	NA	Ovarian Cancer	Serous Ovarian Cancer	Stage IIIC	NA	NA	NA	NA	0	NA	NA	NA	39.06	1:Recurred/Progressed	NA	NA	NOT HISPANIC OR LATINO	NA	3/31/09	0.55	G3	Serous Cystadenocarcinoma	No	NA	C56.9	8441-03-01	C56.9	YES	2008	NO	NA	NA	2	NA	Tumor resection	NA	NA	89	NA	NA	SOC	44.65	1:DECEASED	NA	dac96910-0cb2-44ea-b108-2d6d51b07112
ov_tcga	TCGA-13-1511	TCGA-13-1511-01	52	NA	NA	Ovarian Cancer	Serous Ovarian Cancer	Stage IV	NA	NA	NA	NA	0	NA	NA	NA	15.08	1:Recurred/Progressed	NA	NA	NOT HISPANIC OR LATINO	NA	3/31/09	0.3214	G3	Serous Cystadenocarcinoma	No	NA	C56.9	8441-03-01	C56.9	YES	2008	NO	NA	60	2.2	NA	Cytology (e.g. Peritoneal or pleural fluid)	NA	NA	NA	NA	NA	SOC	54.2	1:DECEASED	NA	756f6768-e69a-4fe9-aa41-7c58aabe4577
ov_tcga	TCGA-13-1512	TCGA-13-1512-01	49	NA	NA	Ovarian Cancer	Serous Ovarian Cancer	Stage IIIC	NA	NA	NA	NA	0	NA	NA	NA	14.03	1:Recurred/Progressed	NA	NA	NOT HISPANIC OR LATINO	NA	3/31/09	0.7095	G3	Serous Cystadenocarcinoma	No	NA	C56.9	8441-03-01	C56.9	YES	2008	NO	NA	60	2	NA	Fine needle aspiration biopsy	NA	NA	47	NA	NA	SOC	14.52	0:LIVING	NA	82093ed9-a3c8-4e34-931f-4ec7ae745711
ov_tcga	TCGA-13-1817	TCGA-13-1817-01	56	NA	NA	Ovarian Cancer	Serous Ovarian Cancer	Stage IIIC	NA	NA	NA	NA	0	NA	NA	NA	17.77	1:Recurred/Progressed	NA	NA	NA	NA	2006-02-09	0.9086	G3	Serous Cystadenocarcinoma	No	NA	C56.9	8441-03-01	C56.9	YES	2001	NO	NA	NA	1.5	NA	Tumor resection	NA	NA	NA	NA	NA	SOC	33.64	1:DECEASED	NA	8ae56ffc-960c-46c2-bd6c-1dcff33875d0
ov_tcga	TCGA-13-1817	TCGA-13-1817-02	56	NA	NA	Ovarian Cancer	Serous Ovarian Cancer	Stage IIIC	NA	NA	NA	NA	0	NA	NA	NA	17.77	1:Recurred/Progressed	NA	NA	NA	NA	2006-02-09	0.9606	G3	Serous Cystadenocarcinoma	No	NA	C56.9	8441-03-01	C56.9	YES	2001	NA	NA	NA	NA	NA	Tumor resection	NA	NA	NA	NA	NA	SOC	33.64	1:DECEASED	NA	8ae56ffc-960c-46c2-bd6c-1dcff33875d0
ov_tcga	TCGA-13-1819	TCGA-13-1819-01	59	NA	NA	Ovarian Cancer	Serous Ovarian Cancer	Stage IIC	NA	NA	NA	NA	0	NA	NA	NA	14.09	1:Recurred/Progressed	NA	NA	NA	NA	2006-02-09	0.5154	G3	Serous Cystadenocarcinoma	No	NA	C56.9	8441-03-01	C56.9	YES	2004	NO	NA	NA	1.5	NA	Tumor resection	NA	NA	NA	NA	NA	SOC	66.52	1:DECEASED	NA	82e96c6c-a88c-4e52-be56-7f24f6c7b835
ov_tcga	TCGA-13-1819	TCGA-13-1819-02	59	NA	NA	Ovarian Cancer	Serous Ovarian Cancer	Stage IIC	NA	NA	NA	NA	0	NA	NA	NA	14.09	1:Recurred/Progressed	NA	NA	NA	NA	2006-02-09	0.4918	G3	Serous Cystadenocarcinoma	No	NA	C56.9	8441-03-01	C56.9	YES	2004	NA	NA	NA	NA	NA	Tumor resection	NA	NA	NA	NA	NA	SOC	66.52	1:DECEASED	NA	82e96c6c-a88c-4e52-be56-7f24f6c7b835
ov_tcga	TCGA-13-2057	TCGA-13-2057-01	59	NA	NA	Ovarian Cancer	Serous Ovarian Cancer	Stage IIIC	NA	NA	NA	NA	0	NA	NA	NA	29.47	1:Recurred/Progressed	NA	NA	NA	NA	2002-01-10	0.7135	G3	Serous Cystadenocarcinoma	No	NA	C56.9	8441-03-01	C56.9	YES	2008	NO	NA	60	3	NA	Incisional Biopsy	NA	NA	NA	NA	NA	SOC	79.96	0:LIVING	NA	56c4bd48-ab15-4b49-ae2f-968653052b50
ov_tcga	TCGA-13-2059	TCGA-13-2059-01	50	NA	NA	Ovarian Cancer	Serous Ovarian Cancer	Stage IIIC	NA	NA	NA	NA	0	NA	NA	NA	33.02	1:Recurred/Progressed	NA	NA	NOT HISPANIC OR LATINO	NA	2002-01-10	0.7053	G3	Serous Cystadenocarcinoma	No	NA	C56.9	8441-03-01	C56.9	YES	2009	NO	NA	80	2	NA	Cytology (e.g. Peritoneal or pleural fluid)	NA	NA	NA	NA	NA	SOC	78.42	0:LIVING	NA	f4b56568-a74a-4a2e-89d9-11722ecf5948
ov_tcga	TCGA-13-2060	TCGA-13-2060-01	51	NA	NA	Ovarian Cancer	Serous Ovarian Cancer	Stage IV	NA	NA	NA	NA	0	NA	NA	NA	48.46	1:Recurred/Progressed	NA	NA	NA	NA	12/16/09	0.6289	G3	Serous Cystadenocarcinoma	No	NA	C56.9	8441-03-01	C56.9	YES	2009	NO	NA	80	2.5	NA	Cytology (e.g. Peritoneal or pleural fluid)	NA	NA	41	NA	NA	SOC	77.83	0:LIVING	NA	196f4600-b6c9-4652-9f77-65c92883f8c1
ov_tcga	TCGA-13-2061	TCGA-13-2061-01	58	NA	NA	Ovarian Cancer	Serous Ovarian Cancer	Stage IIIC	NA	NA	NA	NA	0	NA	NA	NA	76.84	0:DiseaseFree	NA	NA	NOT HISPANIC OR LATINO	NA	2002-01-10	0.674	G3	Serous Cystadenocarcinoma	No	NA	C56.9	8441-03-01	C56.9	YES	2009	NO	NA	80	1.9	NA	Cytology (e.g. Peritoneal or pleural fluid)	NA	NA	NA	NA	NA	SOC	76.84	0:LIVING	NA	a22c1451-7841-4fa3-b2f2-5d5cd8aa67d3
ov_tcga	TCGA-13-2065	TCGA-13-2065-01	71	NA	NA	Ovarian Cancer	Serous Ovarian Cancer	Stage IIIC	NA	NA	NA	NA	0	NA	NA	NA	31.08	1:Recurred/Progressed	NA	NA	NA	NA	2002-02-10	0.6031	G3	Serous Cystadenocarcinoma	No	NA	C56.9	8441-03-01	C56.9	YES	2009	NO	NA	NA	2	NA	Cytology (e.g. Peritoneal or pleural fluid)	NA	NA	NA	NA	NA	SOC	65.47	0:LIVING	NA	8d1dcf21-efd3-4fbe-ad44-f43a19239383
ov_tcga	TCGA-13-2066	TCGA-13-2066-01	49	NA	NA	Ovarian Cancer	Serous Ovarian Cancer	Stage IV	NA	NA	NA	NA	0	NA	NA	NA	33.77	1:Recurred/Progressed	NA	NA	HISPANIC OR LATINO	NA	2002-01-10	NA	G3	Serous Cystadenocarcinoma	No	NA	C56.9	8441-03-01	C56.9	YES	2009	NO	NA	80	2	NA	Tumor resection	NA	NA	NA	NA	NA	SOC	70.07	1:DECEASED	NA	bcb87812-94e3-4dc0-867e-d049b44a2690
ov_tcga	TCGA-13-2071	TCGA-13-2071-01	63	NA	NA	Ovarian Cancer	Serous Ovarian Cancer	Stage IV	NA	NA	NA	NA	0	NA	NA	NA	10.58	1:Recurred/Progressed	NA	NA	NOT HISPANIC OR LATINO	NA	2002-01-10	0.3791	G3	Serous Cystadenocarcinoma	No	NA	C56.9	8441-03-01	C56.9	YES	2009	NO	NA	80	2.5	NA	Cytology (e.g. Peritoneal or pleural fluid)	NA	NA	NA	NA	NA	SOC	25.39	1:DECEASED	NA	0d15e5aa-2483-4f81-973a-ff469296c911
ov_tcga	TCGA-13-A5FT	TCGA-13-A5FT-01	67	NA	NA	Ovarian Cancer	Serous Ovarian Cancer	Stage IIIC	NA	NA	NA	1211	0	NA	NA	NA	70.4	0:DiseaseFree	NA	NA	NA	NA	5/26/13	0.3988	G3	Serous Cystadenocarcinoma	No	No	C56.9	8441-03-01	C56.9	YES	2009	NO	NA	70	NA	NA	Tumor resection	NA	NA	NA	NO	TRUE	SOC	70.4	0:LIVING	NA	F3618472-32DC-4C90-A407-90050F68BE85
ov_tcga	TCGA-13-A5FU	TCGA-13-A5FU-01	60	NA	NA	Ovarian Cancer	Serous Ovarian Cancer	Stage IV	NA	NA	NA	1151	0	NA	NA	NA	NA	NA	NA	NA	NA	NA	5/26/13	0.4497	G3	Serous Cystadenocarcinoma	No	No	C48.0	8441-03-01	C48.0	YES	2009	NO	NA	50	NA	NA	Tumor resection	NA	NA	NA	NO	TRUE	SOC	8.41	1:DECEASED	NA	0F7AC6CA-7806-4B2A-9D37-94FF74FCD010
ov_tcga	TCGA-20-0987	TCGA-20-0987-01	61	NA	NA	Ovarian Cancer	Serous Ovarian Cancer	Stage IIIC	NA	NA	NA	NA	0	NA	NA	NA	14.52	1:Recurred/Progressed	NA	NA	NOT HISPANIC OR LATINO	NA	2/23/09	0.4544	G3	Serous Cystadenocarcinoma	No	NA	C56.9	8441-03-01	C56.9	YES	2004	NO	NA	NA	1.5	NA	Fine needle aspiration biopsy	NA	NA	20	NA	NA	SOC	23.03	1:DECEASED	NA	34f285ab-6c31-4865-a0a7-a57af3567df0
ov_tcga	TCGA-20-0990	TCGA-20-0990-01	74	NA	NA	Ovarian Cancer	Serous Ovarian Cancer	Stage IIIC	NA	NA	NA	NA	0	NA	NA	NA	28.61	1:Recurred/Progressed	NA	1	NOT HISPANIC OR LATINO	NA	2/23/09	0.5717	G3	Serous Cystadenocarcinoma	No	NA	C56.9	8441-03-01	C56.9	YES	2005	NO	NA	NA	0.7	NA	Fine needle aspiration biopsy	NA	NA	67	NA	NA	SOC	25.92	0:LIVING	NA	c9524775-6b50-4793-8858-24b6a6d3e4e6
ov_tcga	TCGA-20-0991	TCGA-20-0991-01	78	NA	NA	Ovarian Cancer	Serous Ovarian Cancer	Stage IIB	NA	NA	NA	NA	0	NA	NA	NA	26.18	0:DiseaseFree	NA	0	NOT HISPANIC OR LATINO	NA	2/23/09	0.3656	G3	Serous Cystadenocarcinoma	No	NA	C56.9	8441-03-01	C56.9	YES	2006	NO	NA	NA	0.8	NA	Tumor resection	NA	NA	58	NA	NA	SOC	26.18	0:LIVING	NA	36595b52-2b5f-4e87-80eb-37c29109e92a
ov_tcga	TCGA-20-0996	TCGA-20-0996-01	59	NA	NA	Ovarian Cancer	Serous Ovarian Cancer	Stage IIIC	NA	NA	NA	NA	0	NA	NA	NA	72.14	0:DiseaseFree	NA	0	NOT HISPANIC OR LATINO	NA	2/23/09	0.0008	G2	Serous Cystadenocarcinoma	No	NA	C56.9	8441-03-01	C56.9	YES	2001	NO	NA	NA	1.5	NA	Cytology (e.g. Peritoneal or pleural fluid)	NA	NA	NA	NA	NA	SOC	72.14	0:LIVING	NA	d7f82e34-5b34-4e8c-a0cf-d7561bcea43c
ov_tcga	TCGA-20-1682	TCGA-20-1682-01	56	NA	NA	Ovarian Cancer	Serous Ovarian Cancer	Stage IIIC	NA	NA	NA	NA	0	NA	NA	NA	27.5	0:DiseaseFree	NA	0	NOT HISPANIC OR LATINO	NA	2006-02-09	0.8104	GX	Serous Cystadenocarcinoma	No	NA	C56.9	8441-03-01	C56.9	YES	2007	NO	NA	NA	1	YES	Tumor resection	NA	NA	NA	NA	NA	SOC	27.5	0:LIVING	NA	94bd4c68-4bfc-4db3-9365-97c867747133
ov_tcga	TCGA-20-1683	TCGA-20-1683-01	65	NA	NA	Ovarian Cancer	Serous Ovarian Cancer	Stage IIIC	NA	NA	NA	NA	0	NA	NA	NA	20.3	1:Recurred/Progressed	NA	0	NOT HISPANIC OR LATINO	NA	2006-02-09	0.6176	G3	Serous Cystadenocarcinoma	No	NA	C56.9	8441-03-01	C56.9	YES	2007	NO	NA	NA	1	NA	Tumor resection	NA	NA	NA	NA	NA	SOC	25.36	0:LIVING	NA	ac2e88ff-8b1e-4691-9a96-5a581f98d827
ov_tcga	TCGA-20-1684	TCGA-20-1684-01	51	NA	NA	Ovarian Cancer	Serous Ovarian Cancer	Stage IIIC	NA	NA	NA	NA	0	NA	NA	NA	19.09	0:DiseaseFree	NA	0	NOT HISPANIC OR LATINO	NA	2006-02-09	0.6128	G3	Serous Cystadenocarcinoma	No	NA	C56.9	8441-03-01	C56.9	YES	2007	NO	NA	NA	1	NO	Tumor resection	NA	NA	NA	NA	NA	SOC	19.09	0:LIVING	NA	94030805-8beb-441a-af73-11a80768edb5
ov_tcga	TCGA-20-1685	TCGA-20-1685-01	45	NA	NA	Ovarian Cancer	Serous Ovarian Cancer	Stage IIIC	NA	NA	NA	NA	0	NA	NA	NA	16.69	0:DiseaseFree	NA	0	NOT HISPANIC OR LATINO	NA	2006-02-09	0.5787	G3	Serous Cystadenocarcinoma	No	NA	C56.9	8441-03-01	C56.9	YES	2008	NO	NA	NA	0.8	NO	Tumor resection	NA	NA	NA	NA	NA	SOC	16.69	0:LIVING	NA	cbc5b936-ead5-4858-ab90-e639402789b0
ov_tcga	TCGA-20-1686	TCGA-20-1686-01	75	NA	NA	Ovarian Cancer	Serous Ovarian Cancer	Stage IIIC	NA	NA	NA	NA	0	NA	NA	NA	2.92	0:DiseaseFree	NA	0	NOT HISPANIC OR LATINO	NA	2006-02-09	0.693	G3	Serous Cystadenocarcinoma	No	NA	C56.9	8441-03-01	C56.9	YES	2008	NO	NA	NA	0.8	NO	Tumor resection	NA	NA	NA	NA	NA	SOC	2.92	0:LIVING	NA	f007fa7a-7da9-4cb0-8aea-623af1a122c5
ov_tcga	TCGA-20-1687	TCGA-20-1687-01	46	NA	NA	Ovarian Cancer	Serous Ovarian Cancer	Stage IV	NA	NA	NA	NA	0	NA	NA	NA	2.66	0:DiseaseFree	NA	NA	NOT HISPANIC OR LATINO	NA	2006-02-09	0.6275	G3	Serous Cystadenocarcinoma	No	NA	C56.9	8441-03-01	C56.9	YES	2008	NO	NA	NA	1.8	YES	Cytology (e.g. Peritoneal or pleural fluid)	NA	NA	NA	NA	NA	SOC	2.66	0:LIVING	NA	9bf16a89-2fc7-4c08-93bc-3105eec5c3cc
ov_tcga	TCGA-23-1021	TCGA-23-1021-01	45	NA	NA	Ovarian Cancer	Serous Ovarian Cancer	Stage IV	NA	NA	NA	NA	0	NA	NA	NA	NA	NA	NA	NA	NOT HISPANIC OR LATINO	NA	2/24/09	0.8454	G3	Serous Cystadenocarcinoma	No	NA	C56.9	8441-03-01	C56.9	YES	2004	NO	NA	NA	1	YES	Tumor resection	NA	NA	63	NA	NA	SOC	47.5	1:DECEASED	NA	b923ac70-70ea-4a82-8466-46350c5803bf
ov_tcga	TCGA-23-1022	TCGA-23-1022-01	67	NA	NA	Ovarian Cancer	Serous Ovarian Cancer	Stage IIIC	NA	NA	NA	NA	0	NA	NA	NA	14.78	1:Recurred/Progressed	NA	NA	NOT HISPANIC OR LATINO	NA	2/20/09	0.6805	G3	Serous Cystadenocarcinoma	No	NA	C56.9	8441-03-01	C56.9	YES	2003	NO	NA	NA	0.7	YES	Tumor resection	NA	NA	158	NA	NA	SOC	49.64	1:DECEASED	NA	d0673efd-3315-4dd5-8ab6-912bfa07dceb
ov_tcga	TCGA-23-1023	TCGA-23-1023-01	65	NA	NA	Ovarian Cancer	Serous Ovarian Cancer	Stage IIIC	NA	NA	NA	NA	0	NA	NA	NA	16.1	1:Recurred/Progressed	NA	NA	NOT HISPANIC OR LATINO	NA	2/23/09	0.2524	G3	Serous Cystadenocarcinoma	No	NA	C56.9	8441-03-01	C56.9	YES	2005	NO	NA	NA	0.8	YES	Tumor resection	NA	NA	31	NA	NA	SOC	40.51	0:LIVING	NA	9e18238f-ae85-4b75-ae87-d92da9731a40
ov_tcga	TCGA-23-1024	TCGA-23-1024-01	52	NA	NA	Ovarian Cancer	Serous Ovarian Cancer	Stage IV	NA	NA	NA	NA	0	NA	NA	NA	15.37	0:DiseaseFree	NA	NA	NOT HISPANIC OR LATINO	NA	2/24/09	0.5751	G3	Serous Cystadenocarcinoma	No	NA	C56.9	8441-03-01	C56.9	YES	2007	NO	ASHKENAZI	NA	0.8	NA	Tumor resection	NA	NA	31	NA	NA	SOC	15.37	0:LIVING	NA	8ac6ce06-ab50-4ab4-a469-9f8bf01be963
ov_tcga	TCGA-23-1026	TCGA-23-1026-01	45	NA	NA	Ovarian Cancer	Serous Ovarian Cancer	Stage IIIC	NA	NA	NA	NA	0	NA	NA	NA	26.18	1:Recurred/Progressed	NA	NA	NOT HISPANIC OR LATINO	NA	2/23/09	0.2905	G3	Serous Cystadenocarcinoma	No	NA	C56.9	8441-03-01	C56.9	YES	2004	NO	NA	NA	0.8	NA	Tumor resection	NA	NA	23	NA	NA	SOC	26.81	0:LIVING	NA	c6ede8ae-881c-47a0-a0ef-745ed4b7764a
ov_tcga	TCGA-23-1027	TCGA-23-1027-01	48	NA	NA	Ovarian Cancer	Serous Ovarian Cancer	Stage IIIC	NA	NA	NA	NA	0	NA	NA	NA	3.75	1:Recurred/Progressed	NA	NA	NOT HISPANIC OR LATINO	NA	2/24/09	0.4399	G3	Serous Cystadenocarcinoma	No	NA	C56.9	8441-03-01	C56.9	YES	2005	NO	NA	NA	0.8	YES	Tumor resection	NA	NA	36	NA	NA	SOC	32.06	1:DECEASED	NA	c9e58844-9d61-44a2-aee6-1760bc19711b
ov_tcga	TCGA-23-1028	TCGA-23-1028-01	43	NA	NA	Ovarian Cancer	Serous Ovarian Cancer	Stage IIIC	NA	NA	NA	NA	0	NA	NA	NA	4.37	1:Recurred/Progressed	NA	NA	HISPANIC OR LATINO	NA	2/23/09	0.8821	G3	Serous Cystadenocarcinoma	No	NA	C56.9	8441-03-01	C56.9	YES	2004	NO	NA	NA	0.8	YES	Tumor resection	NA	NA	43	NA	NA	SOC	49.38	0:LIVING	NA	df53c3c0-3605-4d2b-bdc7-96d9beab27ea
ov_tcga	TCGA-23-1029	TCGA-23-1029-01	46	NA	NA	Ovarian Cancer	Serous Ovarian Cancer	Stage IIIC	NA	NA	NA	NA	0	NA	NA	NA	8.8	0:DiseaseFree	NA	NA	NOT HISPANIC OR LATINO	NA	2006-02-09	0.4166	G3	Serous Cystadenocarcinoma	No	NA	C56.9	8441-03-01	C56.9	YES	2007	NO	NA	NA	0.8	NA	Tumor resection	NA	NA	NA	NA	NA	SOC	8.8	0:LIVING	NA	4d71dd15-cd01-4dae-ad70-6dc325140207
ov_tcga	TCGA-23-1030	TCGA-23-1030-01	64	NA	NA	Ovarian Cancer	Serous Ovarian Cancer	Stage IIIC	NA	NA	NA	NA	0	NA	NA	NA	17.87	1:Recurred/Progressed	NA	NA	NOT HISPANIC OR LATINO	NA	2/24/09	0.4773	G3	Serous Cystadenocarcinoma	No	NA	C56.9	8441-03-01	C56.9	YES	2006	NO	NA	NA	1.5	YES	Tumor resection	NA	NA	36	NA	NA	SOC	29.11	0:LIVING	NA	cbcf6922-a3c0-43a1-826e-642918b0a635
ov_tcga	TCGA-23-1031	TCGA-23-1031-01	60	NA	NA	Ovarian Cancer	Serous Ovarian Cancer	Stage IV	NA	NA	NA	NA	0	NA	NA	NA	NA	NA	NA	NA	NOT HISPANIC OR LATINO	NA	2/23/09	0.589	G3	Serous Cystadenocarcinoma	No	NA	C56.9	8441-03-01	C56.9	YES	2003	NO	ASHKENAZI	NA	0.7	NA	Tumor resection	NA	NA	79	NA	NA	SOC	18.89	1:DECEASED	NA	c7c3fe4a-327a-4b7e-a259-989b72971209
ov_tcga	TCGA-23-1032	TCGA-23-1032-01	73	NA	NA	Ovarian Cancer	Serous Ovarian Cancer	Stage IV	NA	NA	NA	NA	0	NA	NA	NA	NA	NA	NA	NA	NOT HISPANIC OR LATINO	NA	2/23/09	0.3389	G3	Serous Cystadenocarcinoma	No	NA	C56.9	8441-03-01	C56.9	YES	2002	NO	NA	NA	1	NA	Tumor resection	NA	NA	77	NA	NA	SOC	2.76	1:DECEASED	NA	d1976840-35f7-4423-8458-12fb32a52b33
ov_tcga	TCGA-23-1107	TCGA-23-1107-01	59	NA	NA	Ovarian Cancer	Serous Ovarian Cancer	Stage IV	NA	NA	NA	NA	0	NA	NA	NA	NA	NA	NA	NA	NOT HISPANIC OR LATINO	NA	2/19/09	NA	G3	Serous Cystadenocarcinoma	No	NA	C56.9	8441-03-01	C56.9	YES	1999	NO	NA	NA	1	NA	Tumor resection	NA	NA	NA	NA	NA	SOC	0.3	1:DECEASED	NA	acb7ec56-8a47-495f-a11b-2c9fb5d8fe95
ov_tcga	TCGA-23-1109	TCGA-23-1109-01	62	NA	NA	Ovarian Cancer	Serous Ovarian Cancer	Stage IIIC	NA	NA	NA	NA	0	NA	NA	NA	32.42	1:Recurred/Progressed	NA	NA	NOT HISPANIC OR LATINO	NA	2/19/09	0.6049	G3	Serous Cystadenocarcinoma	No	NA	C56.9	8441-03-01	C56.9	YES	1999	NO	NA	NA	1	NA	Tumor resection	NA	NA	NA	NA	NA	SOC	51.31	1:DECEASED	NA	7c466a5f-a6b4-4d1a-a0f5-ddcd7ef90ff1
ov_tcga	TCGA-23-1110	TCGA-23-1110-01	42	NA	NA	Ovarian Cancer	Serous Ovarian Cancer	Stage IIIC	NA	NA	NA	NA	0	NA	NA	NA	10.71	1:Recurred/Progressed	NA	NA	HISPANIC OR LATINO	NA	2/23/09	0.6121	G3	Serous Cystadenocarcinoma	No	NA	C56.9	8441-03-01	C56.9	YES	2003	NO	NA	NA	0.8	YES	Tumor resection	NA	NA	94	NA	NA	SOC	54.47	0:LIVING	NA	9fb1ba57-2007-4477-b000-2d36f163efd2
ov_tcga	TCGA-23-1111	TCGA-23-1111-01	63	NA	NA	Ovarian Cancer	Serous Ovarian Cancer	Stage IIIC	NA	NA	NA	NA	0	NA	NA	NA	3.22	0:DiseaseFree	NA	NA	NA	NA	2006-02-09	0.6517	G3	Serous Cystadenocarcinoma	No	NA	C56.9	8441-03-01	C56.9	YES	2008	NO	NA	NA	0.9	YES	Tumor resection	NA	NA	NA	NA	NA	SOC	3.22	0:LIVING	NA	6b2a9f9a-fe96-4311-a330-925c4ad36fe7
ov_tcga	TCGA-23-1113	TCGA-23-1113-01	48	NA	NA	Ovarian Cancer	Serous Ovarian Cancer	Stage IV	NA	NA	NA	NA	0	NA	NA	NA	NA	NA	NA	NA	NOT HISPANIC OR LATINO	NA	2/19/09	0.9476	G3	Serous Cystadenocarcinoma	No	NA	C56.9	8441-03-01	C56.9	YES	2002	NO	NA	NA	1	YES	Tumor resection	NA	NA	NA	NA	NA	SOC	31.18	1:DECEASED	NA	6209e80d-a115-4f8e-bf0d-18461401a1c6
ov_tcga	TCGA-23-1114	TCGA-23-1114-01	55	NA	NA	Ovarian Cancer	Serous Ovarian Cancer	Stage IIIC	NA	NA	NA	NA	0	NA	NA	NA	20.83	1:Recurred/Progressed	NA	NA	NOT HISPANIC OR LATINO	NA	2006-02-09	0.815	G3	Serous Cystadenocarcinoma	No	NA	C56.9	8441-03-01	C56.9	YES	2000	NO	NA	NA	1	NA	Tumor resection	NA	NA	NA	NA	NA	SOC	68.63	1:DECEASED	NA	c0c3caab-9277-4a31-a96c-c607e38d5ccc
ov_tcga	TCGA-23-1116	TCGA-23-1116-01	83	NA	NA	Ovarian Cancer	Serous Ovarian Cancer	Stage IIIC	NA	NA	NA	NA	0	NA	NA	NA	9.4	1:Recurred/Progressed	NA	NA	NOT HISPANIC OR LATINO	NA	2/20/09	0.3782	G3	Serous Cystadenocarcinoma	No	NA	C56.9	8441-03-01	C56.9	YES	2008	NO	ASHKENAZI	NA	1	YES	Tumor resection	NA	NA	54	NA	NA	SOC	19.45	1:DECEASED	NA	70fe08bd-a0b4-4a88-b82e-813b176f8e40
ov_tcga	TCGA-23-1117	TCGA-23-1117-01	42	NA	NA	Ovarian Cancer	Serous Ovarian Cancer	Stage IIIC	NA	NA	NA	NA	0	NA	NA	NA	13.73	1:Recurred/Progressed	NA	NA	NA	NA	2/19/09	0.6025	G3	Serous Cystadenocarcinoma	No	NA	C56.9	8441-03-01	C56.9	YES	1998	NO	NA	NA	0.7	YES	Tumor resection	NA	NA	77	NA	NA	SOC	33.28	1:DECEASED	NA	a88b7e66-5f12-4023-a7e2-fcfbd1f25977
ov_tcga	TCGA-23-1118	TCGA-23-1118-01	45	NA	NA	Ovarian Cancer	Serous Ovarian Cancer	Stage IIIC	NA	NA	NA	NA	0	NA	NA	NA	85.94	0:DiseaseFree	NA	NA	NOT HISPANIC OR LATINO	NA	2/20/09	0.4169	G3	Serous Cystadenocarcinoma	No	NA	C56.9	8441-03-01	C56.9	YES	2001	NO	NA	NA	0.8	YES	Tumor resection	NA	NA	61	NA	NA	SOC	85.94	0:LIVING	NA	700e91bb-d675-41b2-bbbd-935767c7b447
ov_tcga	TCGA-23-1119	TCGA-23-1119-01	64	NA	NA	Ovarian Cancer	Serous Ovarian Cancer	Stage IIIC	NA	NA	NA	NA	0	NA	NA	NA	110.97	1:Recurred/Progressed	NA	NA	NOT HISPANIC OR LATINO	NA	3/27/09	0.5875	G3	Serous Cystadenocarcinoma	No	NA	C56.9	8441-03-01	C56.9	YES	1997	NO	NA	NA	0.8	YES	Tumor resection	NA	NA	NA	NA	NA	SOC	129.86	0:LIVING	NA	2dfd8a0e-e642-49b3-abd7-f0334927eebb
ov_tcga	TCGA-23-1120	TCGA-23-1120-01	60	NA	NA	Ovarian Cancer	Serous Ovarian Cancer	Stage IIIC	NA	NA	NA	NA	0	NA	NA	NA	4.27	0:DiseaseFree	NA	NA	NOT HISPANIC OR LATINO	NA	2/24/09	0.4383	G3	Serous Cystadenocarcinoma	No	NA	C56.9	8441-03-01	C56.9	YES	2008	NO	NA	NA	1.8	NO	Tumor resection	NA	NA	137	NA	NA	SOC	4.27	0:LIVING	NA	fdf83fdf-dfbb-4306-9a1b-b4487d18b402
ov_tcga	TCGA-23-1121	TCGA-23-1121-01	51	NA	NA	Ovarian Cancer	Serous Ovarian Cancer	Stage IIIC	NA	NA	NA	NA	0	NA	NA	NA	6.37	0:DiseaseFree	NA	NA	NOT HISPANIC OR LATINO	NA	2/24/09	0.6117	G3	Serous Cystadenocarcinoma	No	NA	C56.9	8441-03-01	C56.9	YES	2008	NO	NA	NA	1.2	YES	Tumor resection	NA	NA	NA	NA	NA	SOC	6.37	0:LIVING	NA	81005bae-686a-4598-8994-49d90ebac56f
ov_tcga	TCGA-23-1122	TCGA-23-1122-01	53	NA	NA	Ovarian Cancer	Serous Ovarian Cancer	Stage IIIC	NA	NA	NA	NA	0	NA	NA	NA	14.68	1:Recurred/Progressed	NA	NA	NA	NA	2/19/09	0.6166	G3	Serous Cystadenocarcinoma	No	NA	C56.9	8441-03-01	C56.9	YES	1998	NO	NA	NA	1.1	NO	Tumor resection	NA	NA	94	NA	NA	SOC	39.06	1:DECEASED	NA	d2c0d320-d1c5-4eed-af4f-15540e60db0b
ov_tcga	TCGA-23-1123	TCGA-23-1123-01	59	NA	NA	Ovarian Cancer	Serous Ovarian Cancer	Stage IIIC	NA	NA	NA	NA	0	NA	NA	NA	NA	NA	NA	NA	NOT HISPANIC OR LATINO	NA	2/24/09	0.6365	G3	Serous Cystadenocarcinoma	No	NA	C56.9	8441-03-01	C56.9	YES	1998	NO	NA	NA	0.8	YES	Tumor resection	NA	NA	74	NA	NA	SOC	33.44	1:DECEASED	NA	60cce7ac-d27d-44a6-9873-ecf91da5e906
ov_tcga	TCGA-23-1124	TCGA-23-1124-01	62	NA	NA	Ovarian Cancer	Serous Ovarian Cancer	Stage IIIC	NA	NA	NA	NA	0	NA	NA	NA	21.06	1:Recurred/Progressed	NA	NA	NA	NA	2/19/09	0.6811	G3	Serous Cystadenocarcinoma	No	NA	C56.9	8441-03-01	C56.9	YES	1999	NO	NA	NA	0.8	YES	Tumor resection	NA	NA	119	NA	NA	SOC	58.08	1:DECEASED	NA	8a6d2ce3-cc57-451b-9b07-8263782aa23f
ov_tcga	TCGA-23-1809	TCGA-23-1809-01	63	NA	NA	Ovarian Cancer	Serous Ovarian Cancer	Stage IIC	NA	NA	NA	NA	0	NA	NA	NA	0.53	0:DiseaseFree	NA	NA	NOT HISPANIC OR LATINO	NA	2006-02-09	0.6313	G3	Serous Cystadenocarcinoma	No	NA	C56.9	8441-03-01	C56.9	YES	2009	NO	NA	NA	0.9	NO	Tumor resection	NA	NA	NA	NA	NA	SOC	0.53	0:LIVING	NA	bc3e0b74-ea09-46a5-9f61-16bd15ffd883
ov_tcga	TCGA-23-2072	TCGA-23-2072-01	58	NA	NA	Ovarian Cancer	Serous Ovarian Cancer	Stage IV	NA	NA	NA	NA	0	NA	NA	NA	15.64	1:Recurred/Progressed	NA	NA	NOT HISPANIC OR LATINO	NA	11/18/09	0.7353	G3	Serous Cystadenocarcinoma	No	NA	C56.9	8441-03-01	C56.9	YES	2000	NO	ASHKENAZI	NA	1.5	NA	Tumor resection	NA	NA	43	NA	NA	SOC	24.93	1:DECEASED	NA	1592af8e-8d11-4325-8a2b-e0c690b15b58
ov_tcga	TCGA-23-2077	TCGA-23-2077-01	45	NA	NA	Ovarian Cancer	Serous Ovarian Cancer	Stage IIIC	NA	NA	NA	NA	0	NA	NA	NA	40.47	1:Recurred/Progressed	NA	NA	NOT HISPANIC OR LATINO	NA	11/20/09	0.651	G3	Serous Cystadenocarcinoma	No	NA	C56.9	8441-03-01	C56.9	YES	1999	NO	NA	NA	1.1	NO	Tumor resection	NA	NA	61	NA	NA	SOC	115.8	0:LIVING	NA	ef57bc45-858f-4d4e-8407-b7eadfa43be5
ov_tcga	TCGA-23-2078	TCGA-23-2078-01	66	NA	NA	Ovarian Cancer	Serous Ovarian Cancer	Stage IIIC	NA	NA	NA	NA	0	NA	NA	NA	87.42	0:DiseaseFree	NA	NA	NOT HISPANIC OR LATINO	NA	11/20/09	0.392	G3	Serous Cystadenocarcinoma	No	NA	C56.9	8441-03-01	C56.9	YES	2001	NO	ASHKENAZI	NA	0.9	YES	Tumor resection	NA	NA	93	NA	NA	SOC	87.42	0:LIVING	NA	ebe677e6-94b6-45be-a58d-eaae4cf63d12
ov_tcga	TCGA-23-2079	TCGA-23-2079-01	46	NA	NA	Ovarian Cancer	Serous Ovarian Cancer	Stage IIIC	NA	NA	NA	NA	0	NA	NA	NA	9.3	1:Recurred/Progressed	NA	NA	NOT HISPANIC OR LATINO	NA	11/20/09	0.5075	G3	Serous Cystadenocarcinoma	No	NA	C56.9	8441-03-01	C56.9	YES	2001	NO	ASHKENAZI	NA	1	YES	Tumor resection	NA	NA	42	NA	NA	SOC	91.59	0:LIVING	NA	e3ea5137-76b8-4afc-9b80-ed74714e7172
ov_tcga	TCGA-23-2081	TCGA-23-2081-01	49	NA	NA	Ovarian Cancer	Serous Ovarian Cancer	Stage IV	NA	NA	NA	NA	0	NA	NA	NA	NA	NA	NA	NA	NOT HISPANIC OR LATINO	NA	11/20/09	0.463	G3	Serous Cystadenocarcinoma	No	NA	C56.9	8441-03-01	C56.9	YES	2000	NO	ASHKENAZI	NA	0.8	YES	Tumor resection	NA	NA	38	NA	NA	SOC	76.94	1:DECEASED	NA	41178cbc-db73-4007-b5d8-febebf7f578d
ov_tcga	TCGA-23-2084	TCGA-23-2084-01	45	NA	NA	Ovarian Cancer	Serous Ovarian Cancer	Stage IV	NA	NA	NA	NA	0	NA	NA	NA	20.34	1:Recurred/Progressed	NA	NA	NOT HISPANIC OR LATINO	NA	11/18/09	0.7386	G3	Serous Cystadenocarcinoma	No	NA	C56.9	8441-03-01	C56.9	YES	2000	NO	ASHKENAZI	NA	1.4	YES	Tumor resection	NA	NA	NA	NA	NA	SOC	49.8	1:DECEASED	NA	2cb82948-7cbe-4b6c-8414-c02f662de2d0
ov_tcga	TCGA-23-2641	TCGA-23-2641-01	85	NA	NA	Ovarian Cancer	Serous Ovarian Cancer	Stage IIIC	NA	NA	NA	NA	0	NA	NA	NA	2.76	0:DiseaseFree	NA	NA	NOT HISPANIC OR LATINO	NA	2012-09-09	0.8725	G3	Serous Cystadenocarcinoma	No	NA	C56.9	8441-03-01	C56.9	YES	2009	NO	NA	NA	0.8	YES	Tumor resection	NA	NA	NA	NA	NA	SOC	2.76	0:LIVING	NA	49e5ee61-a1c9-4038-84ac-92683e573a65
ov_tcga	TCGA-23-2643	TCGA-23-2643-01	74	NA	NA	Ovarian Cancer	Serous Ovarian Cancer	Stage IIIC	NA	NA	NA	NA	0	NA	NA	NA	4.7	0:DiseaseFree	NA	NA	NOT HISPANIC OR LATINO	NA	2012-09-09	0.722	G3	Serous Cystadenocarcinoma	No	NA	C56.9	8441-03-01	C56.9	YES	2009	NO	NA	NA	1.2	NA	Tumor resection	NA	NA	NA	NA	NA	SOC	4.7	0:LIVING	NA	5554a003-da6f-4ddf-9f05-6785987ac46c
ov_tcga	TCGA-23-2645	TCGA-23-2645-01	54	NA	NA	Ovarian Cancer	Serous Ovarian Cancer	Stage IIIC	NA	NA	NA	NA	0	NA	NA	NA	4.5	0:DiseaseFree	NA	NA	NOT HISPANIC OR LATINO	NA	2012-09-09	0.6452	G3	Serous Cystadenocarcinoma	No	NA	C56.9	8441-03-01	C56.9	YES	2009	NO	NA	NA	1	YES	Tumor resection	NA	NA	NA	NA	NA	SOC	4.5	0:LIVING	NA	66a0df9b-096b-4e8e-9b9c-54bf8637720b
ov_tcga	TCGA-23-2647	TCGA-23-2647-01	49	NA	NA	Ovarian Cancer	Serous Ovarian Cancer	Stage IIIC	NA	NA	NA	NA	0	NA	NA	NA	4.43	0:DiseaseFree	NA	NA	NOT HISPANIC OR LATINO	NA	2012-09-09	NA	G3	Serous Cystadenocarcinoma	No	NA	C56.9	8441-03-01	C56.9	YES	2009	NO	NA	NA	0.6	YES	Tumor resection	NA	NA	NA	NA	NA	SOC	4.43	0:LIVING	NA	246404ae-3bc4-4db7-aee3-0346ca3f7322
ov_tcga	TCGA-23-2649	TCGA-23-2649-01	60	NA	NA	Ovarian Cancer	Serous Ovarian Cancer	Stage IIIC	NA	NA	NA	NA	0	NA	NA	NA	3.81	0:DiseaseFree	NA	NA	NOT HISPANIC OR LATINO	NA	2012-09-09	NA	G3	Serous Cystadenocarcinoma	No	NA	C56.9	8441-03-01	C56.9	YES	2009	NO	NA	NA	1.3	YES	Tumor resection	NA	NA	NA	NA	NA	SOC	3.81	0:LIVING	NA	ae5fa7cb-1984-423f-aa88-571314860943
ov_tcga	TCGA-24-0966	TCGA-24-0966-01	78	NA	NA	Ovarian Cancer	Serous Ovarian Cancer	Stage IIIC	NA	NA	NA	NA	0	NA	NA	NA	7.62	0:DiseaseFree	NA	NA	NOT HISPANIC OR LATINO	NA	2/24/09	0.1988	G3	Serous Cystadenocarcinoma	No	NA	C56.9	8441-03-01	C56.9	YES	2008	NO	NA	NA	1.3	YES	Tumor resection	NA	NA	29	NA	NA	SOC	7.62	0:LIVING	NA	fef1696c-a8f4-4db6-8615-e486522baaaa
ov_tcga	TCGA-24-0968	TCGA-24-0968-01	59	NA	NA	Ovarian Cancer	Serous Ovarian Cancer	Stage IIIC	NA	NA	NA	NA	0	NA	NA	NA	NA	NA	NA	NA	NA	NA	2003-10-09	0.3817	G3	Serous Cystadenocarcinoma	No	NA	C56.9	8441-03-01	C56.9	YES	2005	NO	NA	NA	1.2	YES	Cytology (e.g. Peritoneal or pleural fluid)	NA	NA	15	NA	NA	SOC	NA	1:DECEASED	NA	619b14f3-b8cc-4c0a-8304-6719853d592a
ov_tcga	TCGA-24-0970	TCGA-24-0970-01	63	NA	NA	Ovarian Cancer	Serous Ovarian Cancer	Stage IIIC	NA	NA	NA	NA	0	NA	NA	NA	9.2	1:Recurred/Progressed	NA	NA	NA	NA	2003-09-09	0.4719	G3	Serous Cystadenocarcinoma	No	NA	C56.9	8441-03-01	C56.9	YES	2005	NO	NA	NA	2	YES	Fine needle aspiration biopsy	NA	NA	22	NA	NA	SOC	11.63	1:DECEASED	NA	95e58015-a7c0-4bdc-bf64-7617d24d0784
ov_tcga	TCGA-24-0975	TCGA-24-0975-01	58	NA	NA	Ovarian Cancer	Serous Ovarian Cancer	Stage IIIC	NA	NA	NA	NA	0	NA	NA	NA	NA	NA	NA	NA	NA	NA	2003-09-09	0.3727	G3	Serous Cystadenocarcinoma	No	NA	C56.9	8441-03-01	C56.9	YES	2004	NO	NA	NA	1.5	NA	Cytology (e.g. Peritoneal or pleural fluid)	NA	NA	54	NA	NA	SOC	21.78	1:DECEASED	NA	6a57948c-0dc5-4ea2-8043-380f26763752
ov_tcga	TCGA-24-0979	TCGA-24-0979-01	53	NA	NA	Ovarian Cancer	Serous Ovarian Cancer	Stage IV	NA	NA	NA	NA	0	NA	NA	NA	14.06	1:Recurred/Progressed	NA	NA	NA	NA	2005-11-09	0.6373	G3	Serous Cystadenocarcinoma	No	NA	C56.9	8441-03-01	C56.9	YES	2003	NO	NA	NA	0.8	NA	Cytology (e.g. Peritoneal or pleural fluid)	NA	NA	78	NA	NA	SOC	41.52	1:DECEASED	NA	9a30dee8-962a-49db-a85a-c39515c91b68
ov_tcga	TCGA-24-0980	TCGA-24-0980-01	53	NA	NA	Ovarian Cancer	Serous Ovarian Cancer	Stage IIIC	NA	NA	NA	NA	0	NA	NA	NA	4.76	1:Recurred/Progressed	NA	NA	NOT HISPANIC OR LATINO	NA	2/24/09	0.3126	G3	Serous Cystadenocarcinoma	No	NA	C56.9	8441-03-01	C56.9	YES	2003	NO	NA	NA	1.2	YES	Cytology (e.g. Peritoneal or pleural fluid)	NA	NA	31	NA	NA	SOC	7.65	1:DECEASED	NA	d1eeaca3-52c0-4a0c-916a-fd64cec911d9
ov_tcga	TCGA-24-0982	TCGA-24-0982-01	77	NA	NA	Ovarian Cancer	Serous Ovarian Cancer	Stage IIIC	NA	NA	NA	NA	0	NA	NA	NA	5.03	1:Recurred/Progressed	NA	NA	NA	NA	2003-10-09	0.691	G3	Serous Cystadenocarcinoma	No	NA	C56.9	8441-03-01	C56.9	YES	2003	NO	NA	NA	1	NA	Cytology (e.g. Peritoneal or pleural fluid)	NA	NA	34	NA	NA	SOC	22.31	1:DECEASED	NA	206ce0ed-36a4-47ab-ac8e-f6fca6ac5c18
ov_tcga	TCGA-24-1103	TCGA-24-1103-01	50	NA	NA	Ovarian Cancer	Serous Ovarian Cancer	Stage IIIC	NA	NA	NA	NA	0	NA	NA	NA	22.27	1:Recurred/Progressed	NA	NA	NA	NA	2003-09-09	0.6776	G3	Serous Cystadenocarcinoma	No	NA	C56.9	8441-03-01	C56.9	YES	2001	NO	NA	NA	1.5	NA	Tumor resection	NA	NA	55	NA	NA	SOC	54.07	1:DECEASED	NA	f34aa3b6-e966-49c6-bc55-130545772c53
ov_tcga	TCGA-24-1104	TCGA-24-1104-01	56	NA	NA	Ovarian Cancer	Serous Ovarian Cancer	Stage IV	NA	NA	NA	NA	0	NA	NA	NA	31.5	1:Recurred/Progressed	NA	NA	NA	NA	2003-09-09	0.4927	G3	Serous Cystadenocarcinoma	No	NA	C56.9	8441-03-01	C56.9	YES	2001	NO	NA	NA	1.5	NA	Cytology (e.g. Peritoneal or pleural fluid)	NA	NA	45	NA	NA	SOC	63.5	1:DECEASED	NA	f9f44f86-10c7-4473-b156-5afbfa9a2ad0
ov_tcga	TCGA-24-1105	TCGA-24-1105-01	36	NA	NA	Ovarian Cancer	Serous Ovarian Cancer	Stage IIIC	NA	NA	NA	NA	0	NA	NA	NA	15.44	1:Recurred/Progressed	NA	NA	NA	NA	2003-09-09	0.5119	G3	Serous Cystadenocarcinoma	No	NA	C56.9	8441-03-01	C56.9	YES	2001	NO	NA	NA	1.4	NA	Cytology (e.g. Peritoneal or pleural fluid)	NA	NA	19	NA	NA	SOC	47.37	1:DECEASED	NA	7e01f23a-0b0e-46a2-9f30-c3a9d2c779d2
ov_tcga	TCGA-24-1413	TCGA-24-1413-01	51	NA	NA	Ovarian Cancer	Serous Ovarian Cancer	Stage IIIC	NA	NA	NA	NA	0	NA	NA	NA	6.31	0:DiseaseFree	NA	NA	NA	NA	2003-09-09	0.8187	G3	Serous Cystadenocarcinoma	No	NA	C56.9	8441-03-01	C56.9	YES	2008	NO	NA	NA	1.1	YES	Tumor resection	NA	NA	31	NA	NA	SOC	6.31	0:LIVING	NA	3fc8f799-5bd3-4f48-baf0-c458ce86ab7e
ov_tcga	TCGA-24-1416	TCGA-24-1416-01	34	NA	NA	Ovarian Cancer	Serous Ovarian Cancer	Stage IV	NA	NA	NA	NA	0	NA	NA	NA	6.37	0:DiseaseFree	NA	NA	NA	NA	2004-01-09	0.3048	G3	Serous Cystadenocarcinoma	No	NA	C56.9	8441-03-01	C56.9	YES	2008	NO	NA	NA	1.5	NA	Tumor resection	NA	NA	11	NA	NA	SOC	6.37	0:LIVING	NA	f9793a4b-c0e7-4475-bf80-69543b7ee2f6
ov_tcga	TCGA-24-1417	TCGA-24-1417-01	54	NA	NA	Ovarian Cancer	Serous Ovarian Cancer	Stage IV	NA	NA	NA	NA	0	NA	NA	NA	7.82	0:DiseaseFree	NA	NA	NA	NA	2004-01-09	0.6304	G3	Serous Cystadenocarcinoma	No	NA	C56.9	8441-03-01	C56.9	YES	2008	NO	NA	NA	1.3	NA	Tumor resection	NA	NA	50	NA	NA	SOC	7.82	0:LIVING	NA	48f831b0-5d91-44ae-bc4e-db57ca84fe46
ov_tcga	TCGA-24-1418	TCGA-24-1418-01	68	NA	NA	Ovarian Cancer	Serous Ovarian Cancer	Stage IIIC	NA	NA	NA	NA	0	NA	NA	NA	7.98	0:DiseaseFree	NA	0	NA	NA	4/16/09	0.5956	G3	Serous Cystadenocarcinoma	No	NA	C56.9	8441-03-01	C56.9	YES	2008	NO	NA	NA	1.2	NA	Fine needle aspiration biopsy	NA	NA	37	NA	NA	SOC	7.98	0:LIVING	NA	195ecf43-06bd-4ffe-8d8b-a766f3f7179b
ov_tcga	TCGA-24-1419	TCGA-24-1419-01	62	NA	NA	Ovarian Cancer	Serous Ovarian Cancer	Stage IIIC	NA	NA	NA	NA	0	NA	NA	NA	7.85	0:DiseaseFree	NA	NA	NA	NA	4/15/09	0.4048	G3	Serous Cystadenocarcinoma	No	NA	C56.9	8441-03-01	C56.9	YES	2008	NO	NA	NA	1.8	NA	Tumor resection	NA	NA	35	NA	NA	SOC	7.85	0:LIVING	NA	5e18b17d-4626-4b6d-8ac6-e560cee0376c
ov_tcga	TCGA-24-1422	TCGA-24-1422-01	82	NA	NA	Ovarian Cancer	Serous Ovarian Cancer	Stage IIIC	NA	NA	NA	NA	0	NA	NA	NA	NA	NA	NA	NA	NA	NA	4/16/09	0.6603	G3	Serous Cystadenocarcinoma	No	NA	C56.9	8441-03-01	C56.9	YES	2008	NO	NA	NA	1.8	NA	Tumor resection	NA	NA	100	NA	NA	SOC	0.76	1:DECEASED	NA	05ba5839-e00a-4a9e-8ba3-ecb490781e62
ov_tcga	TCGA-24-1423	TCGA-24-1423-01	61	NA	NA	Ovarian Cancer	Serous Ovarian Cancer	Stage IIIC	NA	NA	NA	NA	0	NA	NA	NA	6.24	0:DiseaseFree	NA	NA	NA	NA	4/16/09	0.5103	G3	Serous Cystadenocarcinoma	No	NA	C56.9	8441-03-01	C56.9	YES	2008	NO	NA	NA	1.8	YES	Tumor resection	NA	NA	62	NA	NA	SOC	6.24	0:LIVING	NA	f64ebc7f-0e5a-42b4-af57-6cdb90d24f90
ov_tcga	TCGA-24-1424	TCGA-24-1424-01	67	NA	NA	Ovarian Cancer	Serous Ovarian Cancer	Stage IIIC	NA	NA	NA	NA	0	NA	NA	NA	6.01	0:DiseaseFree	NA	NA	NA	NA	4/16/09	0.707	G3	Serous Cystadenocarcinoma	No	NA	C56.9	8441-03-01	C56.9	YES	2008	NO	NA	NA	1.2	NA	Tumor resection	NA	NA	45	NA	NA	SOC	6.01	0:LIVING	NA	c3e443b9-5dc5-4793-91e3-534f21485268
ov_tcga	TCGA-24-1425	TCGA-24-1425-01	45	NA	NA	Ovarian Cancer	Serous Ovarian Cancer	Stage IIIC	NA	NA	NA	NA	0	NA	NA	NA	5.95	0:DiseaseFree	NA	0	NA	NA	2005-12-09	0.4667	G3	Serous Cystadenocarcinoma	No	NA	C56.9	8441-03-01	C56.9	YES	2008	NO	NA	NA	1.5	NA	Tumor resection	NA	NA	28	NA	NA	SOC	5.95	0:LIVING	NA	b120b701-c194-43d7-a491-3206fac38ec1
ov_tcga	TCGA-24-1426	TCGA-24-1426-01	43	NA	NA	Ovarian Cancer	Serous Ovarian Cancer	Stage IIIC	NA	NA	NA	NA	0	NA	NA	NA	5.35	0:DiseaseFree	NA	NA	NA	NA	4/16/09	0.8801	G3	Serous Cystadenocarcinoma	No	NA	C56.9	8441-03-01	C56.9	YES	2008	NO	NA	NA	1.2	YES	Tumor resection	NA	NA	24	NA	NA	SOC	5.35	0:LIVING	NA	c8acee1b-6854-409b-86ab-bf69dbe22ab6
ov_tcga	TCGA-24-1427	TCGA-24-1427-01	58	NA	NA	Ovarian Cancer	Serous Ovarian Cancer	Stage IIIC	NA	NA	NA	NA	0	NA	NA	NA	4.83	0:DiseaseFree	NA	NA	NA	NA	4/15/09	0.5818	G3	Serous Cystadenocarcinoma	No	NA	C56.9	8441-03-01	C56.9	YES	2008	NO	NA	NA	1.7	YES	Tumor resection	NA	NA	45	NA	NA	SOC	4.83	0:LIVING	NA	02d9aa2e-b16a-48ea-a420-5daed9fd51a6
ov_tcga	TCGA-24-1428	TCGA-24-1428-01	50	NA	NA	Ovarian Cancer	Serous Ovarian Cancer	Stage IIIC	NA	NA	NA	NA	0	NA	NA	NA	14.72	1:Recurred/Progressed	NA	NA	NA	NA	4/16/09	0.8071	G3	Serous Cystadenocarcinoma	No	NA	C56.9	8441-03-01	C56.9	YES	2008	NO	NA	NA	1.5	NA	Tumor resection	NA	NA	13	NA	NA	SOC	17.38	0:LIVING	NA	9c744ff8-1cde-4176-b6d7-0ab62bf42620
ov_tcga	TCGA-24-1430	TCGA-24-1430-01	68	NA	NA	Ovarian Cancer	Serous Ovarian Cancer	Stage IIIC	NA	NA	NA	NA	0	NA	NA	NA	14.75	1:Recurred/Progressed	NA	1	NA	NA	2005-12-09	0.6403	G3	Serous Cystadenocarcinoma	No	NA	C56.9	8441-03-01	C56.9	YES	2000	NO	NA	NA	2	NA	Tumor resection	NA	NA	NA	NA	NA	SOC	28.35	1:DECEASED	NA	3018efe7-13a1-47ae-a726-8fc967c73841
ov_tcga	TCGA-24-1431	TCGA-24-1431-01	67	NA	NA	Ovarian Cancer	Serous Ovarian Cancer	Stage IIIC	NA	NA	NA	NA	0	NA	NA	NA	6.54	1:Recurred/Progressed	NA	NA	NA	NA	2005-12-09	0.5902	G3	Serous Cystadenocarcinoma	No	NA	C56.9	8441-03-01	C56.9	YES	1999	NO	NA	NA	1.5	YES	Tumor resection	NA	NA	43	NA	NA	SOC	18.63	1:DECEASED	NA	384170fc-e8be-426a-a54e-bf1ca61f2986
ov_tcga	TCGA-24-1434	TCGA-24-1434-01	59	NA	NA	Ovarian Cancer	Serous Ovarian Cancer	Stage IIIC	NA	NA	NA	NA	0	NA	NA	NA	11.07	1:Recurred/Progressed	NA	NA	NA	NA	2005-12-09	0.4249	G3	Serous Cystadenocarcinoma	No	NA	C56.9	8441-03-01	C56.9	YES	1999	NO	NA	NA	1.5	YES	Tumor resection	NA	NA	38	NA	NA	SOC	18.66	1:DECEASED	NA	5503b3a1-7d03-41b2-9ec8-e478c5414d67
ov_tcga	TCGA-24-1435	TCGA-24-1435-01	57	NA	NA	Ovarian Cancer	Serous Ovarian Cancer	Stage IIIC	NA	NA	NA	NA	0	NA	NA	NA	16.59	1:Recurred/Progressed	NA	NA	NA	NA	2005-12-09	0.407	G3	Serous Cystadenocarcinoma	No	NA	C56.9	8441-03-01	C56.9	YES	1999	NO	NA	NA	1.5	NO	Tumor resection	NA	NA	65	NA	NA	SOC	43.5	1:DECEASED	NA	49d2c0cf-a3f3-4519-a755-0a5f769df2ea
ov_tcga	TCGA-24-1436	TCGA-24-1436-01	57	NA	NA	Ovarian Cancer	Serous Ovarian Cancer	Stage IIIC	NA	NA	NA	NA	0	NA	NA	NA	NA	NA	NA	NA	NA	NA	2005-12-09	0.4527	G3	Serous Cystadenocarcinoma	No	NA	C56.9	8441-03-01	C56.9	YES	1999	NO	NA	NA	1.5	YES	Tumor resection	NA	NA	33	NA	NA	SOC	8.54	1:DECEASED	NA	6e84e89d-4f35-43b8-b47d-b1343b8c1ab9
ov_tcga	TCGA-24-1463	TCGA-24-1463-01	70	NA	NA	Ovarian Cancer	Serous Ovarian Cancer	Stage IIIC	NA	NA	NA	NA	0	NA	NA	NA	31.9	1:Recurred/Progressed	NA	NA	NOT HISPANIC OR LATINO	NA	4/16/09	0.5403	G3	Serous Cystadenocarcinoma	No	NA	C56.9	8441-03-01	C56.9	YES	2000	NO	NA	NA	2	NA	Tumor resection	NA	NA	62	NA	NA	SOC	72.86	1:DECEASED	NA	171f7917-69eb-4a3f-9cc0-0e1dffd412c1
ov_tcga	TCGA-24-1464	TCGA-24-1464-01	70	NA	NA	Ovarian Cancer	Serous Ovarian Cancer	Stage IIIC	NA	NA	NA	NA	0	NA	NA	NA	10.61	1:Recurred/Progressed	NA	1	NA	NA	3/23/09	0.429	G3	Serous Cystadenocarcinoma	No	NA	C56.9	8441-03-01	C56.9	YES	1998	NO	NA	NA	1.5	YES	Tumor resection	NA	NA	40	NA	NA	SOC	12.45	1:DECEASED	NA	4160e048-f0b0-40f5-805b-e277a5893a3b
ov_tcga	TCGA-24-1466	TCGA-24-1466-01	74	NA	NA	Ovarian Cancer	Serous Ovarian Cancer	Stage IIIC	NA	NA	NA	NA	0	NA	NA	NA	16.13	1:Recurred/Progressed	NA	NA	NA	NA	4/17/09	0.6769	G3	Serous Cystadenocarcinoma	No	NA	C56.9	8441-03-01	C56.9	YES	1998	NO	NA	NA	1.7	NA	Tumor resection	NA	NA	41	NA	NA	SOC	45.11	1:DECEASED	NA	098acb76-0bf5-44e5-bcae-f919cf5fa5e5
ov_tcga	TCGA-24-1467	TCGA-24-1467-01	51	NA	NA	Ovarian Cancer	Serous Ovarian Cancer	Stage IIIC	NA	NA	NA	NA	0	NA	NA	NA	41.16	1:Recurred/Progressed	NA	NA	NA	NA	4/16/09	0.449	G3	Serous Cystadenocarcinoma	No	NA	C56.9	8441-03-01	C56.9	YES	1998	NO	NA	NA	1.3	YES	Tumor resection	NA	NA	NA	NA	NA	SOC	105.91	1:DECEASED	NA	34f545ab-d420-4dd2-8db4-3159896efd23
ov_tcga	TCGA-24-1469	TCGA-24-1469-01	71	NA	NA	Ovarian Cancer	Serous Ovarian Cancer	Stage IIIC	NA	NA	NA	NA	0	NA	NA	NA	9.1	0:DiseaseFree	NA	NA	NA	NA	5/13/09	0.4679	G3	Serous Cystadenocarcinoma	No	NA	C56.9	8441-03-01	C56.9	YES	2008	NO	NA	NA	1.5	NA	Tumor resection	NA	NA	113	NA	NA	SOC	9.1	0:LIVING	NA	cd6e5d3d-1c86-40dd-9cb3-b2e2075dec56
ov_tcga	TCGA-24-1470	TCGA-24-1470-01	54	NA	NA	Ovarian Cancer	Serous Ovarian Cancer	Stage IIIB	NA	NA	NA	NA	0	NA	NA	NA	3.45	0:DiseaseFree	NA	1	NA	NA	2005-12-09	0.4107	G3	Serous Cystadenocarcinoma	No	NA	C56.9	8441-03-01	C56.9	YES	2009	NO	NA	NA	1.2	NA	Tumor resection	NA	NA	61	NA	NA	SOC	3.45	0:LIVING	NA	a3898640-0d85-441d-a000-b5b8ff857399
ov_tcga	TCGA-24-1471	TCGA-24-1471-01	60	NA	NA	Ovarian Cancer	Serous Ovarian Cancer	Stage IIIC	NA	NA	NA	NA	0	NA	NA	NA	1.18	0:DiseaseFree	NA	NA	NA	NA	5/13/09	0.6361	G3	Serous Cystadenocarcinoma	No	NA	C56.9	8441-03-01	C56.9	YES	2009	NO	NA	NA	1.5	YES	Tumor resection	NA	NA	23	NA	NA	SOC	1.18	0:LIVING	NA	ceb19678-b453-4529-b6cb-d02f9cb101b4
ov_tcga	TCGA-24-1474	TCGA-24-1474-01	57	NA	NA	Ovarian Cancer	Serous Ovarian Cancer	Stage IIIC	NA	NA	NA	NA	0	NA	NA	NA	10.91	1:Recurred/Progressed	NA	NA	NA	NA	5/13/09	0.5839	G3	Serous Cystadenocarcinoma	No	NA	C56.9	8441-03-01	C56.9	YES	2000	NO	NA	NA	1	NA	Tumor resection	NA	NA	52	NA	NA	SOC	22.21	1:DECEASED	NA	d7b3156d-672a-4a55-868d-9ca6a09fcb0f
ov_tcga	TCGA-24-1544	TCGA-24-1544-01	71	NA	NA	Ovarian Cancer	Serous Ovarian Cancer	Stage IIIC	NA	NA	NA	NA	0	NA	NA	NA	21.12	1:Recurred/Progressed	NA	NA	NA	NA	2006-02-09	0.6157	G3	Serous Cystadenocarcinoma	No	NA	C56.9	8441-03-01	C56.9	YES	2000	NO	NA	NA	1.4	NA	Tumor resection	NA	NA	20	NA	NA	SOC	26.94	1:DECEASED	NA	21f6bf91-dfc6-4a59-8b76-88a0f95c7b47
ov_tcga	TCGA-24-1545	TCGA-24-1545-01	69	NA	NA	Ovarian Cancer	Serous Ovarian Cancer	Stage IIIC	NA	NA	NA	NA	0	NA	NA	NA	28.29	1:Recurred/Progressed	NA	0	NA	NA	2006-02-09	0.4634	G3	Serous Cystadenocarcinoma	No	NA	C56.9	8441-03-01	C56.9	YES	1997	NO	NA	NA	1.8	NA	Tumor resection	NA	NA	18	NA	NA	SOC	57.36	1:DECEASED	NA	f2ec64f5-a414-4c34-99c7-d59bc4e831e0
ov_tcga	TCGA-24-1546	TCGA-24-1546-01	46	NA	NA	Ovarian Cancer	Serous Ovarian Cancer	Stage IIIC	NA	NA	NA	NA	0	NA	NA	NA	NA	NA	NA	NA	NA	NA	2006-02-09	0.4302	G3	Serous Cystadenocarcinoma	No	NA	C56.9	8441-03-01	C56.9	YES	1997	NO	NA	NA	1.5	NA	Tumor resection	NA	NA	NA	NA	NA	SOC	64.22	1:DECEASED	NA	9e7d3dea-5d81-4f10-819c-1c2a68ddd150
ov_tcga	TCGA-24-1548	TCGA-24-1548-01	57	NA	NA	Ovarian Cancer	Serous Ovarian Cancer	Stage IIIC	NA	NA	NA	NA	0	NA	NA	NA	6.8	1:Recurred/Progressed	NA	NA	NA	NA	2006-02-09	0.687	G3	Serous Cystadenocarcinoma	No	NA	C56.9	8441-03-01	C56.9	YES	1997	NO	NA	NA	1.2	NA	Tumor resection	NA	NA	30	NA	NA	SOC	16.2	1:DECEASED	NA	66c92b9e-de3c-4d1a-bb69-46ffbc6caf33
ov_tcga	TCGA-24-1549	TCGA-24-1549-01	58	NA	NA	Ovarian Cancer	Serous Ovarian Cancer	Stage IIIB	NA	NA	NA	NA	0	NA	NA	NA	34.23	1:Recurred/Progressed	NA	NA	NA	NA	2005-12-09	0.408	G3	Serous Cystadenocarcinoma	No	NA	C56.9	8441-03-01	C56.9	YES	1997	NO	NA	NA	0.6	NA	Tumor resection	NA	NA	28	NA	NA	SOC	56.54	1:DECEASED	NA	3b81ec7c-0934-4649-9231-9919dd26dd15
ov_tcga	TCGA-24-1550	TCGA-24-1550-01	49	NA	NA	Ovarian Cancer	Serous Ovarian Cancer	Stage IIIC	NA	NA	NA	NA	0	NA	NA	NA	29.3	1:Recurred/Progressed	NA	1	NA	NA	5/13/09	0.4477	G3	Serous Cystadenocarcinoma	No	NA	C56.9	8441-03-01	C56.9	YES	1997	NO	NA	NA	1.5	NA	Tumor resection	NA	NA	NA	NA	NA	SOC	41.03	1:DECEASED	NA	1858b58f-fdf4-413c-9c29-96ae85b88a74
ov_tcga	TCGA-24-1551	TCGA-24-1551-01	53	NA	NA	Ovarian Cancer	Serous Ovarian Cancer	Stage IIIC	NA	NA	NA	NA	0	NA	NA	NA	25.1	1:Recurred/Progressed	NA	1	NA	NA	5/13/09	0.3954	G3	Serous Cystadenocarcinoma	No	NA	C56.9	8441-03-01	C56.9	YES	1997	NO	NA	NA	1.2	NA	Tumor resection	NA	NA	29	NA	NA	SOC	51.87	1:DECEASED	NA	499a9b57-ee1a-4012-bbab-c6ad955b5e0a
ov_tcga	TCGA-24-1552	TCGA-24-1552-01	77	NA	NA	Ovarian Cancer	Serous Ovarian Cancer	Stage IIIC	NA	NA	NA	NA	0	NA	NA	NA	13.24	1:Recurred/Progressed	NA	0	NA	NA	5/13/09	0.5685	G3	Serous Cystadenocarcinoma	No	NA	C56.9	8441-03-01	C56.9	YES	1997	NO	NA	NA	0.9	YES	Tumor resection	NA	NA	33	NA	NA	SOC	41.36	1:DECEASED	NA	62379be5-13f0-474b-94d3-6f944ec4ee96
ov_tcga	TCGA-24-1553	TCGA-24-1553-01	53	NA	NA	Ovarian Cancer	Serous Ovarian Cancer	Stage IIIB	NA	NA	NA	NA	0	NA	NA	NA	18.17	1:Recurred/Progressed	NA	NA	NA	NA	5/13/09	0.4326	G3	Serous Cystadenocarcinoma	No	NA	C56.9	8441-03-01	C56.9	YES	1997	NO	NA	NA	1.3	NA	Tumor resection	NA	NA	33	NA	NA	SOC	58.05	1:DECEASED	NA	08c64000-d320-4e4d-974b-da503d48890c
ov_tcga	TCGA-24-1555	TCGA-24-1555-01	50	NA	NA	Ovarian Cancer	Serous Ovarian Cancer	Stage IIIC	NA	NA	NA	NA	0	NA	NA	NA	51.81	1:Recurred/Progressed	NA	0	NA	NA	5/13/09	0.3452	G3	Serous Cystadenocarcinoma	No	NA	C56.9	8441-03-01	C56.9	YES	1997	NO	NA	NA	1	NA	Tumor resection	NA	NA	40	NA	NA	SOC	88.44	1:DECEASED	NA	5d36676e-4140-44b5-aa0e-b2af092b7dc0
ov_tcga	TCGA-24-1556	TCGA-24-1556-01	50	NA	NA	Ovarian Cancer	Serous Ovarian Cancer	Stage IIB	NA	NA	NA	NA	0	NA	NA	NA	17.71	1:Recurred/Progressed	NA	NA	NA	NA	2006-02-09	0.6305	G3	Serous Cystadenocarcinoma	No	NA	C56.9	8441-03-01	C56.9	YES	2000	NO	NA	NA	1.9	NA	Tumor resection	NA	NA	55	NA	NA	SOC	70.57	1:DECEASED	NA	7592a659-7175-486f-a16e-24a4b4365a36
ov_tcga	TCGA-24-1557	TCGA-24-1557-01	49	NA	NA	Ovarian Cancer	Serous Ovarian Cancer	Stage IIIC	NA	NA	NA	NA	0	NA	NA	NA	14.68	1:Recurred/Progressed	NA	NA	NA	NA	2006-02-09	0.6567	G3	Serous Cystadenocarcinoma	No	NA	C56.9	8441-03-01	C56.9	YES	2000	NO	NA	NA	1.5	NA	Tumor resection	NA	NA	41	NA	NA	SOC	39.85	1:DECEASED	NA	7dcc809b-e33a-4453-b92a-c00786f48cb0
ov_tcga	TCGA-24-1558	TCGA-24-1558-01	73	NA	NA	Ovarian Cancer	Serous Ovarian Cancer	Stage IIIC	NA	NA	NA	NA	0	NA	NA	NA	8.97	1:Recurred/Progressed	NA	NA	NA	NA	2006-02-09	0.6419	G3	Serous Cystadenocarcinoma	No	NA	C56.9	8441-03-01	C56.9	YES	2000	NO	NA	NA	1.9	NA	Tumor resection	NA	NA	20	NA	NA	SOC	19.51	1:DECEASED	NA	ba68f2cf-9271-41fd-9655-1fac7681f588
ov_tcga	TCGA-24-1560	TCGA-24-1560-01	51	NA	NA	Ovarian Cancer	Serous Ovarian Cancer	Stage IIIC	NA	NA	NA	NA	0	NA	NA	NA	4.7	1:Recurred/Progressed	NA	NA	NA	NA	2006-02-09	0.5282	G4	Serous Cystadenocarcinoma	No	NA	C56.9	8441-03-01	C56.9	YES	1999	NO	NA	NA	1.1	NA	Tumor resection	NA	NA	24	NA	NA	SOC	44.05	1:DECEASED	NA	afd92922-b8dc-48bd-a9c0-bc8d95855eb7
ov_tcga	TCGA-24-1562	TCGA-24-1562-01	67	NA	NA	Ovarian Cancer	Serous Ovarian Cancer	Stage IIIC	NA	NA	NA	NA	0	NA	NA	NA	7.52	1:Recurred/Progressed	NA	0	NA	NA	5/13/09	0.3375	G3	Serous Cystadenocarcinoma	No	NA	C56.9	8441-03-01	C56.9	YES	1999	NO	NA	NA	1	NA	Tumor resection	NA	NA	24	NA	NA	SOC	45.47	1:DECEASED	NA	4c18d9cf-4af4-4a86-8b1c-f78795fbbd7e
ov_tcga	TCGA-24-1563	TCGA-24-1563-01	66	NA	NA	Ovarian Cancer	Serous Ovarian Cancer	Stage IIIC	NA	NA	NA	NA	0	NA	NA	NA	13.01	1:Recurred/Progressed	NA	NA	NA	NA	5/13/09	0.487	G3	Serous Cystadenocarcinoma	No	NA	C56.9	8441-03-01	C56.9	YES	1999	NO	NA	NA	1.1	NA	Tumor resection	NA	NA	57	NA	NA	SOC	47.67	1:DECEASED	NA	52386f66-2877-4c75-894e-5c1dc03e6ef4
ov_tcga	TCGA-24-1564	TCGA-24-1564-01	67	NA	NA	Ovarian Cancer	Serous Ovarian Cancer	Stage IIIC	NA	NA	NA	NA	0	NA	NA	NA	7.26	1:Recurred/Progressed	NA	NA	NA	NA	5/13/09	0.2912	G3	Serous Cystadenocarcinoma	No	NA	C56.9	8441-03-01	C56.9	YES	1997	NO	NA	NA	1.4	NA	Tumor resection	NA	NA	36	NA	NA	SOC	25.85	1:DECEASED	NA	d77ef9cf-f8e6-4ee9-8d4f-1106885f6b06
ov_tcga	TCGA-24-1565	TCGA-24-1565-01	74	NA	NA	Ovarian Cancer	Serous Ovarian Cancer	Stage IIIC	NA	NA	NA	NA	0	NA	NA	NA	4.76	1:Recurred/Progressed	NA	NA	NA	NA	5/13/09	0.1853	G3	Serous Cystadenocarcinoma	No	NA	C56.9	8441-03-01	C56.9	YES	1997	NO	NA	NA	0.8	YES	Tumor resection	NA	NA	26	NA	NA	SOC	10.25	1:DECEASED	NA	cf1e86ec-4bcb-403c-831b-d67bddef14eb
ov_tcga	TCGA-24-1567	TCGA-24-1567-01	54	NA	NA	Ovarian Cancer	Serous Ovarian Cancer	Stage IIIB	NA	NA	NA	NA	0	NA	NA	NA	10.48	1:Recurred/Progressed	NA	NA	NA	NA	2006-02-09	0.9506	G3	Serous Cystadenocarcinoma	No	NA	C56.9	8441-03-01	C56.9	YES	1999	NO	NA	NA	1.1	NA	Tumor resection	NA	NA	40	NA	NA	SOC	17.21	1:DECEASED	NA	2cb50c2d-e749-4172-b101-d975507435c5
ov_tcga	TCGA-24-1603	TCGA-24-1603-01	53	NA	NA	Ovarian Cancer	Serous Ovarian Cancer	Stage IIIB	NA	NA	NA	NA	0	NA	NA	NA	32.59	1:Recurred/Progressed	NA	NA	NA	NA	5/13/09	0.7137	G3	Serous Cystadenocarcinoma	No	NA	C56.9	8441-03-01	C56.9	YES	1996	NO	NA	NA	1	NA	Tumor resection	NA	NA	24	NA	NA	SOC	90.08	1:DECEASED	NA	19427350-619b-4b9c-a3ba-37f667bb2843
ov_tcga	TCGA-24-1604	TCGA-24-1604-01	66	NA	NA	Ovarian Cancer	Serous Ovarian Cancer	Stage IIIC	NA	NA	NA	NA	0	NA	NA	NA	NA	NA	NA	NA	NA	NA	5/13/09	0.5973	G3	Serous Cystadenocarcinoma	No	NA	C56.9	8441-03-01	C56.9	YES	1996	NO	NA	NA	1.4	NA	Tumor resection	NA	NA	52	NA	NA	SOC	88.3	1:DECEASED	NA	65435f50-a35d-49e3-a36e-b95d9e274ca0
ov_tcga	TCGA-24-1614	TCGA-24-1614-01	57	NA	NA	Ovarian Cancer	Serous Ovarian Cancer	Stage IIIC	NA	NA	NA	NA	0	NA	NA	NA	21.16	1:Recurred/Progressed	NA	NA	NA	NA	5/13/09	0.8012	G3	Serous Cystadenocarcinoma	No	NA	C56.9	8441-03-01	C56.9	YES	2001	NO	NA	100	1.2	NA	Tumor resection	NA	NA	31	NA	NA	SOC	48.29	1:DECEASED	NA	d3164236-c14a-4230-b527-ecd1a3992f02
ov_tcga	TCGA-24-1616	TCGA-24-1616-01	56	NA	NA	Ovarian Cancer	Serous Ovarian Cancer	Stage IIIC	NA	NA	NA	NA	0	NA	NA	NA	13.3	1:Recurred/Progressed	NA	NA	NA	NA	5/13/09	0.5918	G3	Serous Cystadenocarcinoma	No	NA	C56.9	8441-03-01	C56.9	YES	2001	NO	NA	NA	0.9	NA	Tumor resection	NA	NA	49	NA	NA	SOC	38.21	1:DECEASED	NA	5d7027f5-60a0-47ab-a79d-667c9acc0e54
ov_tcga	TCGA-24-1842	TCGA-24-1842-01	49	NA	NA	Ovarian Cancer	Serous Ovarian Cancer	Stage IIIC	NA	NA	NA	NA	0	NA	NA	NA	8.31	0:DiseaseFree	NA	0	NA	NA	2006-02-09	0.4722	G3	Serous Cystadenocarcinoma	No	NA	C56.9	8441-03-01	C56.9	YES	2009	NO	NA	NA	1.5	YES	Tumor resection	NA	NA	NA	NA	NA	SOC	8.31	0:LIVING	NA	09c77947-a333-4392-b18d-a6c1f08764a1
ov_tcga	TCGA-24-1843	TCGA-24-1843-01	66	NA	NA	Ovarian Cancer	Serous Ovarian Cancer	Stage IIIC	NA	NA	NA	NA	0	NA	NA	NA	3.48	0:DiseaseFree	NA	NA	NA	NA	2006-02-09	0.5159	G3	Serous Cystadenocarcinoma	No	NA	C56.9	8441-03-01	C56.9	YES	2009	NO	NA	NA	1.4	YES	Tumor resection	NA	NA	NA	NA	NA	SOC	3.48	0:LIVING	NA	9ec86cbd-8c74-4697-90da-529ab91ab835
ov_tcga	TCGA-24-1844	TCGA-24-1844-01	64	NA	NA	Ovarian Cancer	Serous Ovarian Cancer	Stage IIIC	NA	NA	NA	NA	0	NA	NA	NA	3.71	0:DiseaseFree	NA	NA	NA	NA	2006-02-09	0.5747	G3	Serous Cystadenocarcinoma	No	NA	C56.9	8441-03-01	C56.9	YES	2009	NO	NA	NA	1.1	NA	Tumor resection	NA	NA	NA	NA	NA	SOC	3.71	0:LIVING	NA	a36a4440-15ef-4837-904b-380a964d16f1
ov_tcga	TCGA-24-1845	TCGA-24-1845-01	42	NA	NA	Ovarian Cancer	Serous Ovarian Cancer	Stage IIIC	NA	NA	NA	NA	0	NA	NA	NA	3.81	0:DiseaseFree	NA	NA	NA	NA	2006-02-09	0.7097	G3	Serous Cystadenocarcinoma	No	NA	C56.9	8441-03-01	C56.9	YES	2009	NO	NA	NA	1.8	NA	Tumor resection	NA	NA	NA	NA	NA	SOC	3.81	0:LIVING	NA	a782352e-c4bb-4c3e-ba82-456a47c3689a
ov_tcga	TCGA-24-1846	TCGA-24-1846-01	45	NA	NA	Ovarian Cancer	Serous Ovarian Cancer	Stage IIIC	NA	NA	NA	NA	0	NA	NA	NA	4.37	0:DiseaseFree	NA	1	NA	NA	2006-02-09	0.9838	G3	Serous Cystadenocarcinoma	No	NA	C56.9	8441-03-01	C56.9	YES	2009	NO	NA	NA	1.1	YES	Tumor resection	NA	NA	NA	NA	NA	SOC	4.37	0:LIVING	NA	67f526f1-def5-43b4-bc89-154baae190fc
ov_tcga	TCGA-24-1847	TCGA-24-1847-01	45	NA	NA	Ovarian Cancer	Serous Ovarian Cancer	Stage IV	NA	NA	NA	NA	0	NA	NA	NA	11.27	0:DiseaseFree	NA	NA	NA	NA	2006-02-09	0.6355	G3	Serous Cystadenocarcinoma	No	NA	C56.9	8441-03-01	C56.9	YES	2009	NO	NA	NA	1	YES	Excisional Biopsy	NA	NA	NA	NA	NA	SOC	11.27	0:LIVING	NA	21966708-4e66-4211-add0-f1515b09e362
ov_tcga	TCGA-24-1849	TCGA-24-1849-01	80	NA	NA	Ovarian Cancer	Serous Ovarian Cancer	Stage IIIC	NA	NA	NA	NA	0	NA	NA	NA	5.78	0:DiseaseFree	NA	NA	NA	NA	2006-02-09	0.2801	G3	Serous Cystadenocarcinoma	No	NA	C56.9	8441-03-01	C56.9	YES	2009	NO	NA	NA	1.8	YES	Tumor resection	NA	NA	NA	NA	NA	SOC	5.78	0:LIVING	NA	94efd4f9-69b0-4efa-8a0c-61106e898fdd
ov_tcga	TCGA-24-1850	TCGA-24-1850-01	72	NA	NA	Ovarian Cancer	Serous Ovarian Cancer	Stage IIIC	NA	NA	NA	NA	0	NA	NA	NA	5.52	0:DiseaseFree	NA	0	NA	NA	2006-02-09	0.6707	G3	Serous Cystadenocarcinoma	No	NA	C56.9	8441-03-01	C56.9	YES	2009	NO	NA	NA	2	YES	Tumor resection	NA	NA	NA	NA	NA	SOC	5.52	0:LIVING	NA	b6b607cd-67b8-4c04-a212-a4e8c0743f05
ov_tcga	TCGA-24-1852	TCGA-24-1852-01	55	NA	NA	Ovarian Cancer	Serous Ovarian Cancer	Stage IIIC	NA	NA	NA	NA	0	NA	NA	NA	33.15	1:Recurred/Progressed	NA	NA	NA	NA	2006-02-09	0.6457	G3	Serous Cystadenocarcinoma	No	NA	C56.9	8461-03-01	C56.9	YES	1997	NO	NA	NA	1.4	NA	Tumor resection	NA	NA	NA	NA	NA	SOC	72.31	1:DECEASED	NA	d48fff14-9413-40a7-a09c-41f12bbe0aa9
ov_tcga	TCGA-24-1852	TCGA-24-1852-02	55	NA	NA	Ovarian Cancer	Serous Ovarian Cancer	Stage IIIC	NA	NA	NA	NA	0	NA	NA	NA	33.15	1:Recurred/Progressed	NA	NA	NA	NA	2006-02-09	0.6943	G3	Serous Cystadenocarcinoma	No	NA	C56.9	8461-03-01	C56.9	YES	1997	NA	NA	NA	NA	NA	Tumor resection	NA	NA	NA	NA	NA	SOC	72.31	1:DECEASED	NA	d48fff14-9413-40a7-a09c-41f12bbe0aa9
ov_tcga	TCGA-24-1920	TCGA-24-1920-01	74	NA	NA	Ovarian Cancer	Serous Ovarian Cancer	Stage IIIC	NA	NA	NA	NA	0	NA	NA	NA	9.79	0:DiseaseFree	NA	0	NA	NA	2002-03-10	0.6396	G3	Serous Cystadenocarcinoma	No	NA	C56.9	8441-03-01	C56.9	YES	2009	NO	NA	NA	2	NA	Tumor resection	NA	NA	NA	NA	NA	SOC	9.79	0:LIVING	NA	97efb80d-4f46-4aef-b95e-20d260de01b2
ov_tcga	TCGA-24-1923	TCGA-24-1923-01	51	NA	NA	Ovarian Cancer	Serous Ovarian Cancer	Stage IIIC	NA	NA	NA	NA	0	NA	NA	NA	11.27	1:Recurred/Progressed	NA	NA	NA	NA	2/19/10	0.349	G3	Serous Cystadenocarcinoma	No	NA	C56.9	8441-03-01	C56.9	YES	2001	NO	NA	NA	1.3	YES	Incisional Biopsy	NA	NA	NA	NA	NA	SOC	22.67	1:DECEASED	NA	8449955f-42d9-46f6-919a-5cc5d59e6284
ov_tcga	TCGA-24-1924	TCGA-24-1924-01	65	NA	NA	Ovarian Cancer	Serous Ovarian Cancer	Stage IIIC	NA	NA	NA	NA	0	NA	NA	NA	10.51	1:Recurred/Progressed	NA	NA	NA	NA	2/26/10	0.621	G3	Serous Cystadenocarcinoma	No	NA	C56.9	8441-03-01	C56.9	YES	2001	NO	NA	NA	1	YES	Tumor resection	NA	NA	NA	NA	NA	SOC	30.19	1:DECEASED	NA	26558703-a659-43f2-86cb-0695989bc14e
ov_tcga	TCGA-24-1927	TCGA-24-1927-01	59	NA	NA	Ovarian Cancer	Serous Ovarian Cancer	Stage IIIC	NA	NA	NA	NA	0	NA	NA	NA	9.53	1:Recurred/Progressed	NA	NA	NA	NA	2003-01-10	0.4213	G3	Serous Cystadenocarcinoma	No	NA	C56.9	8441-03-01	C56.9	YES	1999	NO	NA	NA	1.5	NA	Tumor resection	NA	NA	NA	NA	NA	SOC	16.43	1:DECEASED	NA	8c47ae58-91c7-4247-b420-50f31f5eb00d
ov_tcga	TCGA-24-1928	TCGA-24-1928-01	77	NA	NA	Ovarian Cancer	Serous Ovarian Cancer	Stage IIIC	NA	NA	NA	NA	0	NA	NA	NA	2.3	1:Recurred/Progressed	NA	NA	NA	NA	3/15/10	0.4944	G3	Serous Cystadenocarcinoma	No	NA	C56.9	8441-03-01	C56.9	YES	1998	NO	NA	NA	1.5	NA	Cytology (e.g. Peritoneal or pleural fluid)	NA	NA	NA	NA	NA	SOC	11.04	1:DECEASED	NA	b45c543a-40d9-423a-a7fa-98e4b325b487
ov_tcga	TCGA-24-1930	TCGA-24-1930-01	53	NA	NA	Ovarian Cancer	Serous Ovarian Cancer	Stage IIIC	NA	NA	NA	NA	0	NA	NA	NA	17.87	1:Recurred/Progressed	NA	0	NA	NA	2004-05-10	0.6615	G3	Serous Cystadenocarcinoma	No	NA	C56.9	8441-03-01	C56.9	YES	1998	NO	NA	100	1	NA	Tumor resection	NA	NA	NA	NA	NA	SOC	81.04	1:DECEASED	NA	62efb5ae-43dc-4a4c-a898-6cd9c6dba027
ov_tcga	TCGA-24-2019	TCGA-24-2019-01	46	NA	NA	Ovarian Cancer	Serous Ovarian Cancer	Stage IIIC	NA	NA	NA	NA	0	NA	NA	NA	4.86	0:DiseaseFree	NA	1	NA	NA	3/16/10	0.6966	G3	Serous Cystadenocarcinoma	No	NA	C56.9	8441-03-01	C56.9	YES	2009	NO	NA	NA	1.5	NA	Tumor resection	NA	NA	32	NA	NA	SOC	4.86	0:LIVING	NA	bbad2efe-e9c7-4f8f-924b-ebbbe4c181d4
ov_tcga	TCGA-24-2020	TCGA-24-2020-01	67	NA	NA	Ovarian Cancer	Serous Ovarian Cancer	Stage IIIC	NA	NA	NA	NA	0	NA	NA	NA	23.75	1:Recurred/Progressed	NA	NA	NA	NA	2003-01-10	0.7859	G3	Serous Cystadenocarcinoma	No	NA	C56.9	8441-03-01	C56.9	YES	1994	NO	NA	NA	1.1	NA	Tumor resection	NA	NA	NA	NA	NA	SOC	151.91	1:DECEASED	NA	e20ea417-7296-4da8-9fdb-71cd1f45153a
ov_tcga	TCGA-24-2023	TCGA-24-2023-01	54	NA	NA	Ovarian Cancer	Serous Ovarian Cancer	Stage IIIA	NA	NA	NA	NA	0	NA	NA	NA	35.12	1:Recurred/Progressed	NA	NA	NA	NA	3/16/10	0.8886	G3	Serous Cystadenocarcinoma	No	NA	C56.9	8441-03-01	C56.9	YES	1994	NO	NA	NA	1.2	NA	Tumor resection	NA	NA	NA	NA	NA	SOC	44.81	1:DECEASED	NA	5201ee13-2aed-4641-9169-4d5ee07a23da
ov_tcga	TCGA-24-2024	TCGA-24-2024-01	72	NA	NA	Ovarian Cancer	Serous Ovarian Cancer	Stage IIIC	NA	NA	NA	NA	0	NA	NA	NA	13.83	1:Recurred/Progressed	NA	NA	NA	NA	2/26/10	0.9051	G3	Serous Cystadenocarcinoma	No	NA	C56.9	8441-03-01	C56.9	YES	1994	NO	NA	NA	1.1	NA	Tumor resection	NA	NA	70	NA	NA	SOC	58.11	1:DECEASED	NA	0a48873a-092a-4b25-822b-b0b3c18c08a8
ov_tcga	TCGA-24-2026	TCGA-24-2026-01	79	NA	NA	Ovarian Cancer	Serous Ovarian Cancer	Stage IIIC	NA	NA	NA	NA	0	NA	NA	NA	NA	NA	NA	NA	NA	NA	3/15/10	0.7081	G3	Serous Cystadenocarcinoma	No	NA	C56.9	8441-03-01	C56.9	YES	1995	NO	NA	NA	1	YES	Tumor resection	NA	NA	NA	NA	NA	SOC	34.79	1:DECEASED	NA	2517ca7a-6057-4c19-b7e1-f6d078e9881a
ov_tcga	TCGA-24-2027	TCGA-24-2027-01	51	NA	NA	Ovarian Cancer	Serous Ovarian Cancer	Stage IV	NA	NA	NA	NA	0	NA	NA	NA	20.27	1:Recurred/Progressed	NA	0	NA	NA	3/15/10	0.8806	G3	Serous Cystadenocarcinoma	No	NA	C56.9	8441-03-01	C56.9	YES	1995	NO	NA	NA	1.6	NA	Tumor resection	NA	NA	NA	NA	NA	SOC	109.63	1:DECEASED	NA	219f54ef-4235-482d-b799-f2fa9930105c
ov_tcga	TCGA-24-2029	TCGA-24-2029-01	75	NA	NA	Ovarian Cancer	Serous Ovarian Cancer	Stage IIIC	NA	NA	NA	NA	0	NA	NA	NA	12.22	1:Recurred/Progressed	NA	NA	NA	NA	3/15/10	0.3158	G3	Serous Cystadenocarcinoma	No	NA	C56.9	8441-03-01	C56.9	YES	1995	NO	NA	NA	1.3	NA	Tumor resection	NA	NA	NA	NA	NA	SOC	14.42	1:DECEASED	NA	bbbf1184-1e19-479a-b31f-daa692d52e02
ov_tcga	TCGA-24-2030	TCGA-24-2030-01	87	NA	NA	Ovarian Cancer	Serous Ovarian Cancer	Stage IIIC	NA	NA	NA	NA	0	NA	NA	NA	21.22	1:Recurred/Progressed	NA	NA	NA	NA	2002-03-10	0.5817	G3	Serous Cystadenocarcinoma	No	NA	C56.9	8441-03-01	C56.9	YES	1995	NO	NA	NA	1.5	NA	Tumor resection	NA	NA	50	NA	NA	SOC	55.88	1:DECEASED	NA	d2ccefea-c1d6-465f-97b1-e51e29c5f1f8
ov_tcga	TCGA-24-2033	TCGA-24-2033-01	87	NA	NA	Ovarian Cancer	Serous Ovarian Cancer	Stage IIIC	NA	NA	NA	NA	0	NA	NA	NA	11.53	1:Recurred/Progressed	NA	NA	NA	NA	3/15/10	0.473	G3	Serous Cystadenocarcinoma	No	NA	C56.9	8441-03-01	C56.9	YES	1995	NO	NA	NA	1	NA	Tumor resection	NA	NA	NA	NA	NA	SOC	18.46	1:DECEASED	NA	872d2922-7292-4681-adb7-d3b267eccbe7
ov_tcga	TCGA-24-2035	TCGA-24-2035-01	65	NA	NA	Ovarian Cancer	Serous Ovarian Cancer	Stage IIIC	NA	NA	NA	NA	0	NA	NA	NA	9.43	1:Recurred/Progressed	NA	0	NA	NA	3/29/10	0.3251	G3	Serous Cystadenocarcinoma	No	NA	C56.9	8441-03-01	C56.9	YES	1996	NO	NA	NA	1	NA	Tumor resection	NA	NA	84	NA	NA	SOC	28.15	1:DECEASED	NA	062982f8-9f49-425a-99e9-008af5ed9040
ov_tcga	TCGA-24-2036	TCGA-24-2036-01	50	NA	NA	Ovarian Cancer	Serous Ovarian Cancer	Stage IIIA	NA	NA	NA	NA	0	NA	NA	NA	30.03	1:Recurred/Progressed	NA	0	NA	NA	2/19/10	0.2603	G3	Serous Cystadenocarcinoma	No	NA	C56.9	8441-03-01	C56.9	YES	1996	NO	NA	NA	1.1	NA	Tumor resection	NA	NA	NA	NA	NA	SOC	63.96	1:DECEASED	NA	c9226204-cb61-40b8-8a94-a7e71c14ea3a
ov_tcga	TCGA-24-2038	TCGA-24-2038-01	68	NA	NA	Ovarian Cancer	Serous Ovarian Cancer	Stage IIIA	NA	NA	NA	NA	0	NA	NA	NA	38.4	1:Recurred/Progressed	NA	NA	NA	NA	2/19/10	0.2105	GB	Serous Cystadenocarcinoma	No	NA	C56.9	8441-03-01	C56.9	YES	2000	NO	NA	NA	1	NA	Tumor resection	NA	NA	11	NA	NA	SOC	44.48	1:DECEASED	NA	17181157-c9e2-4bd6-8653-f5dce56f9053
ov_tcga	TCGA-24-2254	TCGA-24-2254-01	66	NA	NA	Ovarian Cancer	Serous Ovarian Cancer	Stage IIIC	NA	NA	NA	NA	0	NA	NA	NA	19.91	1:Recurred/Progressed	NA	0	NA	NA	2/19/10	0.9152	G3	Serous Cystadenocarcinoma	No	NA	C56.9	8441-03-01	C56.9	YES	2003	NO	NA	NA	1	YES	Tumor resection	NA	NA	41	NA	NA	SOC	57.03	1:DECEASED	NA	9af2248a-d86a-4277-93b4-8eba5a39bd3c
ov_tcga	TCGA-24-2260	TCGA-24-2260-01	74	NA	NA	Ovarian Cancer	Serous Ovarian Cancer	Stage IIIB	NA	NA	NA	NA	0	NA	NA	NA	21.91	1:Recurred/Progressed	NA	NA	NA	NA	2/26/10	0.6694	G3	Serous Cystadenocarcinoma	No	NA	C56.9	8441-03-01	C56.9	YES	1992	NO	NA	NA	1.7	NA	Fine needle aspiration biopsy	NA	NA	40	NA	NA	SOC	36.14	1:DECEASED	NA	f2ce00e4-0d4f-4faa-bee1-ddf1b306e97b
ov_tcga	TCGA-24-2261	TCGA-24-2261-01	76	NA	NA	Ovarian Cancer	Serous Ovarian Cancer	Stage IIIC	NA	NA	NA	NA	0	NA	NA	NA	NA	NA	NA	NA	NA	NA	3/15/10	0.6274	G3	Serous Cystadenocarcinoma	No	NA	C56.9	8441-03-01	C56.9	YES	1992	NO	NA	NA	1.7	YES	Tumor resection	NA	NA	31	NA	NA	SOC	0.79	1:DECEASED	NA	eec69ea9-ceb8-456a-aff4-41fb8a261e36
ov_tcga	TCGA-24-2262	TCGA-24-2262-01	57	NA	NA	Ovarian Cancer	Serous Ovarian Cancer	Stage IIIC	NA	NA	NA	NA	0	NA	NA	NA	NA	NA	NA	NA	NA	NA	3/15/10	0.3801	G3	Serous Cystadenocarcinoma	No	NA	C56.9	8441-03-01	C56.9	YES	1992	NO	NA	NA	1.5	NA	Tumor resection	NA	NA	61	NA	NA	SOC	0.36	1:DECEASED	NA	1d0225b5-f515-4197-bba7-3dc17e502b88
ov_tcga	TCGA-24-2267	TCGA-24-2267-01	58	NA	NA	Ovarian Cancer	Serous Ovarian Cancer	Stage IIB	NA	NA	NA	NA	0	NA	NA	NA	16.82	1:Recurred/Progressed	NA	NA	NA	NA	3/16/10	0.6457	G3	Serous Cystadenocarcinoma	No	NA	C56.9	8441-03-01	C56.9	YES	1993	NO	NA	NA	1.5	YES	Tumor resection	NA	NA	90	NA	NA	SOC	47.5	1:DECEASED	NA	99a61986-7b23-46b5-99a4-efba6bad3766
ov_tcga	TCGA-24-2271	TCGA-24-2271-01	55	NA	NA	Ovarian Cancer	Serous Ovarian Cancer	Stage IIIC	NA	NA	NA	NA	0	NA	NA	NA	27.17	1:Recurred/Progressed	NA	NA	NA	NA	2004-05-10	0.3758	G3	Serous Cystadenocarcinoma	No	NA	C56.9	8441-03-01	C56.9	YES	1999	NO	NA	NA	1.6	YES	Tumor resection	NA	NA	34	NA	NA	SOC	31.6	1:DECEASED	NA	a8c4a333-6b67-44c8-9000-516f8ccea788
ov_tcga	TCGA-24-2280	TCGA-24-2280-01	74	NA	NA	Ovarian Cancer	Serous Ovarian Cancer	Stage IIIC	NA	NA	NA	NA	0	NA	NA	NA	17.58	1:Recurred/Progressed	NA	0	NA	NA	2004-05-10	0.4773	G3	Serous Cystadenocarcinoma	No	NA	C56.9	8441-03-01	C56.9	YES	2004	NO	NA	NA	1.5	NA	Tumor resection	NA	NA	117	NA	NA	SOC	70.4	0:LIVING	NA	97ad0360-3be4-401a-a94c-7f2800a1b519
ov_tcga	TCGA-24-2281	TCGA-24-2281-01	68	NA	NA	Ovarian Cancer	Serous Ovarian Cancer	Stage IIA	NA	NA	NA	NA	0	NA	NA	NA	44.58	0:DiseaseFree	NA	0	NA	NA	2004-05-10	0.2943	G3	Serous Cystadenocarcinoma	No	NA	C56.9	8441-03-01	C56.9	YES	2006	NO	NA	NA	1.5	YES	Tumor resection	NA	NA	50	NA	NA	SOC	44.58	0:LIVING	NA	59b3fbfe-0b7c-41e5-b756-ee7e23730df5
ov_tcga	TCGA-24-2288	TCGA-24-2288-01	70	NA	NA	Ovarian Cancer	Serous Ovarian Cancer	Stage IIIC	NA	NA	NA	NA	0	NA	NA	NA	NA	NA	NA	NA	NA	NA	2/19/10	0.5732	G3	Serous Cystadenocarcinoma	No	NA	C56.9	8441-03-01	C56.9	YES	1999	NO	NA	NA	1.2	YES	Tumor resection	NA	NA	89	NA	NA	SOC	0.82	1:DECEASED	NA	28ed2d42-5b4c-4bca-b2b2-6b2a6d3c42cf
ov_tcga	TCGA-24-2289	TCGA-24-2289-01	68	NA	NA	Ovarian Cancer	Serous Ovarian Cancer	Stage IV	NA	NA	NA	NA	0	NA	NA	NA	18.66	1:Recurred/Progressed	NA	NA	NA	NA	3/16/10	0.4859	G3	Serous Cystadenocarcinoma	No	NA	C56.9	8441-03-01	C56.9	YES	1997	NO	NA	NA	1.5	NA	Cytology (e.g. Peritoneal or pleural fluid)	NA	NA	120	NA	NA	SOC	67.31	1:DECEASED	NA	b867e933-e3e3-4491-9bb6-b18c48d6f173
ov_tcga	TCGA-24-2290	TCGA-24-2290-01	56	NA	NA	Ovarian Cancer	Serous Ovarian Cancer	Stage IIIC	NA	NA	NA	NA	0	NA	NA	NA	10.64	1:Recurred/Progressed	NA	0	NA	NA	2/19/10	0.7304	G3	Serous Cystadenocarcinoma	No	NA	C48.1	8441-03-01	C48.1	YES	1997	NO	NA	NA	1.5	NA	Tumor resection	NA	NA	41	NA	NA	SOC	36.2	1:DECEASED	NA	2b14123b-8fcd-402c-9399-4e7c47f20252
ov_tcga	TCGA-24-2293	TCGA-24-2293-01	47	NA	NA	Ovarian Cancer	Serous Ovarian Cancer	NA	NA	NA	NA	NA	0	NA	NA	NA	NA	NA	NA	NA	NA	NA	2/26/10	0.2485	G3	Serous Cystadenocarcinoma	No	NA	C48.1	8441-03-01	C48.1	YES	1995	NO	NA	NA	1.3	NA	Tumor resection	NA	NA	61	NA	NA	SOC	16.62	1:DECEASED	NA	bdd792e7-d75f-4aa3-b38e-f0708e112075
ov_tcga	TCGA-24-2295	TCGA-24-2295-01	69	NA	NA	Ovarian Cancer	Serous Ovarian Cancer	Stage IIIC	NA	NA	NA	NA	0	NA	NA	NA	9.23	1:Recurred/Progressed	NA	NA	NA	NA	2004-05-10	0.6761	G3	Serous Cystadenocarcinoma	No	NA	C56.9	8441-03-01	C56.9	YES	1995	NO	NA	NA	1.1	YES	Tumor resection	NA	NA	NA	NA	NA	SOC	33.08	1:DECEASED	NA	7bd1851f-7e2e-4dbc-9f0e-7cb2863371e1
ov_tcga	TCGA-24-2297	TCGA-24-2297-01	56	NA	NA	Ovarian Cancer	Serous Ovarian Cancer	Stage IIIC	NA	NA	NA	NA	0	NA	NA	NA	NA	NA	NA	NA	NA	NA	2/26/10	0.3852	G3	Serous Cystadenocarcinoma	No	NA	C56.9	8441-03-01	C56.9	YES	1993	NO	NA	NA	1	NA	Tumor resection	NA	NA	NA	NA	NA	SOC	55.81	1:DECEASED	NA	2ab32e11-80d6-4ed0-a42e-da612219bbdd
ov_tcga	TCGA-24-2298	TCGA-24-2298-01	55	NA	NA	Ovarian Cancer	Serous Ovarian Cancer	Stage IIIC	NA	NA	NA	NA	0	NA	NA	NA	15.41	1:Recurred/Progressed	NA	NA	NA	NA	3/16/10	0.5763	G3	Serous Cystadenocarcinoma	No	NA	C56.9	8441-03-01	C56.9	YES	1993	NO	NA	NA	1	NA	Tumor resection	NA	NA	71	NA	NA	SOC	53.22	1:DECEASED	NA	7e4e7914-ec23-4c55-98d6-3c5eecffa8e4
ov_tcga	TCGA-25-1312	TCGA-25-1312-01	69	NA	NA	Ovarian Cancer	Serous Ovarian Cancer	Stage IV	NA	NA	NA	NA	0	NA	NA	NA	NA	NA	NA	NA	NOT HISPANIC OR LATINO	NA	3/27/09	0.684	G3	Serous Cystadenocarcinoma	No	NA	C56.9	8441-03-01	C56.9	YES	2001	NO	NA	NA	3	NA	Tumor resection	NA	NA	NA	NA	NA	SOC	1.02	1:DECEASED	NA	66face4a-f35c-4364-90e5-8f28e6372606
ov_tcga	TCGA-25-1313	TCGA-25-1313-01	62	NA	NA	Ovarian Cancer	Serous Ovarian Cancer	Stage IV	NA	NA	NA	NA	0	NA	NA	NA	12.94	1:Recurred/Progressed	NA	NA	NOT HISPANIC OR LATINO	NA	3/27/09	0.6618	G3	Serous Cystadenocarcinoma	No	NA	C56.9	8441-03-01	C56.9	YES	2000	NO	NA	NA	2	NA	Tumor resection	NA	NA	117	NA	NA	SOC	26.94	1:DECEASED	NA	d73a0a33-e4e8-44bd-9580-2038ab06583a
ov_tcga	TCGA-25-1314	TCGA-25-1314-01	42	NA	NA	Ovarian Cancer	Serous Ovarian Cancer	Stage IV	NA	NA	NA	NA	0	NA	NA	NA	9	1:Recurred/Progressed	NA	NA	NOT HISPANIC OR LATINO	NA	3/27/09	0.666	G3	Serous Cystadenocarcinoma	No	NA	C56.9	8441-03-01	C56.9	YES	2000	NO	NA	NA	4.5	NA	Tumor resection	NA	NA	NA	NA	NA	SOC	32.98	1:DECEASED	NA	0b2ea4b7-98bb-4190-b682-2c75b447c90a
ov_tcga	TCGA-25-1315	TCGA-25-1315-01	50	NA	NA	Ovarian Cancer	Serous Ovarian Cancer	Stage IIIC	NA	NA	NA	NA	0	NA	NA	NA	5.03	1:Recurred/Progressed	NA	NA	NOT HISPANIC OR LATINO	NA	3/27/09	0.468	G3	Serous Cystadenocarcinoma	No	NA	C56.9	8441-03-01	C56.9	YES	2000	NO	NA	NA	3.5	NA	Tumor resection	NA	NA	42	NA	NA	SOC	52	1:DECEASED	NA	635f5335-b008-428e-b005-615776a6643f
ov_tcga	TCGA-25-1316	TCGA-25-1316-01	55	NA	NA	Ovarian Cancer	Serous Ovarian Cancer	Stage IIIC	NA	NA	NA	NA	0	NA	NA	NA	9.07	1:Recurred/Progressed	NA	NA	NOT HISPANIC OR LATINO	NA	3/27/09	0.6119	G3	Serous Cystadenocarcinoma	No	NA	C56.9	8441-03-01	C56.9	YES	2000	NO	NA	NA	3	NA	Tumor resection	NA	NA	15	NA	NA	SOC	42.02	1:DECEASED	NA	58427bce-6b81-4083-aeda-25f59e292bbc
ov_tcga	TCGA-25-1317	TCGA-25-1317-01	66	NA	NA	Ovarian Cancer	Serous Ovarian Cancer	Stage IIIC	NA	NA	NA	NA	0	NA	NA	NA	NA	NA	NA	NA	NOT HISPANIC OR LATINO	NA	3/27/09	0.6608	G3	Serous Cystadenocarcinoma	No	NA	C56.9	8441-03-01	C56.9	YES	2000	NO	NA	NA	1.5	NA	Tumor resection	NA	NA	47	NA	NA	SOC	2	1:DECEASED	NA	78777a80-cc6c-46c9-a14a-837ac7943719
ov_tcga	TCGA-25-1318	TCGA-25-1318-01	54	NA	NA	Ovarian Cancer	Serous Ovarian Cancer	Stage IIIC	NA	NA	NA	NA	0	NA	NA	NA	6.08	1:Recurred/Progressed	NA	NA	NOT HISPANIC OR LATINO	NA	3/27/09	0.6077	G3	Serous Cystadenocarcinoma	No	NA	C56.9	8441-03-01	C56.9	YES	2000	NO	NA	NA	4.5	NA	Tumor resection	NA	NA	54	NA	NA	SOC	34.95	1:DECEASED	NA	13319c20-02f6-4b5f-b24f-3d8f4084094c
ov_tcga	TCGA-25-1319	TCGA-25-1319-01	73	NA	NA	Ovarian Cancer	Serous Ovarian Cancer	Stage IIIC	NA	NA	NA	NA	0	NA	NA	NA	23.98	1:Recurred/Progressed	NA	NA	NOT HISPANIC OR LATINO	NA	3/27/09	0.5336	G3	Serous Cystadenocarcinoma	No	NA	C56.9	8441-03-01	C56.9	YES	2000	NO	NA	NA	3	NA	Tumor resection	NA	NA	47	NA	NA	SOC	64.95	1:DECEASED	NA	914d8613-3c25-4a10-be50-28b42f4d3a5d
ov_tcga	TCGA-25-1320	TCGA-25-1320-01	65	NA	NA	Ovarian Cancer	Serous Ovarian Cancer	Stage IIIC	NA	NA	NA	NA	0	NA	NA	NA	13.93	1:Recurred/Progressed	NA	NA	NOT HISPANIC OR LATINO	NA	3/27/09	0.654	G3	Serous Cystadenocarcinoma	No	NA	C56.9	8441-03-01	C56.9	YES	2001	NO	NA	NA	3.4	NA	Tumor resection	NA	NA	41	NA	NA	SOC	37.94	1:DECEASED	NA	46395c3d-5e51-477f-946e-e58b87cc7baa
ov_tcga	TCGA-25-1321	TCGA-25-1321-01	65	NA	NA	Ovarian Cancer	Serous Ovarian Cancer	Stage IIIC	NA	NA	NA	NA	0	NA	NA	NA	14.91	1:Recurred/Progressed	NA	0	NOT HISPANIC OR LATINO	NA	3/27/09	0.747	G3	Serous Cystadenocarcinoma	No	NA	C56.9	8441-03-01	C56.9	YES	2001	NO	NA	NA	3	NA	Tumor resection	NA	NA	34	NA	NA	SOC	33.94	1:DECEASED	NA	6ad8bc89-d8e9-48c2-bc25-c8e51f972b4d
ov_tcga	TCGA-25-1322	TCGA-25-1322-01	62	NA	NA	Ovarian Cancer	Serous Ovarian Cancer	Stage IV	NA	NA	NA	NA	0	NA	NA	NA	NA	NA	NA	NA	NOT HISPANIC OR LATINO	NA	3/27/09	0.4665	G3	Serous Cystadenocarcinoma	No	NA	C56.9	8441-03-01	C56.9	YES	2001	NO	NA	NA	2.6	NA	Tumor resection	NA	NA	28	NA	NA	SOC	2.99	1:DECEASED	NA	b520aae5-65a6-4b27-bc2a-10b02c7b1aeb
ov_tcga	TCGA-25-1323	TCGA-25-1323-01	72	NA	NA	Ovarian Cancer	Serous Ovarian Cancer	Stage IIIC	NA	NA	NA	NA	0	NA	NA	NA	11.99	1:Recurred/Progressed	NA	NA	NOT HISPANIC OR LATINO	NA	3/27/09	0.7192	G3	Serous Cystadenocarcinoma	No	NA	C56.9	8441-03-01	C56.9	YES	2001	NO	NA	NA	2.5	NA	Tumor resection	NA	NA	NA	NA	NA	SOC	12.98	1:DECEASED	NA	2ee36d9d-128b-4761-aa1a-a637da106f3d
ov_tcga	TCGA-25-1324	TCGA-25-1324-01	74	NA	NA	Ovarian Cancer	Serous Ovarian Cancer	Stage IIIC	NA	NA	NA	NA	0	NA	NA	NA	NA	NA	NA	NA	NOT HISPANIC OR LATINO	NA	3/27/09	NA	G3	Serous Cystadenocarcinoma	No	NA	C56.9	8441-03-01	C56.9	YES	2001	NO	NA	NA	1.5	NA	Tumor resection	NA	NA	43	NA	NA	SOC	34	1:DECEASED	NA	c73244fd-d486-439f-a94f-fb0bd4e9ac8f
ov_tcga	TCGA-25-1325	TCGA-25-1325-01	77	NA	NA	Ovarian Cancer	Serous Ovarian Cancer	Stage IV	NA	NA	NA	NA	0	NA	NA	NA	NA	NA	NA	NA	NOT HISPANIC OR LATINO	NA	3/27/09	NA	G3	Serous Cystadenocarcinoma	No	NA	C56.9	8441-03-01	C56.9	YES	2002	NO	NA	NA	5	NA	Tumor resection	NA	NA	NA	NA	NA	SOC	32.06	1:DECEASED	NA	9471bc5e-18da-4356-bb0f-c78edd35ff99
ov_tcga	TCGA-25-1326	TCGA-25-1326-01	61	NA	NA	Ovarian Cancer	Serous Ovarian Cancer	Stage IIIC	NA	NA	NA	NA	0	NA	NA	NA	13.01	1:Recurred/Progressed	NA	NA	NOT HISPANIC OR LATINO	NA	3/27/09	NA	G3	Serous Cystadenocarcinoma	No	NA	C56.9	8441-03-01	C56.9	YES	2002	NO	NA	NA	3	NA	Tumor resection	NA	NA	116	NA	NA	SOC	41.03	1:DECEASED	NA	07a859fc-6f78-4905-9035-90e2403dbe8d
ov_tcga	TCGA-25-1328	TCGA-25-1328-01	38	NA	NA	Ovarian Cancer	Serous Ovarian Cancer	Stage IIIC	NA	NA	NA	NA	0	NA	NA	NA	8.02	1:Recurred/Progressed	NA	NA	NOT HISPANIC OR LATINO	NA	3/27/09	NA	G3	Serous Cystadenocarcinoma	No	NA	C56.9	8441-03-01	C56.9	YES	2001	NO	NA	NA	2.8	NA	Tumor resection	NA	NA	10	NA	NA	SOC	66	1:DECEASED	NA	79fd602b-3e8e-4353-aa78-4f5f170b607d
ov_tcga	TCGA-25-1329	TCGA-25-1329-01	76	NA	NA	Ovarian Cancer	Serous Ovarian Cancer	Stage IIIC	NA	NA	NA	NA	0	NA	NA	NA	NA	NA	NA	NA	NOT HISPANIC OR LATINO	NA	3/27/09	0.6876	G3	Serous Cystadenocarcinoma	No	NA	C56.9	8441-03-01	C56.9	YES	2002	NO	NA	NA	3	NA	Tumor resection	NA	NA	31	NA	NA	SOC	15.01	1:DECEASED	NA	955c80be-53df-4565-9303-a7abf96a2f81
ov_tcga	TCGA-25-1623	TCGA-25-1623-01	71	NA	NA	Ovarian Cancer	Serous Ovarian Cancer	Stage IV	NA	NA	NA	NA	0	NA	NA	NA	11.24	1:Recurred/Progressed	NA	NA	NOT HISPANIC OR LATINO	NA	2006-02-09	0.1862	G3	Serous Cystadenocarcinoma	No	NA	C56.9	8441-03-01	C56.9	YES	2006	NO	NA	NA	1.8	NA	Tumor resection	NA	NA	16	NA	NA	SOC	18.56	1:DECEASED	NA	808eb134-9c7d-43bb-b86c-2f3259193954
ov_tcga	TCGA-25-1625	TCGA-25-1625-01	66	NA	NA	Ovarian Cancer	Serous Ovarian Cancer	Stage IIIC	NA	NA	NA	NA	0	NA	NA	NA	17.28	1:Recurred/Progressed	NA	NA	NOT HISPANIC OR LATINO	NA	2006-02-09	0.4	G3	Serous Cystadenocarcinoma	No	NA	C56.9	8441-03-01	C56.9	YES	2006	NO	NA	NA	1.5	NA	Tumor resection	NA	NA	31	NA	NA	SOC	27.6	1:DECEASED	NA	88d61634-913c-435a-8d25-e019c8dab7da
ov_tcga	TCGA-25-1626	TCGA-25-1626-01	65	NA	NA	Ovarian Cancer	Serous Ovarian Cancer	Stage IIIC	NA	NA	NA	NA	0	NA	NA	NA	10.45	1:Recurred/Progressed	NA	NA	NOT HISPANIC OR LATINO	NA	2006-02-09	0.1219	G3	Serous Cystadenocarcinoma	No	NA	C56.9	8441-03-01	C56.9	YES	2006	NO	NA	NA	1.4	NA	Tumor resection	NA	NA	8	NA	NA	SOC	17.02	1:DECEASED	NA	662d77d1-1a43-427a-813b-e11edd30868e
ov_tcga	TCGA-25-1627	TCGA-25-1627-01	73	NA	NA	Ovarian Cancer	Serous Ovarian Cancer	Stage IIIC	NA	NA	NA	NA	0	NA	NA	NA	NA	NA	NA	NA	NOT HISPANIC OR LATINO	NA	2006-02-09	0.579	G3	Serous Cystadenocarcinoma	No	NA	C56.9	8441-03-01	C56.9	YES	2003	NO	NA	NA	1.5	NA	Tumor resection	NA	NA	24	NA	NA	SOC	12.94	1:DECEASED	NA	cbe3309e-9b7b-4f62-87b5-0f5ed4218ada
ov_tcga	TCGA-25-1628	TCGA-25-1628-01	67	NA	NA	Ovarian Cancer	Serous Ovarian Cancer	Stage IIIC	NA	NA	NA	NA	0	NA	NA	NA	9.43	1:Recurred/Progressed	NA	NA	NOT HISPANIC OR LATINO	NA	2006-02-09	0.3806	G3	Serous Cystadenocarcinoma	No	NA	C56.9	8441-03-01	C56.9	YES	2002	NO	NA	NA	2	NA	Tumor resection	NA	NA	16	NA	NA	SOC	20.6	1:DECEASED	NA	3f917550-89a6-404b-94df-938c99121411
ov_tcga	TCGA-25-1630	TCGA-25-1630-01	73	NA	NA	Ovarian Cancer	Serous Ovarian Cancer	Stage IIIC	NA	NA	NA	NA	0	NA	NA	NA	NA	NA	NA	NA	NOT HISPANIC OR LATINO	NA	2006-02-09	0.3297	G3	Serous Cystadenocarcinoma	No	NA	C56.9	8441-03-01	C56.9	YES	2002	NO	NA	NA	1.4	NA	Tumor resection	NA	NA	36	NA	NA	SOC	38.17	1:DECEASED	NA	263e85e2-7b6f-453f-8fd0-e5ea1409fece
ov_tcga	TCGA-25-1631	TCGA-25-1631-01	73	NA	NA	Ovarian Cancer	Serous Ovarian Cancer	Stage IIIC	NA	NA	NA	NA	0	NA	NA	NA	NA	NA	NA	NA	NOT HISPANIC OR LATINO	NA	2006-02-09	0.3537	G3	Serous Cystadenocarcinoma	No	NA	C56.9	8441-03-01	C56.9	YES	2002	NO	NA	NA	2	NA	Tumor resection	NA	NA	21	NA	NA	SOC	0.3	1:DECEASED	NA	6a1be87b-c4e0-4fd4-b050-50a245b22038
ov_tcga	TCGA-25-1632	TCGA-25-1632-01	68	NA	NA	Ovarian Cancer	Serous Ovarian Cancer	Stage IV	NA	NA	NA	NA	0	NA	NA	NA	17.64	1:Recurred/Progressed	NA	NA	NOT HISPANIC OR LATINO	NA	2006-02-09	0.5371	G3	Serous Cystadenocarcinoma	No	NA	C56.9	8441-03-01	C56.9	YES	2002	NO	NA	NA	1.4	NA	Tumor resection	NA	NA	48	NA	NA	SOC	59.1	1:DECEASED	NA	c435627c-159d-4a6d-a819-30abac24bf4d
ov_tcga	TCGA-25-1633	TCGA-25-1633-01	64	NA	NA	Ovarian Cancer	Serous Ovarian Cancer	Stage IIIC	NA	NA	NA	NA	0	NA	NA	NA	20.24	1:Recurred/Progressed	NA	NA	NOT HISPANIC OR LATINO	NA	2006-02-09	0.4293	G3	Serous Cystadenocarcinoma	No	NA	C56.9	8441-03-01	C56.9	YES	2002	NO	NA	NA	1.3	NA	Tumor resection	NA	NA	15	NA	NA	SOC	62.12	1:DECEASED	NA	20336269-5a5b-4ba7-8fe8-665a1f9af738
ov_tcga	TCGA-25-1634	TCGA-25-1634-01	75	NA	NA	Ovarian Cancer	Serous Ovarian Cancer	Stage IIIC	NA	NA	NA	NA	0	NA	NA	NA	12.48	1:Recurred/Progressed	NA	NA	NOT HISPANIC OR LATINO	NA	2006-02-09	0.7075	G3	Serous Cystadenocarcinoma	No	NA	C56.9	8441-03-01	C56.9	YES	2002	NO	NA	NA	1.4	NA	Tumor resection	NA	NA	27	NA	NA	SOC	35.84	1:DECEASED	NA	15556b28-c6bd-455a-87b6-4b7b3e33d0e4
ov_tcga	TCGA-25-1635	TCGA-25-1635-01	71	NA	NA	Ovarian Cancer	Serous Ovarian Cancer	Stage IIIC	NA	NA	NA	NA	0	NA	NA	NA	20.17	1:Recurred/Progressed	NA	NA	NOT HISPANIC OR LATINO	NA	2006-02-09	0.6064	G3	Serous Cystadenocarcinoma	No	NA	C56.9	8441-03-01	C56.9	YES	2002	NO	NA	NA	1.7	NA	Tumor resection	NA	NA	18	NA	NA	SOC	52	1:DECEASED	NA	bc2591b0-65d7-48c3-a5cc-783f67b65869
ov_tcga	TCGA-25-1870	TCGA-25-1870-01	59	NA	NA	Ovarian Cancer	Serous Ovarian Cancer	Stage IIIC	NA	NA	NA	NA	0	NA	NA	NA	7.98	1:Recurred/Progressed	NA	NA	NOT HISPANIC OR LATINO	NA	2006-02-09	0.7359	G3	Serous Cystadenocarcinoma	No	NA	C56.9	8441-03-01	C56.9	YES	1994	NO	NA	NA	0.8	NA	Tumor resection	NA	NA	NA	NA	NA	SOC	14.95	1:DECEASED	NA	15f1a992-0724-4d76-a71a-702ac7753a41
ov_tcga	TCGA-25-1871	TCGA-25-1871-01	70	NA	NA	Ovarian Cancer	Serous Ovarian Cancer	Stage IIIC	NA	NA	NA	NA	0	NA	NA	NA	7.56	1:Recurred/Progressed	NA	NA	NOT HISPANIC OR LATINO	NA	2006-02-09	0.7173	G3	Serous Cystadenocarcinoma	No	NA	C56.9	8441-03-01	C56.9	YES	1993	NO	NA	NA	0.7	NA	Tumor resection	NA	NA	NA	NA	NA	SOC	24.97	1:DECEASED	NA	ff844242-7559-4b07-b09e-69ea40e5ac6b
ov_tcga	TCGA-25-1877	TCGA-25-1877-01	81	NA	NA	Ovarian Cancer	Serous Ovarian Cancer	Stage IIIC	NA	NA	NA	NA	0	NA	NA	NA	18.04	1:Recurred/Progressed	NA	NA	NOT HISPANIC OR LATINO	NA	2006-02-09	0.8503	G3	Serous Cystadenocarcinoma	No	NA	C56.9	8441-03-01	C56.9	YES	1993	NO	NA	NA	0.7	NA	Tumor resection	NA	NA	NA	NA	NA	SOC	23.98	1:DECEASED	NA	077079c3-6877-467b-b9cc-5c650aae4f07
ov_tcga	TCGA-25-1878	TCGA-25-1878-01	60	NA	NA	Ovarian Cancer	Serous Ovarian Cancer	Stage IIIC	NA	NA	NA	NA	0	NA	NA	NA	31.9	1:Recurred/Progressed	NA	NA	NOT HISPANIC OR LATINO	NA	2006-02-09	0.411	G3	Serous Cystadenocarcinoma	No	NA	C56.9	8441-03-01	C56.9	YES	1994	NO	NA	NA	0.9	NA	Tumor resection	NA	NA	NA	NA	NA	SOC	84.99	1:DECEASED	NA	9bdbaccf-b43b-4ec3-8b9b-dff65215eb00
ov_tcga	TCGA-25-2042	TCGA-25-2042-01	60	NA	NA	Ovarian Cancer	Serous Ovarian Cancer	Stage IIIC	NA	NA	NA	NA	0	NA	NA	NA	NA	NA	NA	NA	NOT HISPANIC OR LATINO	NA	11/20/09	0.3905	G3	Serous Cystadenocarcinoma	No	NA	C56.9	8441-03-01	C56.9	YES	2006	NO	NA	NA	1.4	NA	Tumor resection	NA	NA	77	NA	NA	SOC	13.01	1:DECEASED	NA	818dc159-aba4-46bc-a4ed-68ee0f8c4461
ov_tcga	TCGA-25-2390	TCGA-25-2390-01	80	NA	NA	Ovarian Cancer	Serous Ovarian Cancer	NA	NA	NA	NA	NA	0	NA	NA	NA	NA	NA	NA	NA	NA	NA	2001-05-10	NA	NA	Serous Cystadenocarcinoma	No	NA	C56.9	8441-03-01	C56.9	YES	2003	NO	NA	NA	1.6	NA	NA	NA	NA	NA	NA	NA	SOC	NA	NA	NA	01abf2cf-541c-4610-8ce8-318016db6e59
ov_tcga	TCGA-25-2391	TCGA-25-2391-01	57	NA	NA	Ovarian Cancer	Serous Ovarian Cancer	Stage IIIC	NA	NA	NA	NA	0	NA	NA	NA	NA	NA	NA	NA	NOT HISPANIC OR LATINO	NA	2001-05-10	0.3514	G3	Serous Cystadenocarcinoma	No	NA	C56.9	8441-03-01	C56.9	YES	2003	NO	NA	NA	1.5	NA	Tumor resection	NA	NA	49	NA	NA	SOC	49.01	1:DECEASED	NA	f5033d52-ec36-4e67-88d8-b6d898b81b2f
ov_tcga	TCGA-25-2392	TCGA-25-2392-01	75	NA	NA	Ovarian Cancer	Serous Ovarian Cancer	Stage IV	NA	NA	NA	NA	0	NA	NA	NA	NA	NA	NA	NA	NOT HISPANIC OR LATINO	NA	2001-05-10	0.5644	G3	Serous Cystadenocarcinoma	No	NA	C56.9	8441-03-01	C56.9	YES	2003	NO	NA	NA	1.5	NA	Tumor resection	NA	NA	85	NA	NA	SOC	1.02	1:DECEASED	NA	7413c891-f74e-456f-bc70-69c83fb53c70
ov_tcga	TCGA-25-2393	TCGA-25-2393-01	81	NA	NA	Ovarian Cancer	Serous Ovarian Cancer	Stage IIIC	NA	NA	NA	NA	0	NA	NA	NA	10.02	1:Recurred/Progressed	NA	NA	NOT HISPANIC OR LATINO	NA	2001-05-10	0.5048	G3	Serous Cystadenocarcinoma	No	NA	C56.9	8441-03-01	C56.9	YES	2003	NO	NA	NA	1.3	NA	Tumor resection	NA	NA	44	NA	NA	SOC	38.01	1:DECEASED	NA	b4b49027-7815-4813-9769-a3fe3a26a37a
ov_tcga	TCGA-25-2396	TCGA-25-2396-01	71	NA	NA	Ovarian Cancer	Serous Ovarian Cancer	Stage IIIC	NA	NA	NA	NA	0	NA	NA	NA	NA	NA	NA	NA	NOT HISPANIC OR LATINO	NA	2001-05-10	0.4615	G3	Serous Cystadenocarcinoma	No	NA	C56.9	8441-03-01	C56.9	YES	2004	NO	NA	NA	1	NA	Tumor resection	NA	NA	24	NA	NA	SOC	3.02	1:DECEASED	NA	6264e699-d40b-4ebc-b443-0a0edcb220dc
ov_tcga	TCGA-25-2397	TCGA-25-2397-01	59	NA	NA	Ovarian Cancer	Serous Ovarian Cancer	Stage IV	NA	NA	NA	NA	0	NA	NA	NA	NA	NA	NA	NA	NOT HISPANIC OR LATINO	NA	2001-05-10	0.4692	G3	Serous Cystadenocarcinoma	No	NA	C56.9	8441-03-01	C56.9	YES	2004	NO	NA	NA	2.2	NA	Tumor resection	NA	NA	NA	NA	NA	SOC	11.99	1:DECEASED	NA	4c099644-047c-42a3-8187-bfcbfe6662e4
ov_tcga	TCGA-25-2398	TCGA-25-2398-01	71	NA	NA	Ovarian Cancer	Serous Ovarian Cancer	Stage IIIC	NA	NA	NA	NA	0	NA	NA	NA	18.96	1:Recurred/Progressed	NA	NA	NOT HISPANIC OR LATINO	NA	2001-05-10	0.5771	G3	Serous Cystadenocarcinoma	No	NA	C56.9	8441-03-01	C56.9	YES	2004	NO	NA	NA	1.5	NA	Tumor resection	NA	NA	37	NA	NA	SOC	44.97	1:DECEASED	NA	fd4740db-76a8-4362-be71-7b609479bb67
ov_tcga	TCGA-25-2399	TCGA-25-2399-01	80	NA	NA	Ovarian Cancer	Serous Ovarian Cancer	Stage IIIC	NA	NA	NA	NA	0	NA	NA	NA	7.98	1:Recurred/Progressed	NA	NA	NOT HISPANIC OR LATINO	NA	2001-05-10	0.2357	G3	Serous Cystadenocarcinoma	No	NA	C56.9	8441-03-01	C56.9	YES	2004	NO	NA	NA	1.6	NA	Tumor resection	NA	NA	38	NA	NA	SOC	19.97	1:DECEASED	NA	ad2b1a0a-153f-483d-b228-5763eba3f6cc
ov_tcga	TCGA-25-2400	TCGA-25-2400-01	76	NA	NA	Ovarian Cancer	Serous Ovarian Cancer	Stage IIIC	NA	NA	NA	NA	0	NA	NA	NA	18.96	1:Recurred/Progressed	NA	NA	NOT HISPANIC OR LATINO	NA	2001-05-10	0.5945	G3	Serous Cystadenocarcinoma	No	NA	C56.9	8441-03-01	C56.9	YES	2004	NO	NA	NA	1.1	NA	Tumor resection	NA	NA	62	NA	NA	SOC	41.98	1:DECEASED	NA	5c127332-5ca0-45f1-a5ac-4876ad94e491
ov_tcga	TCGA-25-2401	TCGA-25-2401-01	64	NA	NA	Ovarian Cancer	Serous Ovarian Cancer	Stage IIIC	NA	NA	NA	NA	0	NA	NA	NA	NA	NA	NA	NA	NOT HISPANIC OR LATINO	NA	2001-05-10	0.3979	G3	Serous Cystadenocarcinoma	No	NA	C56.9	8441-03-01	C56.9	YES	2004	NO	NA	NA	1.8	NA	Tumor resection	NA	NA	54	NA	NA	SOC	2.96	1:DECEASED	NA	3bc8a74f-49bd-46b6-a3a4-68ca838e83c6
ov_tcga	TCGA-25-2404	TCGA-25-2404-01	38	NA	NA	Ovarian Cancer	Serous Ovarian Cancer	Stage IIIC	NA	NA	NA	NA	0	NA	NA	NA	13.99	1:Recurred/Progressed	NA	NA	NOT HISPANIC OR LATINO	NA	2001-05-10	0.5418	G3	Serous Cystadenocarcinoma	No	NA	C56.9	8441-03-01	C56.9	YES	2005	NO	NA	NA	2	NA	Tumor resection	NA	NA	36	NA	NA	SOC	29.01	1:DECEASED	NA	22178c3c-6b04-46d8-8041-dc83fa195029
ov_tcga	TCGA-25-2408	TCGA-25-2408-01	37	NA	NA	Ovarian Cancer	Serous Ovarian Cancer	Stage IV	NA	NA	NA	NA	0	NA	NA	NA	10.97	1:Recurred/Progressed	NA	NA	NOT HISPANIC OR LATINO	NA	2001-05-10	0.1854	G2	Serous Cystadenocarcinoma	No	NA	C56.9	8441-03-01	C56.9	YES	2005	NO	NA	NA	1.5	NA	Tumor resection	NA	NA	14	NA	NA	SOC	30.98	1:DECEASED	NA	fdd4adb8-9295-480a-9352-305b5eb51187
ov_tcga	TCGA-25-2409	TCGA-25-2409-01	71	NA	NA	Ovarian Cancer	Serous Ovarian Cancer	Stage IV	NA	NA	NA	NA	0	NA	NA	NA	9.99	1:Recurred/Progressed	NA	NA	NOT HISPANIC OR LATINO	NA	2001-05-10	0.4493	G3	Serous Cystadenocarcinoma	No	NA	C56.9	8441-03-01	C56.9	YES	2005	NO	NA	NA	1.5	NA	Tumor resection	NA	NA	20	NA	NA	SOC	26.97	1:DECEASED	NA	dce71741-ccbe-40b7-a0b8-2048d07187a4
ov_tcga	TCGA-29-1688	TCGA-29-1688-01	39	NA	NA	Ovarian Cancer	Serous Ovarian Cancer	Stage IIIC	NA	NA	NA	NA	0	NA	NA	NA	6.04	1:Recurred/Progressed	NA	NA	NA	NA	2006-02-09	0.4598	G2	Serous Cystadenocarcinoma	No	NA	C56.9	8441-03-01	C56.9	YES	1992	NO	NA	NA	2.5	NA	Tumor resection	NA	NA	NA	NA	NA	SOC	78.84	1:DECEASED	NA	05019013-7ea5-4905-ac79-901146ba2ee2
ov_tcga	TCGA-29-1690	TCGA-29-1690-01	66	NA	NA	Ovarian Cancer	Serous Ovarian Cancer	Stage IIIC	NA	NA	NA	NA	0	NA	NA	NA	NA	NA	NA	NA	NA	NA	2006-02-09	0.1619	G2	Serous Cystadenocarcinoma	No	NA	C56.9	8441-03-01	C56.9	YES	1993	NO	NA	NA	1.4	NA	Tumor resection	NA	NA	NA	NA	NA	SOC	47.57	1:DECEASED	NA	6b06281b-d3a9-440e-a86c-ee7db003352a
ov_tcga	TCGA-29-1691	TCGA-29-1691-01	51	NA	NA	Ovarian Cancer	Serous Ovarian Cancer	Stage IIIC	NA	NA	NA	NA	0	NA	NA	NA	20.14	1:Recurred/Progressed	NA	NA	NA	NA	2006-02-09	0.6849	G2	Serous Cystadenocarcinoma	No	NA	C56.9	8441-03-01	C56.9	YES	1995	NO	NA	NA	0.5	NA	Tumor resection	NA	NA	NA	NA	NA	SOC	48.29	1:DECEASED	NA	b4225c44-b9b6-46c5-aabf-7b0d9a9fe20b
ov_tcga	TCGA-29-1692	TCGA-29-1692-01	58	NA	NA	Ovarian Cancer	Serous Ovarian Cancer	Stage IIIC	NA	NA	NA	NA	0	NA	NA	NA	17.87	1:Recurred/Progressed	NA	0	NA	NA	2006-02-09	0.4308	G2	Serous Cystadenocarcinoma	No	NA	C56.9	8441-03-01	C56.9	YES	1997	NO	NA	NA	0.7	NA	Tumor resection	NA	NA	NA	NA	NA	SOC	94.35	1:DECEASED	NA	92960f76-0242-4a1c-bf7d-014c2f720219
ov_tcga	TCGA-29-1692	TCGA-29-1692-02	58	NA	NA	Ovarian Cancer	Serous Ovarian Cancer	Stage IIIC	NA	NA	NA	NA	0	NA	NA	NA	17.87	1:Recurred/Progressed	NA	0	NA	NA	2006-02-09	0.634	G2	Serous Cystadenocarcinoma	No	NA	C56.9	8441-03-01	C56.9	YES	1997	NA	NA	NA	NA	NA	Tumor resection	NA	NA	NA	NA	NA	SOC	94.35	1:DECEASED	NA	92960f76-0242-4a1c-bf7d-014c2f720219
ov_tcga	TCGA-29-1693	TCGA-29-1693-01	72	NA	NA	Ovarian Cancer	Serous Ovarian Cancer	Stage IIIC	NA	NA	NA	NA	0	NA	NA	NA	22.8	1:Recurred/Progressed	NA	0	NA	NA	2006-02-09	0.6489	G3	Serous Cystadenocarcinoma	No	NA	C56.9	8441-03-01	C56.9	YES	2001	NO	NA	NA	0.7	YES	Tumor resection	NA	NA	NA	NA	NA	SOC	101.71	0:LIVING	NA	6fb71a0c-bc50-48c8-acfa-db94be1e151a
ov_tcga	TCGA-29-1694	TCGA-29-1694-01	45	NA	NA	Ovarian Cancer	Serous Ovarian Cancer	Stage IIIC	NA	NA	NA	NA	0	NA	NA	NA	NA	NA	NA	1	NA	NA	2006-02-09	0.4285	GX	Serous Cystadenocarcinoma	No	NA	C56.9	8441-03-01	C56.9	YES	2002	NO	NA	NA	1.2	NA	Tumor resection	NA	NA	NA	NA	NA	SOC	38.99	1:DECEASED	NA	1db60f09-7f5a-4f21-8003-06a6abc781db
ov_tcga	TCGA-29-1695	TCGA-29-1695-01	62	NA	NA	Ovarian Cancer	Serous Ovarian Cancer	Stage IIIC	NA	NA	NA	NA	0	NA	NA	NA	NA	NA	NA	NA	NA	NA	2006-02-09	0.6706	G2	Serous Cystadenocarcinoma	No	NA	C56.9	8441-03-01	C56.9	YES	2003	NO	NA	NA	1.1	NA	Tumor resection	NA	NA	NA	NA	NA	SOC	40.37	1:DECEASED	NA	33d36b64-4688-40a7-9a4f-7cd3d4cc683d
ov_tcga	TCGA-29-1696	TCGA-29-1696-01	43	NA	NA	Ovarian Cancer	Serous Ovarian Cancer	Stage IIIC	NA	NA	NA	NA	0	NA	NA	NA	11.24	1:Recurred/Progressed	NA	NA	NA	NA	2006-02-09	0.3379	G2	Serous Cystadenocarcinoma	No	NA	C56.9	8441-03-01	C56.9	YES	2003	NO	NA	NA	0.8	NO	Tumor resection	NA	NA	NA	NA	NA	SOC	33.9	1:DECEASED	NA	8a98a6e6-b763-4824-858b-fd2738e6c9a3
ov_tcga	TCGA-29-1697	TCGA-29-1697-01	62	NA	NA	Ovarian Cancer	Serous Ovarian Cancer	Stage IIIC	NA	NA	NA	NA	0	NA	NA	NA	16.43	1:Recurred/Progressed	NA	1	NA	NA	2006-02-09	0.8583	G3	Serous Cystadenocarcinoma	No	NA	C56.9	8441-03-01	C56.9	YES	2003	NO	NA	NA	1.9	NA	Tumor resection	NA	NA	NA	NA	NA	SOC	31.18	1:DECEASED	NA	42ebd30b-175e-4ece-a806-e55cb7e40e96
ov_tcga	TCGA-29-1698	TCGA-29-1698-01	53	NA	NA	Ovarian Cancer	Serous Ovarian Cancer	Stage IIIC	NA	NA	NA	NA	0	NA	NA	NA	5.95	1:Recurred/Progressed	NA	NA	NA	NA	2006-02-09	0.5135	G3	Serous Cystadenocarcinoma	No	NA	C56.9	8441-03-01	C56.9	YES	2004	NO	NA	NA	1.4	NA	Tumor resection	NA	NA	NA	NA	NA	SOC	68.27	0:LIVING	NA	18d21132-a795-4551-83ba-66483de423a2
ov_tcga	TCGA-29-1699	TCGA-29-1699-01	57	NA	NA	Ovarian Cancer	Serous Ovarian Cancer	Stage IIIC	NA	NA	NA	NA	0	NA	NA	NA	NA	NA	NA	1	NA	NA	2006-02-09	0.4198	G3	Serous Cystadenocarcinoma	No	NA	C56.9	8441-03-01	C56.9	YES	2004	NO	NA	NA	1.5	YES	Tumor resection	NA	NA	NA	NA	NA	SOC	36.33	1:DECEASED	NA	fe0e3851-d8cb-4533-9536-b4826cd25f87
ov_tcga	TCGA-29-1701	TCGA-29-1701-01	56	NA	NA	Ovarian Cancer	Serous Ovarian Cancer	Stage IIIC	NA	NA	NA	NA	0	NA	NA	NA	9.79	1:Recurred/Progressed	NA	1	NA	NA	2006-02-09	0.5038	G3	Serous Cystadenocarcinoma	No	NA	C56.9	8441-03-01	C56.9	YES	2004	NO	NA	NA	1.3	YES	Tumor resection	NA	NA	NA	NA	NA	SOC	16.92	1:DECEASED	NA	86b513ba-df09-485d-92d4-fb9e888f7350
ov_tcga	TCGA-29-1702	TCGA-29-1702-01	84	NA	NA	Ovarian Cancer	Serous Ovarian Cancer	Stage IIIC	NA	NA	NA	NA	0	NA	NA	NA	9.4	1:Recurred/Progressed	NA	1	NA	NA	2006-02-09	0.7624	G3	Serous Cystadenocarcinoma	No	NA	C56.9	8441-03-01	C56.9	YES	2005	NO	NA	NA	1.2	NA	Tumor resection	NA	NA	NA	NA	NA	SOC	23.92	1:DECEASED	NA	0e1598d8-cbe5-4113-95f1-4bcda061239b
ov_tcga	TCGA-29-1703	TCGA-29-1703-01	56	NA	NA	Ovarian Cancer	Serous Ovarian Cancer	Stage IIIC	NA	NA	NA	NA	0	NA	NA	NA	10.64	1:Recurred/Progressed	NA	0	NA	NA	2006-02-09	0.5565	G2	Serous Cystadenocarcinoma	No	NA	C56.9	8441-03-01	C56.9	YES	2005	NO	NA	NA	1.4	NA	Tumor resection	NA	NA	NA	NA	NA	SOC	59.63	1:DECEASED	NA	b3511675-fd68-4745-8020-e290ca0fd115
ov_tcga	TCGA-29-1704	TCGA-29-1704-01	61	NA	NA	Ovarian Cancer	Serous Ovarian Cancer	Stage IIIC	NA	NA	NA	NA	0	NA	NA	NA	18.66	1:Recurred/Progressed	NA	0	NA	NA	2006-02-09	0.4181	G3	Serous Cystadenocarcinoma	No	NA	C56.9	8441-03-01	C56.9	YES	2005	NO	NA	NA	1	NA	Tumor resection	NA	NA	NA	NA	NA	SOC	52.14	0:LIVING	NA	8e7f1c74-7cb3-43c0-b07c-bf69b780053f
ov_tcga	TCGA-29-1704	TCGA-29-1704-02	61	NA	NA	Ovarian Cancer	Serous Ovarian Cancer	Stage IIIC	NA	NA	NA	NA	0	NA	NA	NA	18.66	1:Recurred/Progressed	NA	0	NA	NA	2006-02-09	0.4597	G3	Serous Cystadenocarcinoma	No	NA	C56.9	8441-03-01	C56.9	YES	2005	NA	NA	NA	NA	NA	Tumor resection	NA	NA	NA	NA	NA	SOC	52.14	0:LIVING	NA	8e7f1c74-7cb3-43c0-b07c-bf69b780053f
ov_tcga	TCGA-29-1705	TCGA-29-1705-01	47	NA	NA	Ovarian Cancer	Serous Ovarian Cancer	Stage IIIC	NA	NA	NA	NA	0	NA	NA	NA	9.3	1:Recurred/Progressed	NA	0	NA	NA	2006-02-09	0.4631	G2	Serous Cystadenocarcinoma	No	NA	C56.9	8441-03-01	C56.9	YES	2005	NO	NA	NA	1.8	NA	Tumor resection	NA	NA	NA	NA	NA	SOC	18.23	1:DECEASED	NA	f9c835db-2ab6-4bf5-826f-48723493c0ec
ov_tcga	TCGA-29-1705	TCGA-29-1705-02	47	NA	NA	Ovarian Cancer	Serous Ovarian Cancer	Stage IIIC	NA	NA	NA	NA	0	NA	NA	NA	9.3	1:Recurred/Progressed	NA	0	NA	NA	2006-02-09	0.4619	G2	Serous Cystadenocarcinoma	No	NA	C56.9	8441-03-01	C56.9	YES	2005	NA	NA	NA	NA	NA	Tumor resection	NA	NA	NA	NA	NA	SOC	18.23	1:DECEASED	NA	f9c835db-2ab6-4bf5-826f-48723493c0ec
ov_tcga	TCGA-29-1707	TCGA-29-1707-01	41	NA	NA	Ovarian Cancer	Serous Ovarian Cancer	Stage IIC	NA	NA	NA	NA	0	NA	NA	NA	39.45	1:Recurred/Progressed	NA	0	NA	NA	2006-02-09	0.5422	G3	Serous Cystadenocarcinoma	No	NA	C56.9	8441-03-01	C56.9	YES	2006	NO	NA	NA	1	NO	Tumor resection	NA	NA	NA	NA	NA	SOC	41.95	0:LIVING	NA	7fd6ab8a-201e-431d-a886-6ab553b6ca36
ov_tcga	TCGA-29-1707	TCGA-29-1707-02	41	NA	NA	Ovarian Cancer	Serous Ovarian Cancer	Stage IIC	NA	NA	NA	NA	0	NA	NA	NA	39.45	1:Recurred/Progressed	NA	0	NA	NA	2006-02-09	0.5393	G3	Serous Cystadenocarcinoma	No	NA	C56.9	8441-03-01	C56.9	YES	2006	NA	NA	NA	NA	NO	Tumor resection	NA	NA	NA	NA	NA	SOC	41.95	0:LIVING	NA	7fd6ab8a-201e-431d-a886-6ab553b6ca36
ov_tcga	TCGA-29-1710	TCGA-29-1710-01	54	NA	NA	Ovarian Cancer	Serous Ovarian Cancer	Stage IIIC	NA	NA	NA	NA	0	NA	NA	NA	10.35	1:Recurred/Progressed	NA	0	NA	NA	2006-02-09	0.4116	G2	Serous Cystadenocarcinoma	No	NA	C56.9	8441-03-01	C56.9	YES	2006	NO	NA	NA	1.8	NA	Tumor resection	NA	NA	NA	NA	NA	SOC	31.24	1:DECEASED	NA	4261267c-7042-4c6e-83ed-12fb401003fc
ov_tcga	TCGA-29-1710	TCGA-29-1710-02	54	NA	NA	Ovarian Cancer	Serous Ovarian Cancer	Stage IIIC	NA	NA	NA	NA	0	NA	NA	NA	10.35	1:Recurred/Progressed	NA	0	NA	NA	2006-02-09	0.6015	G2	Serous Cystadenocarcinoma	No	NA	C56.9	8441-03-01	C56.9	YES	2006	NA	NA	NA	NA	NA	Tumor resection	NA	NA	NA	NA	NA	SOC	31.24	1:DECEASED	NA	4261267c-7042-4c6e-83ed-12fb401003fc
ov_tcga	TCGA-29-1711	TCGA-29-1711-01	45	NA	NA	Ovarian Cancer	Serous Ovarian Cancer	Stage IIIC	NA	NA	NA	NA	0	NA	NA	NA	34.59	0:DiseaseFree	NA	0	NA	NA	2006-02-09	0.4458	G2	Serous Cystadenocarcinoma	No	NA	C56.9	8441-03-01	C56.9	YES	2006	NO	NA	NA	1.2	NA	Tumor resection	NA	NA	NA	NA	NA	SOC	34.59	0:LIVING	NA	f58e49fc-9641-4b46-be4c-766445ec70a3
ov_tcga	TCGA-29-1761	TCGA-29-1761-01	80	NA	NA	Ovarian Cancer	Serous Ovarian Cancer	Stage IIIC	NA	NA	NA	NA	0	NA	NA	NA	NA	NA	NA	NA	NA	NA	2006-02-09	0.586	G3	Serous Cystadenocarcinoma	No	NA	C56.9	8441-03-01	C56.9	YES	1998	NO	NA	NA	0.9	NA	Tumor resection	NA	NA	NA	NA	NA	SOC	17.35	1:DECEASED	NA	374ea8df-ecc4-44b0-b519-33efa5078018
ov_tcga	TCGA-29-1762	TCGA-29-1762-01	59	NA	NA	Ovarian Cancer	Serous Ovarian Cancer	Stage IV	NA	NA	NA	NA	0	NA	NA	NA	45.17	1:Recurred/Progressed	NA	2	NA	NA	2006-02-09	0.934	G2	Serous Cystadenocarcinoma	No	NA	C56.9	8441-03-01	C56.9	YES	1998	NO	NA	NA	0.9	NA	Tumor resection	NA	NA	NA	NA	NA	SOC	86.53	1:DECEASED	NA	5495b18a-10ec-427b-83b8-03ef4b587b13
ov_tcga	TCGA-29-1763	TCGA-29-1763-01	43	NA	NA	Ovarian Cancer	Serous Ovarian Cancer	Stage IIC	NA	NA	NA	NA	0	NA	NA	NA	14.06	1:Recurred/Progressed	NA	0	NA	NA	2006-02-09	0.7999	G2	Serous Cystadenocarcinoma	No	NA	C56.9	8441-03-01	C56.9	YES	2004	NO	NA	NA	1.3	NA	Tumor resection	NA	NA	NA	NA	NA	SOC	66.75	0:LIVING	NA	242da7d0-8c6a-4395-9a0d-aa36e7c25ce6
ov_tcga	TCGA-29-1764	TCGA-29-1764-01	49	NA	NA	Ovarian Cancer	Serous Ovarian Cancer	Stage IIIC	NA	NA	NA	NA	0	NA	NA	NA	26.02	1:Recurred/Progressed	NA	0	NA	NA	2006-02-09	0.6137	G2	Serous Cystadenocarcinoma	No	NA	C56.9	8441-03-01	C56.9	YES	2004	NO	NA	NA	0.6	NA	Tumor resection	NA	NA	NA	NA	NA	SOC	62.88	0:LIVING	NA	c70228cc-79c0-4c00-8926-6671c1474701
ov_tcga	TCGA-29-1766	TCGA-29-1766-01	74	NA	NA	Ovarian Cancer	Serous Ovarian Cancer	Stage IIIC	NA	NA	NA	NA	0	NA	NA	NA	22.08	1:Recurred/Progressed	NA	0	NA	NA	2006-02-09	0.6387	G2	Serous Cystadenocarcinoma	No	NA	C48.2	8441-03-01	C48.2	YES	2006	NO	NA	NA	1.3	NA	Tumor resection	NA	NA	NA	NA	NA	SOC	39.39	1:DECEASED	NA	01ea6354-137b-47f3-9021-a01a382b1147
ov_tcga	TCGA-29-1768	TCGA-29-1768-01	50	NA	NA	Ovarian Cancer	Serous Ovarian Cancer	Stage IV	NA	NA	NA	NA	0	NA	NA	NA	17.97	1:Recurred/Progressed	NA	0	NA	NA	2006-02-09	0.3906	G3	Serous Cystadenocarcinoma	No	NA	C56.9	8441-03-01	C56.9	YES	2006	NO	NA	NA	1	NA	Tumor resection	NA	NA	NA	NA	NA	SOC	31.27	1:DECEASED	NA	838693d5-1ae0-4d75-834b-e1b89b96b0ed
ov_tcga	TCGA-29-1769	TCGA-29-1769-01	40	NA	NA	Ovarian Cancer	Serous Ovarian Cancer	Stage IIIC	NA	NA	NA	NA	0	NA	NA	NA	22.96	0:DiseaseFree	NA	0	NA	NA	2006-02-09	0.5255	G3	Serous Cystadenocarcinoma	No	NA	C56.9	8441-03-01	C56.9	YES	2007	NO	NA	NA	1.1	NO	Tumor resection	NA	NA	NA	NA	NA	SOC	22.96	0:LIVING	NA	94769f2c-b6fd-48ec-af34-b41165340b7c
ov_tcga	TCGA-29-1770	TCGA-29-1770-01	54	NA	NA	Ovarian Cancer	Serous Ovarian Cancer	Stage IIIC	NA	NA	NA	NA	0	NA	NA	NA	12.39	1:Recurred/Progressed	NA	0	NA	NA	2006-02-09	0.653	G2	Serous Cystadenocarcinoma	No	NA	C56.9	8441-03-01	C56.9	YES	2007	NO	NA	NA	1.2	NA	Tumor resection	NA	NA	NA	NA	NA	SOC	24.34	0:LIVING	NA	5abb6d80-fc39-49a4-8db5-3db24543feb6
ov_tcga	TCGA-29-1770	TCGA-29-1770-02	54	NA	NA	Ovarian Cancer	Serous Ovarian Cancer	Stage IIIC	NA	NA	NA	NA	0	NA	NA	NA	12.39	1:Recurred/Progressed	NA	0	NA	NA	2006-02-09	0.6396	G2	Serous Cystadenocarcinoma	No	NA	C56.9	8441-03-01	C56.9	YES	2007	NA	NA	NA	NA	NA	Tumor resection	NA	NA	NA	NA	NA	SOC	24.34	0:LIVING	NA	5abb6d80-fc39-49a4-8db5-3db24543feb6
ov_tcga	TCGA-29-1771	TCGA-29-1771-01	76	NA	NA	Ovarian Cancer	Serous Ovarian Cancer	Stage IIIC	NA	NA	NA	NA	0	NA	NA	NA	19.55	1:Recurred/Progressed	NA	0	NA	NA	2006-02-09	0.1347	G2	Serous Cystadenocarcinoma	No	NA	C56.9	8441-03-01	C56.9	YES	2007	NO	NA	NA	1	NA	Tumor resection	NA	NA	NA	NA	NA	SOC	22.54	0:LIVING	NA	7b042fb2-8f53-4fb1-8a44-40cd2128b279
ov_tcga	TCGA-29-1774	TCGA-29-1774-01	82	NA	NA	Ovarian Cancer	Serous Ovarian Cancer	Stage IIIC	NA	NA	NA	NA	0	NA	NA	NA	7.69	1:Recurred/Progressed	NA	2	NOT HISPANIC OR LATINO	NA	2006-02-09	0.4544	G3	Serous Cystadenocarcinoma	No	NA	C56.9	8441-03-01	C56.9	YES	2008	NO	NA	NA	1.5	NA	Tumor resection	NA	NA	NA	NA	NA	SOC	17.31	0:LIVING	NA	d3dd5e69-9752-4b50-9b1f-814afbc2c3dd
ov_tcga	TCGA-29-1775	TCGA-29-1775-01	51	NA	NA	Ovarian Cancer	Serous Ovarian Cancer	Stage IIIC	NA	NA	NA	NA	0	NA	NA	NA	11.2	1:Recurred/Progressed	NA	0	NA	NA	2006-02-09	0.7384	G2	Serous Cystadenocarcinoma	No	NA	C56.9	8441-03-01	C56.9	YES	2008	NO	NA	NA	1.1	NA	Incisional Biopsy	NA	NA	NA	NA	NA	SOC	12.35	0:LIVING	NA	a4a3fca9-723a-47f5-a49d-b3acb71c04a7
ov_tcga	TCGA-29-1776	TCGA-29-1776-01	63	NA	NA	Ovarian Cancer	Serous Ovarian Cancer	Stage IIIC	NA	NA	NA	NA	0	NA	NA	NA	11.83	0:DiseaseFree	NA	0	NA	NA	2006-02-09	0.4367	G3	Serous Cystadenocarcinoma	No	NA	C56.9	8441-03-01	C56.9	YES	2008	NO	NA	NA	0.9	NA	Tumor resection	NA	NA	NA	NA	NA	SOC	11.83	0:LIVING	NA	7472b3ba-9b15-4d97-8708-a2dd82ca0f45
ov_tcga	TCGA-29-1777	TCGA-29-1777-01	47	NA	NA	Ovarian Cancer	Serous Ovarian Cancer	Stage IIIC	NA	NA	NA	NA	0	NA	NA	NA	12.29	0:DiseaseFree	NA	0	NA	NA	2006-02-09	0.5988	G2	Serous Cystadenocarcinoma	No	NA	C56.9	8441-03-01	C56.9	YES	2008	NO	NA	NA	1.3	NA	Tumor resection	NA	NA	NA	NA	NA	SOC	12.29	0:LIVING	NA	5ced5b58-fab4-4bcd-b706-d6e49ce0cfc5
ov_tcga	TCGA-29-1778	TCGA-29-1778-01	77	NA	NA	Ovarian Cancer	Serous Ovarian Cancer	Stage IIIC	NA	NA	NA	NA	0	NA	NA	NA	14.91	0:DiseaseFree	NA	NA	NA	NA	2006-02-09	0.5473	G3	Serous Cystadenocarcinoma	No	NA	C56.9	8441-03-01	C56.9	YES	2008	NO	NA	NA	1.1	NA	Tumor resection	NA	NA	NA	NA	NA	SOC	14.91	0:LIVING	NA	44e840c9-ea54-4dba-9b2a-264ef1f2c304
ov_tcga	TCGA-29-1781	TCGA-29-1781-01	69	NA	NA	Ovarian Cancer	Serous Ovarian Cancer	Stage IIIC	NA	NA	NA	NA	0	NA	NA	NA	8.38	0:DiseaseFree	NA	1	NA	NA	2006-02-09	0.81	G3	Serous Cystadenocarcinoma	No	NA	C56.9	8441-03-01	C56.9	YES	2009	NO	NA	NA	1.2	NA	Tumor resection	NA	NA	NA	NA	NA	SOC	8.38	0:LIVING	NA	f6ebf3a7-31c6-4f4c-9a0b-74cf35bfedf6
ov_tcga	TCGA-29-1783	TCGA-29-1783-01	58	NA	NA	Ovarian Cancer	Serous Ovarian Cancer	Stage IIIC	NA	NA	NA	NA	0	NA	NA	NA	7.23	0:DiseaseFree	NA	1	NA	NA	2006-02-09	0.6127	G3	Serous Cystadenocarcinoma	No	NA	C56.9	8441-03-01	C56.9	YES	2009	NO	NA	NA	1.2	NA	Tumor resection	NA	NA	NA	NA	NA	SOC	7.23	0:LIVING	NA	460616ec-f66f-483b-88c1-757edd86261d
ov_tcga	TCGA-29-1784	TCGA-29-1784-01	55	NA	NA	Ovarian Cancer	Serous Ovarian Cancer	Stage IIIC	NA	NA	NA	NA	0	NA	NA	NA	5.35	0:DiseaseFree	NA	0	NA	NA	2006-02-09	0.5699	G3	Serous Cystadenocarcinoma	No	NA	C56.9	8441-03-01	C56.9	YES	2009	NO	NA	NA	1.5	YES	Tumor resection	NA	NA	NA	NA	NA	SOC	5.35	0:LIVING	NA	23d32627-9fd2-4312-bcda-ee7409e3983f
ov_tcga	TCGA-29-1785	TCGA-29-1785-01	55	NA	NA	Ovarian Cancer	Serous Ovarian Cancer	Stage IIIC	NA	NA	NA	NA	0	NA	NA	NA	15.54	1:Recurred/Progressed	NA	0	NA	NA	2006-02-09	0.2225	G3	Serous Cystadenocarcinoma	No	NA	C56.9	8441-03-01	C56.9	YES	2006	NO	NA	NA	1.2	YES	Tumor resection	NA	NA	NA	NA	NA	SOC	36.27	1:DECEASED	NA	1aea3c25-d2bc-4ff5-bc27-32e939944e9d
ov_tcga	TCGA-29-2414	TCGA-29-2414-01	75	NA	NA	Ovarian Cancer	Serous Ovarian Cancer	Stage IIIC	NA	NA	NA	NA	0	NA	NA	NA	18.13	1:Recurred/Progressed	NA	NA	NA	NA	2002-09-10	0.6017	G2	Serous Cystadenocarcinoma	No	NA	C56.9	8441-03-01	C56.9	YES	1998	NO	NA	NA	1	NA	Tumor resection	NA	NA	NA	NA	NA	SOC	86.1	1:DECEASED	NA	a2319490-b85d-4219-a1b0-fa1ec432d5c8
ov_tcga	TCGA-29-2414	TCGA-29-2414-02	75	NA	NA	Ovarian Cancer	Serous Ovarian Cancer	Stage IIIC	NA	NA	NA	NA	0	NA	NA	NA	18.13	1:Recurred/Progressed	NA	NA	NA	NA	2002-09-10	0.6209	G2	Serous Cystadenocarcinoma	No	NA	C56.9	8441-03-01	C56.9	YES	1998	NA	NA	NA	NA	NA	Tumor resection	NA	NA	NA	NA	NA	SOC	86.1	1:DECEASED	NA	a2319490-b85d-4219-a1b0-fa1ec432d5c8
ov_tcga	TCGA-29-2425	TCGA-29-2425-01	60	NA	NA	Ovarian Cancer	Serous Ovarian Cancer	Stage IIIC	NA	NA	NA	NA	0	NA	NA	NA	51.81	1:Recurred/Progressed	NA	0	NA	NA	2002-09-10	0.5761	G2	Serous Cystadenocarcinoma	No	NA	C56.9	8441-03-01	C56.9	YES	2004	NO	NA	NA	1	NO	Tumor resection	NA	NA	NA	NA	NA	SOC	64.95	0:LIVING	NA	40635bf3-d8ba-4833-b623-547e55e5d07e
ov_tcga	TCGA-29-2427	TCGA-29-2427-01	60	NA	NA	Ovarian Cancer	Serous Ovarian Cancer	Stage IIIC	NA	NA	NA	NA	0	NA	NA	NA	51.97	1:Recurred/Progressed	NA	0	NA	NA	2002-08-10	0.3124	G3	Serous Cystadenocarcinoma	No	NA	C56.9	8441-03-01	C56.9	YES	2004	NO	NA	NA	1.5	NA	Tumor resection	NA	NA	49	NA	NA	SOC	62.42	0:LIVING	NA	6f25001a-f890-4fd0-a994-e62a9ea5c6f3
ov_tcga	TCGA-29-2428	TCGA-29-2428-01	58	NA	NA	Ovarian Cancer	Serous Ovarian Cancer	Stage IIIC	NA	NA	NA	NA	0	NA	NA	NA	45.07	0:DiseaseFree	NA	0	NA	NA	2002-08-10	0.6949	G3	Serous Cystadenocarcinoma	No	NA	C56.9	8441-03-01	C56.9	YES	2005	NO	NA	NA	1.7	YES	Tumor resection	NA	NA	NA	NA	NA	SOC	45.07	0:LIVING	NA	b0585c7a-7205-4dac-9d54-6da89674accb
ov_tcga	TCGA-29-2429	TCGA-29-2429-01	79	NA	NA	Ovarian Cancer	Serous Ovarian Cancer	Stage IIIC	NA	NA	NA	NA	0	NA	NA	NA	NA	NA	NA	NA	NA	NA	2006-04-10	0.2506	G3	Serous Cystadenocarcinoma	No	NA	C56.9	8441-03-01	C56.9	YES	2005	NO	NA	NA	1.1	NA	Tumor resection	NA	NA	NA	NA	NA	SOC	13.83	1:DECEASED	NA	4309ca23-1cf9-40a2-a01c-ccee90f958b2
ov_tcga	TCGA-29-2431	TCGA-29-2431-01	59	NA	NA	Ovarian Cancer	Serous Ovarian Cancer	Stage IIIC	NA	NA	NA	NA	0	NA	NA	NA	31.54	1:Recurred/Progressed	NA	0	NA	NA	2006-04-10	0.51	G2	Serous Cystadenocarcinoma	No	NA	C56.9	8441-03-01	C56.9	YES	2006	NO	NA	NA	0.5	NA	Tumor resection	NA	NA	NA	NA	NA	SOC	42.21	0:LIVING	NA	996313ef-11e7-459d-ba5f-ac1a4d0de513
ov_tcga	TCGA-29-2432	TCGA-29-2432-01	61	NA	NA	Ovarian Cancer	Serous Ovarian Cancer	Stage IIIC	NA	NA	NA	NA	0	NA	NA	NA	5.72	1:Recurred/Progressed	NA	NA	NA	NA	2006-04-10	0.5149	G3	Serous Cystadenocarcinoma	No	NA	C56.9	8441-03-01	C56.9	YES	2008	NO	NA	NA	1.3	NA	Tumor resection	NA	NA	NA	NA	NA	SOC	21.45	1:DECEASED	NA	0e6c9433-289c-4744-a0c1-47ec67774047
ov_tcga	TCGA-29-2433	TCGA-29-2433-01	61	NA	NA	Ovarian Cancer	Serous Ovarian Cancer	Stage IIIC	NA	NA	NA	NA	0	NA	NA	NA	20.37	0:DiseaseFree	NA	NA	NA	NA	2006-04-10	NA	G3	Serous Cystadenocarcinoma	No	NA	C56.9	8441-03-01	C56.9	YES	2008	NO	NA	NA	1	NA	Tumor resection	NA	NA	NA	NA	NA	SOC	20.37	0:LIVING	NA	fd806e1d-b5ea-4556-9b12-5254fd9f00a2
ov_tcga	TCGA-29-2434	TCGA-29-2434-01	52	NA	NA	Ovarian Cancer	Serous Ovarian Cancer	Stage IIIC	NA	NA	NA	NA	0	NA	NA	NA	11.47	0:DiseaseFree	NA	NA	HISPANIC OR LATINO	NA	2006-07-10	0.6829	G3	Serous Cystadenocarcinoma	No	NA	C56.9	8441-03-01	C56.9	YES	2009	NO	NA	NA	1.5	NA	Tumor resection	NA	NA	NA	NA	NA	SOC	11.47	0:LIVING	NA	cb090048-9af1-489d-9ebe-7efaa3dc4e85
ov_tcga	TCGA-29-2435	TCGA-29-2435-01	78	NA	NA	Ovarian Cancer	Serous Ovarian Cancer	Stage IV	NA	NA	NA	NA	0	NA	NA	NA	1.12	0:DiseaseFree	NA	NA	NA	NA	2006-07-10	NA	G3	Serous Cystadenocarcinoma	No	NA	C56.9	8441-03-01	C56.9	YES	2009	NO	NA	NA	0.5	NA	Tumor resection	NA	NA	NA	NA	NA	SOC	1.12	0:LIVING	NA	8fa35df3-f544-4c47-bdd1-e4d6fc6662be
ov_tcga	TCGA-29-2436	TCGA-29-2436-01	36	NA	NA	Ovarian Cancer	Serous Ovarian Cancer	Stage IIIC	NA	NA	NA	NA	0	NA	NA	NA	9.76	0:DiseaseFree	NA	NA	NA	NA	2006-07-10	0.1175	G2	Serous Cystadenocarcinoma	No	NA	C56.9	8441-03-01	C56.9	YES	2009	NO	NA	NA	1.3	NA	Tumor resection	NA	NA	NA	NA	NA	SOC	9.76	0:LIVING	NA	295231ab-477b-4077-a368-db34f867102c
ov_tcga	TCGA-29-A5NZ	TCGA-29-A5NZ-01	66	NA	NA	Ovarian Cancer	Serous Ovarian Cancer	Stage IIIC	NA	NA	NA	515	0	NA	NA	NA	28.88	1:Recurred/Progressed	NA	NA	NA	NA	8/20/13	0.3693	G3	Serous Cystadenocarcinoma	No	No	C48.1	8460-03-01	C48.1	YES	2011	NO	NA	NA	NA	NA	NA	NA	NA	NA	NA	TRUE	SOC	35.74	1:DECEASED	NA	F1CB3D48-1415-408D-89D1-DFDCC5924963
ov_tcga	TCGA-30-1714	TCGA-30-1714-01	68	NA	NA	Ovarian Cancer	Serous Ovarian Cancer	Stage IV	NA	NA	NA	NA	0	NA	NA	NA	7.92	1:Recurred/Progressed	NA	NA	NOT HISPANIC OR LATINO	NA	2006-02-09	0.631	G3	Serous Cystadenocarcinoma	No	NA	C56.9	8441-03-01	C56.9	YES	2001	NO	ASHKENAZI	NA	0.6	YES	Tumor resection	NA	NA	NA	NA	NA	SOC	38.04	1:DECEASED	NA	09820a33-80b1-42d0-8366-a0ddaf94b122
ov_tcga	TCGA-30-1718	TCGA-30-1718-01	44	NA	NA	Ovarian Cancer	Serous Ovarian Cancer	Stage IIIC	NA	NA	NA	NA	0	NA	NA	NA	29.43	1:Recurred/Progressed	NA	NA	NOT HISPANIC OR LATINO	NA	2006-02-09	0.6623	G3	Serous Cystadenocarcinoma	No	NA	C56.9	8441-03-01	C56.9	YES	2002	NO	NA	NA	1.3	NO	Tumor resection	NA	NA	NA	NA	NA	SOC	51.87	1:DECEASED	NA	ad2939e6-b8b8-475a-90e2-6a369c3d3167
ov_tcga	TCGA-30-1853	TCGA-30-1853-01	58	NA	NA	Ovarian Cancer	Serous Ovarian Cancer	Stage IIIC	NA	NA	NA	NA	0	NA	NA	NA	20.83	1:Recurred/Progressed	NA	NA	NOT HISPANIC OR LATINO	NA	2006-02-09	0.9272	G3	Serous Cystadenocarcinoma	No	NA	C56.9	8441-03-01	C56.9	YES	2000	NO	NA	NA	1	NO	Tumor resection	NA	NA	34	NA	NA	SOC	36.24	1:DECEASED	NA	5d603bba-62e6-48fb-b8fc-401109abcaee
ov_tcga	TCGA-30-1855	TCGA-30-1855-01	61	NA	NA	Ovarian Cancer	Serous Ovarian Cancer	Stage IIIC	NA	NA	NA	NA	0	NA	NA	NA	NA	NA	NA	NA	NOT HISPANIC OR LATINO	NA	2006-02-09	0.6632	G3	Serous Cystadenocarcinoma	No	NA	C56.9	8441-03-01	C56.9	YES	2001	NO	NA	NA	1	NO	Tumor resection	NA	NA	NA	NA	NA	SOC	2.46	1:DECEASED	NA	7d1e9451-7a6a-4086-af7f-3ed57505daf0
ov_tcga	TCGA-30-1856	TCGA-30-1856-01	56	NA	NA	Ovarian Cancer	Serous Ovarian Cancer	Stage IIIC	NA	NA	NA	NA	0	NA	NA	NA	7.23	1:Recurred/Progressed	NA	NA	NOT HISPANIC OR LATINO	NA	2006-02-09	0.5651	G3	Serous Cystadenocarcinoma	No	NA	C56.9	8441-03-01	C56.9	YES	2001	NO	NA	NA	1	NO	Tumor resection	NA	NA	NA	NA	NA	SOC	15.67	1:DECEASED	NA	91a6f311-c758-4e40-9abb-cc0f6584b9c9
ov_tcga	TCGA-30-1857	TCGA-30-1857-01	64	NA	NA	Ovarian Cancer	Serous Ovarian Cancer	Stage IV	NA	NA	NA	NA	0	NA	NA	NA	NA	NA	NA	NA	NOT HISPANIC OR LATINO	NA	2006-02-09	0.4428	G3	Serous Cystadenocarcinoma	No	NA	C56.9	8441-03-01	C56.9	YES	2001	NO	NA	NA	0.8	NA	Tumor resection	NA	NA	NA	NA	NA	SOC	0.26	1:DECEASED	NA	45baebac-32ae-4093-9eba-488b95c1a58d
ov_tcga	TCGA-30-1859	TCGA-30-1859-01	56	NA	NA	Ovarian Cancer	Serous Ovarian Cancer	NA	NA	NA	NA	NA	0	NA	NA	NA	NA	NA	NA	0	NOT HISPANIC OR LATINO	NA	2006-02-09	0.5967	G3	Serous Cystadenocarcinoma	No	NA	C56.9	8441-03-01	C56.9	YES	2002	NO	NA	NA	1	NA	Tumor resection	NA	NA	NA	NA	NA	SOC	48.06	1:DECEASED	NA	dac8d825-dd47-47ed-a426-0ee75feb76f3
ov_tcga	TCGA-30-1860	TCGA-30-1860-01	58	NA	NA	Ovarian Cancer	Serous Ovarian Cancer	Stage IIIC	NA	NA	NA	NA	0	NA	NA	NA	13.04	1:Recurred/Progressed	NA	NA	HISPANIC OR LATINO	NA	2006-02-09	0.951	G3	Serous Cystadenocarcinoma	No	NA	C56.9	8441-03-01	C56.9	YES	2002	NO	NA	NA	0.5	NO	Tumor resection	NA	NA	NA	NA	NA	SOC	44.88	1:DECEASED	NA	563853a2-9ac2-48be-adf3-1e547ee2b274
ov_tcga	TCGA-30-1861	TCGA-30-1861-01	74	NA	NA	Ovarian Cancer	Serous Ovarian Cancer	Stage IIIC	NA	NA	NA	NA	0	NA	NA	NA	NA	NA	NA	NA	NOT HISPANIC OR LATINO	NA	2006-02-09	0.7199	G3	Serous Cystadenocarcinoma	No	NA	C56.9	8441-03-01	C56.9	YES	2002	NO	NA	NA	0.8	NA	Tumor resection	NA	NA	NA	NA	NA	SOC	34.76	1:DECEASED	NA	0724f800-e873-45d0-bc56-809d0ec4f6e9
ov_tcga	TCGA-30-1862	TCGA-30-1862-01	65	NA	NA	Ovarian Cancer	Serous Ovarian Cancer	Stage IV	NA	NA	NA	NA	0	NA	NA	NA	NA	NA	NA	NA	NOT HISPANIC OR LATINO	NA	2006-02-09	0.8249	G2	Serous Cystadenocarcinoma	No	NA	C56.9	8441-03-01	C56.9	YES	2003	NO	NA	NA	NA	NO	Tumor resection	NA	NA	32	NA	NA	SOC	6.11	1:DECEASED	NA	58f5a54e-de50-4cca-afa1-cc331d8b3479
ov_tcga	TCGA-30-1866	TCGA-30-1866-01	61	NA	NA	Ovarian Cancer	Serous Ovarian Cancer	Stage IV	NA	NA	NA	NA	0	NA	NA	NA	9.36	1:Recurred/Progressed	NA	NA	NOT HISPANIC OR LATINO	NA	2006-02-09	0.5945	G2	Serous Cystadenocarcinoma	No	NA	C56.9	8441-03-01	C56.9	YES	2003	NO	NA	NA	1.2	NA	Tumor resection	NA	NA	NA	NA	NA	SOC	36.6	1:DECEASED	NA	cbc7f427-5f7b-4267-ad56-055d8880a4cc
ov_tcga	TCGA-30-1867	TCGA-30-1867-01	46	NA	NA	Ovarian Cancer	Serous Ovarian Cancer	Stage IV	NA	NA	NA	NA	0	NA	NA	NA	NA	NA	NA	NA	NA	NA	2006-02-09	0.3919	GX	Serous Cystadenocarcinoma	No	NA	C56.9	8441-03-01	C56.9	YES	2004	NO	NA	NA	0.3	NA	Tumor resection	NA	NA	NA	NA	NA	SOC	1.22	1:DECEASED	NA	f9824a6e-7a97-445c-8846-df8d8cddedaa
ov_tcga	TCGA-30-1869	TCGA-30-1869-01	50	NA	NA	Ovarian Cancer	Serous Ovarian Cancer	Stage IV	NA	NA	NA	NA	0	NA	NA	NA	25.2	1:Recurred/Progressed	NA	NA	NOT HISPANIC OR LATINO	NA	2006-02-09	NA	G3	Serous Cystadenocarcinoma	No	NA	C56.9	8441-03-01	C56.9	YES	2004	NO	NA	NA	NA	NO	Tumor resection	NA	NA	NA	NA	NA	SOC	51.35	1:DECEASED	NA	84f5876d-82b0-45ff-8f3d-a10653683454
ov_tcga	TCGA-30-1880	TCGA-30-1880-01	56	NA	NA	Ovarian Cancer	Serous Ovarian Cancer	Stage IIIC	NA	NA	NA	NA	0	NA	NA	NA	11.43	1:Recurred/Progressed	NA	NA	NOT HISPANIC OR LATINO	NA	2006-02-09	0.811	G3	Serous Cystadenocarcinoma	No	NA	C56.9	8441-03-01	C56.9	YES	2001	NO	NA	NA	1	NO	Tumor resection	NA	NA	NA	NA	NA	SOC	57.52	1:DECEASED	NA	bc873b2a-35b7-4365-a2cc-e6a83063556e
ov_tcga	TCGA-30-1887	TCGA-30-1887-01	67	NA	NA	Ovarian Cancer	Serous Ovarian Cancer	Stage IIIC	NA	NA	NA	NA	0	NA	NA	NA	NA	NA	NA	NA	NOT HISPANIC OR LATINO	NA	2006-02-09	0.4888	G2	Serous Cystadenocarcinoma	No	NA	C56.9	8441-03-01	C56.9	YES	2005	NO	NA	NA	1.1	YES	Tumor resection	NA	NA	NA	NA	NA	SOC	24.24	1:DECEASED	NA	f7e01929-733b-420a-ab2b-051dd4a992e5
ov_tcga	TCGA-30-1891	TCGA-30-1891-01	61	NA	NA	Ovarian Cancer	Serous Ovarian Cancer	Stage IIIC	NA	NA	NA	NA	0	NA	NA	NA	5.95	1:Recurred/Progressed	NA	NA	NOT HISPANIC OR LATINO	NA	2006-02-09	0.5356	G2	Serous Cystadenocarcinoma	No	NA	C56.9	8441-03-01	C56.9	YES	2004	NO	NA	NA	1.2	NO	Cytology (e.g. Peritoneal or pleural fluid)	NA	NA	53	NA	NA	SOC	30.03	1:DECEASED	NA	4a2ca7b8-729d-4fab-a6f3-a5d1e5d1f4f3
ov_tcga	TCGA-30-1892	TCGA-30-1892-01	52	NA	NA	Ovarian Cancer	Serous Ovarian Cancer	Stage IIIC	NA	NA	NA	NA	0	NA	NA	NA	8.31	1:Recurred/Progressed	NA	NA	NOT HISPANIC OR LATINO	NA	2006-02-09	0.3795	G3	Serous Cystadenocarcinoma	No	NA	C56.9	8441-03-01	C56.9	YES	2004	NO	NA	NA	1.2	NA	Tumor resection	NA	NA	NA	NA	NA	SOC	48.75	1:DECEASED	NA	a09f0626-002a-48fd-8b2d-c66b8285cf23
ov_tcga	TCGA-31-1944	TCGA-31-1944-01	47	NA	NA	Ovarian Cancer	Serous Ovarian Cancer	Stage IIIC	NA	NA	NA	NA	0	NA	NA	NA	22.27	1:Recurred/Progressed	NA	NA	NOT HISPANIC OR LATINO	NA	10/19/09	0.3967	G3	Serous Cystadenocarcinoma	No	NA	C56.9	8441-03-01	C56.9	YES	2005	NO	NA	NA	1	YES	Tumor resection	NA	NA	NA	NA	NA	SOC	45.53	0:LIVING	NA	6fee41dc-b8a9-4347-8085-b7e05f813ad0
ov_tcga	TCGA-31-1946	TCGA-31-1946-01	30	NA	NA	Ovarian Cancer	Serous Ovarian Cancer	Stage IIIC	NA	NA	NA	NA	0	NA	NA	NA	21.81	1:Recurred/Progressed	NA	NA	NA	NA	10/20/09	0.416	G3	Serous Cystadenocarcinoma	No	NA	C56.9	8441-03-01	C56.9	YES	2006	NO	NA	NA	1	NO	Tumor resection	NA	NA	NA	NA	NA	SOC	30.16	0:LIVING	NA	da274941-3edd-420b-9262-bbd959923c67
ov_tcga	TCGA-31-1950	TCGA-31-1950-01	76	NA	NA	Ovarian Cancer	Serous Ovarian Cancer	Stage IIIC	NA	NA	NA	NA	0	NA	NA	NA	11.47	1:Recurred/Progressed	NA	1	NOT HISPANIC OR LATINO	NA	10/19/09	0.4964	G2	Serous Cystadenocarcinoma	No	NA	C56.9	8441-03-01	C56.9	YES	2007	NO	NA	NA	1.2	NO	Tumor resection	NA	NA	38	NA	NA	SOC	18.76	0:LIVING	NA	4ca9c0e8-75a7-4665-9d88-6dd2bb44b1e1
ov_tcga	TCGA-31-1951	TCGA-31-1951-01	58	NA	NA	Ovarian Cancer	Serous Ovarian Cancer	Stage IIIC	NA	NA	NA	NA	0	NA	NA	NA	21.65	1:Recurred/Progressed	NA	NA	NOT HISPANIC OR LATINO	NA	2001-04-10	0.3529	G3	Serous Cystadenocarcinoma	No	NA	C56.9	8441-03-01	C56.9	YES	2007	NO	NA	NA	0.7	YES	Tumor resection	NA	NA	NA	NA	NA	SOC	22.47	0:LIVING	NA	b0839f46-8c82-4619-be3d-c857a1759463
ov_tcga	TCGA-31-1953	TCGA-31-1953-01	52	NA	NA	Ovarian Cancer	Serous Ovarian Cancer	Stage IIIC	NA	NA	NA	NA	0	NA	NA	NA	2.3	1:Recurred/Progressed	NA	1	NOT HISPANIC OR LATINO	NA	10/20/09	0.4831	G3	Serous Cystadenocarcinoma	No	NA	C56.9	8441-03-01	C56.9	YES	2008	NO	NA	NA	1	NO	Tumor resection	NA	NA	34	NA	NA	SOC	6.7	0:LIVING	NA	61feee94-3ac9-42fe-aaa3-dc6a3efe563c
ov_tcga	TCGA-31-1955	TCGA-31-1955-01	43	NA	NA	Ovarian Cancer	Serous Ovarian Cancer	Stage IIIC	NA	NA	NA	NA	0	NA	NA	NA	30.16	1:Recurred/Progressed	NA	NA	NOT HISPANIC OR LATINO	NA	10/19/09	0.5166	G3	Serous Cystadenocarcinoma	No	NA	C56.9	8441-03-01	C56.9	YES	2005	NO	NA	NA	1.4	NO	Tumor resection	NA	NA	NA	NA	NA	SOC	42.48	0:LIVING	NA	cce34351-1700-405b-818f-a598f63a33e8
ov_tcga	TCGA-31-1956	TCGA-31-1956-01	60	NA	NA	Ovarian Cancer	Serous Ovarian Cancer	Stage IIIB	NA	NA	NA	NA	0	NA	NA	NA	44.09	0:DiseaseFree	NA	NA	NOT HISPANIC OR LATINO	NA	10/19/09	0.3449	G3	Serous Cystadenocarcinoma	No	NA	C56.9	8441-03-01	C56.9	YES	2005	NO	NA	NA	1.3	YES	Tumor resection	NA	NA	NA	NA	NA	SOC	44.09	0:LIVING	NA	e1158102-06f2-47bb-9fe0-49b57f070755
ov_tcga	TCGA-31-1959	TCGA-31-1959-01	49	NA	NA	Ovarian Cancer	Serous Ovarian Cancer	Stage IV	NA	NA	NA	NA	0	NA	NA	NA	2.2	0:DiseaseFree	NA	NA	NOT HISPANIC OR LATINO	NA	10/20/09	0.9046	G2	Serous Cystadenocarcinoma	No	NA	C56.9	8441-03-01	C56.9	YES	2009	NO	NA	NA	1.1	YES	Excisional Biopsy	NA	NA	39	NA	NA	SOC	2.2	0:LIVING	NA	186d40cd-624c-4016-a497-b30c892d393c
ov_tcga	TCGA-36-1568	TCGA-36-1568-01	52	NA	NA	Ovarian Cancer	Serous Ovarian Cancer	Stage IIIC	NA	NA	NA	NA	0	NA	NA	NA	18	1:Recurred/Progressed	NA	NA	NA	NA	2006-02-09	0.3512	G3	Serous Cystadenocarcinoma	No	NA	C56.9	8441-03-01	C56.9	YES	2007	NO	NA	NA	1.6	NO	Tumor resection	NA	NA	32	NA	NA	SOC	28.75	0:LIVING	NA	de548bdd-14ca-486b-bd16-a6fbdd5b50d2
ov_tcga	TCGA-36-1569	TCGA-36-1569-01	52	NA	NA	Ovarian Cancer	Serous Ovarian Cancer	Stage IIIC	NA	NA	NA	NA	0	NA	NA	NA	29.07	0:DiseaseFree	NA	0	NA	NA	2006-02-09	0.4706	G3	Serous Cystadenocarcinoma	No	NA	C56.9	8441-03-01	C56.9	YES	2007	NO	NA	NA	1.6	YES	Cytology (e.g. Peritoneal or pleural fluid)	NA	NA	8	NA	NA	SOC	29.07	0:LIVING	NA	7d82ce56-32eb-4107-aa5c-c568764805c9
ov_tcga	TCGA-36-1570	TCGA-36-1570-01	49	NA	NA	Ovarian Cancer	Serous Ovarian Cancer	Stage IIIC	NA	NA	NA	NA	0	NA	NA	NA	12.32	1:Recurred/Progressed	NA	0	NA	NA	2006-02-09	0.3807	G3	Serous Cystadenocarcinoma	No	NA	C56.9	8441-03-01	C56.9	YES	2007	NO	NA	NA	1.3	YES	Tumor resection	NA	NA	23	NA	NA	SOC	21.52	0:LIVING	NA	0f530b3e-5b6d-4892-9ebd-9138d76fdca7
ov_tcga	TCGA-36-1571	TCGA-36-1571-01	53	NA	NA	Ovarian Cancer	Serous Ovarian Cancer	Stage IIIB	NA	NA	NA	NA	0	NA	NA	NA	12.32	1:Recurred/Progressed	NA	NA	NA	NA	2006-02-09	0.5665	G3	Serous Cystadenocarcinoma	No	NA	C56.9	8441-03-01	C56.9	YES	2007	NO	NA	NA	1.3	NO	Tumor resection	NA	NA	10	NA	NA	SOC	22.83	1:DECEASED	NA	12581634-eebb-4841-8498-71dc9d78c546
ov_tcga	TCGA-36-1574	TCGA-36-1574-01	48	NA	NA	Ovarian Cancer	Serous Ovarian Cancer	Stage IIIC	NA	NA	NA	NA	0	NA	NA	NA	21.29	1:Recurred/Progressed	NA	0	NA	NA	2006-02-09	0.389	G3	Serous Cystadenocarcinoma	No	NA	C56.9	8441-03-01	C56.9	YES	2007	NO	NA	NA	0.7	NA	Tumor resection	NA	NA	17	NA	NA	SOC	22.54	0:LIVING	NA	eeb9d147-608d-4692-8adf-2f601d23a8ff
ov_tcga	TCGA-36-1575	TCGA-36-1575-01	83	NA	NA	Ovarian Cancer	Serous Ovarian Cancer	Stage IIIB	NA	NA	NA	NA	0	NA	NA	NA	8.54	0:DiseaseFree	NA	NA	NA	NA	2006-02-09	0.7466	G3	Serous Cystadenocarcinoma	No	NA	C56.9	8441-03-01	C56.9	YES	2006	NO	NA	NA	1.6	NO	Tumor resection	NA	NA	35	NA	NA	SOC	8.54	0:LIVING	NA	6ea9877f-eb8d-4ee9-af4c-32a78474d9a6
ov_tcga	TCGA-36-1576	TCGA-36-1576-01	76	NA	NA	Ovarian Cancer	Serous Ovarian Cancer	Stage IIIC	NA	NA	NA	NA	0	NA	NA	NA	26.84	1:Recurred/Progressed	NA	2	NA	NA	2006-02-09	0.3647	G3	Serous Cystadenocarcinoma	No	NA	C56.9	8441-03-01	C56.9	YES	2006	NO	NA	NA	2.6	YES	Tumor resection	NA	NA	13	NA	NA	SOC	30.06	0:LIVING	NA	3445c524-5a37-40b6-8614-956d76eed939
ov_tcga	TCGA-36-1577	TCGA-36-1577-01	43	NA	NA	Ovarian Cancer	Serous Ovarian Cancer	Stage IIC	NA	NA	NA	NA	0	NA	NA	NA	25.72	0:DiseaseFree	NA	NA	NA	NA	2006-02-09	0.4903	G2	Serous Cystadenocarcinoma	No	NA	C56.9	8441-03-01	C56.9	YES	2007	NO	NA	NA	1.7	NA	Cytology (e.g. Peritoneal or pleural fluid)	NA	NA	82	NA	NA	SOC	25.72	0:LIVING	NA	e294b940-2828-499c-be24-47ef6c2e9035
ov_tcga	TCGA-36-1578	TCGA-36-1578-01	63	NA	NA	Ovarian Cancer	Serous Ovarian Cancer	Stage IV	NA	NA	NA	NA	0	NA	NA	NA	10.18	1:Recurred/Progressed	NA	0	NOT HISPANIC OR LATINO	NA	2006-02-09	0.7285	G3	Serous Cystadenocarcinoma	No	NA	C56.9	8441-03-01	C56.9	YES	2007	NO	NA	NA	0.6	NA	Cytology (e.g. Peritoneal or pleural fluid)	NA	NA	50	NA	NA	SOC	27.83	0:LIVING	NA	f65f2e78-c001-4ef3-ae88-3e4f83c7aceb
ov_tcga	TCGA-36-1580	TCGA-36-1580-01	82	NA	NA	Ovarian Cancer	Serous Ovarian Cancer	Stage IIIC	NA	NA	NA	NA	0	NA	NA	NA	14.45	1:Recurred/Progressed	NA	1	NA	NA	2006-02-09	0.5484	G3	Serous Cystadenocarcinoma	No	NA	C56.9	8441-03-01	C56.9	YES	2007	NO	NA	NA	2	NA	Cytology (e.g. Peritoneal or pleural fluid)	NA	NA	19	NA	NA	SOC	24.21	1:DECEASED	NA	533f5ff9-466c-4cdb-9c46-b841c2626775
ov_tcga	TCGA-36-1581	TCGA-36-1581-01	63	NA	NA	Ovarian Cancer	Serous Ovarian Cancer	Stage IIC	NA	NA	NA	NA	0	NA	NA	NA	23.06	1:Recurred/Progressed	NA	0	NA	NA	2006-02-09	0.5779	G3	Serous Cystadenocarcinoma	No	NA	C56.9	8441-03-01	C56.9	YES	2007	NO	NA	NA	1.7	NA	Cytology (e.g. Peritoneal or pleural fluid)	NA	NA	NA	NA	NA	SOC	24.67	0:LIVING	NA	ef5e85cf-2d82-4d52-a02c-fed5c76e4cec
ov_tcga	TCGA-36-2529	TCGA-36-2529-01	71	NA	NA	Ovarian Cancer	Serous Ovarian Cancer	Stage IIIC	NA	NA	NA	NA	0	NA	NA	NA	18.63	1:Recurred/Progressed	NA	0	NA	NA	8/17/10	0.7045	G3	Serous Cystadenocarcinoma	No	NA	C48.2	8441-03-01	C48.2	YES	2007	NO	NA	NA	2.5	NA	Tumor resection	NA	NA	NA	NA	NA	SOC	35.02	0:LIVING	NA	20ac688c-04c1-45a6-823a-6b523002ce92
ov_tcga	TCGA-36-2530	TCGA-36-2530-01	38	NA	NA	Ovarian Cancer	Serous Ovarian Cancer	Stage IIIC	NA	NA	NA	NA	0	NA	NA	NA	20.7	1:Recurred/Progressed	NA	NA	NOT HISPANIC OR LATINO	NA	8/17/10	0.4202	G3	Serous Cystadenocarcinoma	No	NA	C56.9	8441-03-01	C56.9	YES	2007	NO	NA	NA	2.5	NO	Cytology (e.g. Peritoneal or pleural fluid)	NA	NA	NA	NA	NA	SOC	32.98	0:LIVING	NA	92a1a8f3-54f2-4983-bb14-dcb73658d897
ov_tcga	TCGA-36-2532	TCGA-36-2532-01	61	NA	NA	Ovarian Cancer	Serous Ovarian Cancer	Stage IIIC	NA	NA	NA	NA	0	NA	NA	NA	29.47	0:DiseaseFree	NA	NA	NA	NA	8/17/10	0.2804	G3	Serous Cystadenocarcinoma	No	NA	C56.9	8441-03-01	C56.9	YES	2007	NO	NA	NA	2.7	YES	Excisional Biopsy	NA	NA	NA	NA	NA	SOC	29.47	0:LIVING	NA	04abcf51-c52a-4e74-a5f4-4bc4fb444902
ov_tcga	TCGA-36-2533	TCGA-36-2533-01	55	NA	NA	Ovarian Cancer	Serous Ovarian Cancer	Stage IIIC	NA	NA	NA	NA	0	NA	NA	NA	NA	NA	NA	NA	NA	NA	9/14/10	0.6603	G3	Serous Cystadenocarcinoma	No	NA	C56.9	8441-03-01	C56.9	YES	2007	NO	NA	NA	1	YES	Tumor resection	NA	NA	NA	NA	NA	SOC	NA	NA	NA	f7dece2a-d12c-4363-b8c3-2683c32d8271
ov_tcga	TCGA-36-2534	TCGA-36-2534-01	72	NA	NA	Ovarian Cancer	Serous Ovarian Cancer	Stage IIIC	NA	NA	NA	NA	0	NA	NA	NA	12.58	1:Recurred/Progressed	NA	1	NA	NA	8/18/10	0.4717	G3	Serous Cystadenocarcinoma	No	NA	C56.9	8441-03-01	C56.9	YES	2007	NO	NA	NA	1.5	NA	Tumor resection	NA	NA	NA	NA	NA	SOC	29.8	0:LIVING	NA	e08a619d-8a55-435d-8c41-a77a112ed889
ov_tcga	TCGA-36-2537	TCGA-36-2537-01	39	NA	NA	Ovarian Cancer	Serous Ovarian Cancer	Stage IIIC	NA	NA	NA	NA	0	NA	NA	NA	14.16	1:Recurred/Progressed	NA	2	NA	NA	8/18/10	0.2635	G3	Serous Cystadenocarcinoma	No	NA	C56.9	8441-03-01	C56.9	YES	2008	NO	NA	NA	1.2	NA	Cytology (e.g. Peritoneal or pleural fluid)	NA	NA	NA	NA	NA	SOC	25.89	0:LIVING	NA	5075cdc1-1b7c-4e25-98ea-fb568bd35f2d
ov_tcga	TCGA-36-2538	TCGA-36-2538-01	37	NA	NA	Ovarian Cancer	Serous Ovarian Cancer	Stage IIIB	NA	NA	NA	NA	0	NA	NA	NA	17.18	1:Recurred/Progressed	NA	NA	NA	NA	8/18/10	0.47	G3	Serous Cystadenocarcinoma	No	NA	C56.9	8441-03-01	C56.9	YES	2008	NO	NA	NA	1	NO	Cytology (e.g. Peritoneal or pleural fluid)	NA	NA	NA	NA	NA	SOC	25.07	0:LIVING	NA	3ea880f4-7a78-4cb7-bfe4-54b3c30a812e
ov_tcga	TCGA-36-2539	TCGA-36-2539-01	NA	NA	NA	Ovarian Cancer	Serous Ovarian Cancer	NA	NA	NA	NA	NA	NA	NA	NA	NA	NA	NA	NA	NA	NA	NA	NA	0.4475	NA	NA	NA	NA	NA	NA	NA	NA	NA	NO	NA	NA	1.3	NA	NA	NA	NA	NA	NA	NA	SOC	NA	NA	NA	NA
ov_tcga	TCGA-36-2540	TCGA-36-2540-01	26	NA	NA	Ovarian Cancer	Serous Ovarian Cancer	Stage IIIC	NA	NA	NA	NA	0	NA	NA	NA	21.85	1:Recurred/Progressed	NA	0	NOT HISPANIC OR LATINO	NA	8/18/10	0.0737	G1	Serous Cystadenocarcinoma	No	NA	C56.9	8441-03-01	C56.9	YES	2008	NO	NA	NA	1.3	YES	Tumor resection	NA	NA	NA	NA	NA	SOC	23.78	0:LIVING	NA	30c7efdd-5a86-4418-a33c-a5d27fe56e42
ov_tcga	TCGA-36-2542	TCGA-36-2542-01	59	NA	NA	Ovarian Cancer	Serous Ovarian Cancer	Stage IIIB	NA	NA	NA	NA	0	NA	NA	NA	21.58	0:DiseaseFree	NA	NA	NOT HISPANIC OR LATINO	NA	8/18/10	0.4333	G3	Serous Cystadenocarcinoma	No	NA	C56.9	8441-03-01	C56.9	YES	2008	NO	NA	NA	1.5	NA	Cytology (e.g. Peritoneal or pleural fluid)	NA	NA	NA	NA	NA	SOC	21.58	0:LIVING	NA	7aadc24b-3de2-478f-b9e5-aca44424f514
ov_tcga	TCGA-36-2543	TCGA-36-2543-01	85	NA	NA	Ovarian Cancer	Serous Ovarian Cancer	Stage IIIC	NA	NA	NA	NA	0	NA	NA	NA	0.89	1:Recurred/Progressed	NA	3	NA	NA	8/18/10	0.6745	G3	Serous Cystadenocarcinoma	No	NA	C56.9	8441-03-01	C56.9	YES	2008	NO	NA	NA	1.6	NA	Cytology (e.g. Peritoneal or pleural fluid)	NA	NA	NA	NA	NA	SOC	2.23	1:DECEASED	NA	73b63d07-0c1d-4bf2-bf11-b183e090e200
ov_tcga	TCGA-36-2544	TCGA-36-2544-01	58	NA	NA	Ovarian Cancer	Serous Ovarian Cancer	Stage IIIC	NA	NA	NA	NA	0	NA	NA	NA	10.68	1:Recurred/Progressed	NA	NA	NA	NA	8/18/10	0.3392	G3	Serous Cystadenocarcinoma	No	NA	C56.9	8441-03-01	C56.9	YES	2008	NO	NA	NA	2.3	NA	Tumor resection	NA	NA	NA	NA	NA	SOC	20.96	0:LIVING	NA	da56dfbe-35ae-4bd7-9a11-d9bbb02b1833
ov_tcga	TCGA-36-2545	TCGA-36-2545-01	42	NA	NA	Ovarian Cancer	Serous Ovarian Cancer	Stage IIIA	NA	NA	NA	NA	0	NA	NA	NA	18.3	0:DiseaseFree	NA	NA	NA	NA	8/18/10	0.4962	G3	Serous Cystadenocarcinoma	No	NA	C56.9	8441-03-01	C56.9	YES	2008	NO	NA	NA	2	NA	Tumor resection	NA	NA	NA	NA	NA	SOC	18.3	0:LIVING	NA	f3cd0ca3-8e5d-481b-b28c-619a4123dcd0
ov_tcga	TCGA-36-2547	TCGA-36-2547-01	64	NA	NA	Ovarian Cancer	Serous Ovarian Cancer	Stage IIIC	NA	NA	NA	NA	0	NA	NA	NA	20.5	0:DiseaseFree	NA	NA	NA	NA	8/18/10	0.6247	G3	Serous Cystadenocarcinoma	No	NA	C56.9	8441-03-01	C56.9	YES	2008	NO	NA	NA	1.7	NA	Tumor resection	NA	NA	NA	NA	NA	SOC	20.5	0:LIVING	NA	5e447cbc-9bc9-4e1a-9b43-06cf619e5aa9
ov_tcga	TCGA-36-2548	TCGA-36-2548-01	57	NA	NA	Ovarian Cancer	Serous Ovarian Cancer	Stage IIIC	NA	NA	NA	NA	0	NA	NA	NA	12.98	1:Recurred/Progressed	NA	NA	NA	NA	8/18/10	0.7081	G3	Serous Cystadenocarcinoma	No	NA	C56.9	8441-03-01	C56.9	YES	2008	NO	NA	NA	1.3	NA	Other method, specify:	NA	NA	NA	NA	NA	SOC	14.16	0:LIVING	NA	3250e604-d12a-4922-aaca-6f0cae095842
ov_tcga	TCGA-36-2549	TCGA-36-2549-01	54	NA	NA	Ovarian Cancer	Serous Ovarian Cancer	Stage IIC	NA	NA	NA	NA	0	NA	NA	NA	6.04	0:DiseaseFree	NA	NA	NA	NA	8/18/10	0.3577	G3	Serous Cystadenocarcinoma	No	NA	C56.9	8441-03-01	C56.9	YES	2008	NO	NA	NA	1.4	NA	Tumor resection	NA	NA	NA	NA	NA	SOC	6.04	0:LIVING	NA	9815ab87-454d-4dfc-8b3d-4b35af32d764
ov_tcga	TCGA-36-2551	TCGA-36-2551-01	57	NA	NA	Ovarian Cancer	Serous Ovarian Cancer	Stage IIIC	NA	NA	NA	NA	0	NA	NA	NA	11.1	1:Recurred/Progressed	NA	NA	NOT HISPANIC OR LATINO	NA	8/18/10	0.4497	G3	Serous Cystadenocarcinoma	No	NA	C56.9	8441-03-01	C56.9	YES	2009	NO	NA	NA	1	NO	Cytology (e.g. Peritoneal or pleural fluid)	NA	NA	NA	NA	NA	SOC	16.16	0:LIVING	NA	9f096022-e3ec-4f63-8c52-03ef24c018f3
ov_tcga	TCGA-36-2552	TCGA-36-2552-01	64	NA	NA	Ovarian Cancer	Serous Ovarian Cancer	Stage IIC	NA	NA	NA	NA	0	NA	NA	NA	11.47	0:DiseaseFree	NA	NA	NA	NA	8/18/10	0.767	G3	Serous Cystadenocarcinoma	No	NA	C56.9	8441-03-01	C56.9	YES	2009	NO	NA	NA	1.3	NA	Tumor resection	NA	NA	NA	NA	NA	SOC	11.47	0:LIVING	NA	2d8b42fb-b12c-454e-a5a5-22c91913386f
ov_tcga	TCGA-3P-A9WA	TCGA-3P-A9WA-01	55	NA	NA	Ovarian Cancer	Serous Ovarian Cancer	Stage IIB	NA	NA	NA	126	0	NA	NA	NA	13.8	0:DiseaseFree	NA	NA	NOT HISPANIC OR LATINO	NA	5/29/14	0.8771	G3	Serous Cystadenocarcinoma	No	Yes, History of Synchronous/Bilateral Malignancy	C56.9	8440-03-01	C56.9	YES	2013	NO	NA	100	NA	NA	Other method, specify:	NA	NA	NA	NA	FALSE	SOC	13.8	0:LIVING	NA	E35B2813-427E-4E83-95F6-4F0281F42A59
ov_tcga	TCGA-42-2582	TCGA-42-2582-01	49	NA	NA	Ovarian Cancer	Serous Ovarian Cancer	Stage IIIC	NA	NA	NA	NA	0	NA	NA	NA	38.73	1:Recurred/Progressed	NA	1	NOT HISPANIC OR LATINO	NA	2006-03-10	0.3092	G3	Serous Cystadenocarcinoma	No	NA	C56.9	8441-03-01	C56.9	YES	2009	NO	NA	NA	1.3	YES	Cytology (e.g. Peritoneal or pleural fluid)	NA	NA	NA	NA	NA	SOC	47.54	1:DECEASED	NA	7922df77-f09a-488c-a1be-58646ceb9b3e
ov_tcga	TCGA-42-2587	TCGA-42-2587-01	75	NA	NA	Ovarian Cancer	Serous Ovarian Cancer	Stage IIIC	NA	NA	NA	NA	0	NA	NA	NA	23.72	0:DiseaseFree	NA	NA	NOT HISPANIC OR LATINO	NA	2006-03-10	0.3886	G3	Serous Cystadenocarcinoma	No	NA	C56.9	8441-03-01	C56.9	YES	2009	NO	NA	NA	1.4	YES	Tumor resection	NA	NA	NA	NA	NA	SOC	23.72	0:LIVING	NA	eef62876-7d17-496a-8971-2c7008d77014
ov_tcga	TCGA-42-2588	TCGA-42-2588-01	61	NA	NA	Ovarian Cancer	Serous Ovarian Cancer	Stage IV	NA	NA	NA	NA	0	NA	NA	NA	8.77	1:Recurred/Progressed	NA	2	NOT HISPANIC OR LATINO	NA	2006-03-10	0.345	G3	Serous Cystadenocarcinoma	No	NA	C56.9	8441-03-01	C56.9	YES	2009	NO	NA	NA	0.9	YES	Cytology (e.g. Peritoneal or pleural fluid)	NA	NA	NA	NA	NA	SOC	28.91	1:DECEASED	NA	654d02ab-05b4-4863-99d9-04d087ff91b4
ov_tcga	TCGA-42-2589	TCGA-42-2589-01	54	NA	NA	Ovarian Cancer	Serous Ovarian Cancer	Stage IIIC	NA	NA	NA	NA	0	NA	NA	NA	41.85	1:Recurred/Progressed	NA	NA	NOT HISPANIC OR LATINO	NA	2006-03-10	0.7718	G3	Serous Cystadenocarcinoma	No	NA	C56.9	8441-03-01	C56.9	YES	2009	NO	NA	NA	1	YES	Fine needle aspiration biopsy	NA	NA	NA	NA	NA	SOC	41.98	0:LIVING	NA	dfb7dc5d-92f4-4a3a-9667-db38efcc9fdb
ov_tcga	TCGA-42-2590	TCGA-42-2590-01	57	NA	NA	Ovarian Cancer	Serous Ovarian Cancer	Stage IV	NA	NA	NA	NA	0	NA	NA	NA	7.42	1:Recurred/Progressed	NA	1	NOT HISPANIC OR LATINO	NA	2006-03-10	0.3214	G2	Serous Cystadenocarcinoma	No	NA	C56.9	8441-03-01	C56.9	YES	2009	NO	NA	NA	2.2	NA	Cytology (e.g. Peritoneal or pleural fluid)	NA	NA	NA	NA	NA	SOC	10.41	1:DECEASED	NA	2724109f-7d5a-402c-a915-741e43c6f7f9
ov_tcga	TCGA-42-2591	TCGA-42-2591-01	51	NA	NA	Ovarian Cancer	Serous Ovarian Cancer	Stage IIIC	NA	NA	NA	NA	0	NA	NA	NA	40.74	0:DiseaseFree	NA	NA	NOT HISPANIC OR LATINO	NA	2006-03-10	0.9339	GX	Serous Cystadenocarcinoma	No	NA	C56.9	8441-03-01	C56.9	YES	2009	NO	NA	NA	1.5	YES	Tumor resection	NA	NA	NA	NA	NA	SOC	40.74	0:LIVING	NA	0750ebcc-348a-4ea9-9dd2-6274d5e6eeaa
ov_tcga	TCGA-42-2593	TCGA-42-2593-01	67	NA	NA	Ovarian Cancer	Serous Ovarian Cancer	Stage IIIC	NA	NA	NA	NA	0	NA	NA	NA	NA	NA	NA	4	NOT HISPANIC OR LATINO	NA	7/19/10	0.5313	G3	Serous Cystadenocarcinoma	No	NA	C56.9	8441-03-01	C56.9	YES	2009	NO	NA	NA	0.9	YES	Tumor resection	NA	NA	NA	NA	NA	SOC	1.48	1:DECEASED	NA	3db7ecdd-315f-4475-a375-f6044a4b0070
ov_tcga	TCGA-57-1582	TCGA-57-1582-01	50	NA	NA	Ovarian Cancer	Serous Ovarian Cancer	Stage IIIC	NA	NA	NA	NA	0	NA	NA	NA	NA	NA	NA	NA	NA	NA	2006-02-09	0.6123	G3	Serous Cystadenocarcinoma	No	NA	C56.9	8441-03-01	C56.9	YES	2006	NO	NA	NA	2	YES	Tumor resection	NA	NA	48	NA	NA	SOC	24.01	1:DECEASED	NA	4ea50685-3b63-440a-b037-597ef2529e7d
ov_tcga	TCGA-57-1583	TCGA-57-1583-01	57	NA	NA	Ovarian Cancer	Serous Ovarian Cancer	Stage IIIC	NA	NA	NA	NA	0	NA	NA	NA	NA	NA	NA	NA	NA	NA	2006-02-09	0.6154	G3	Serous Cystadenocarcinoma	No	NA	C56.9	8441-03-01	C56.9	YES	2006	NO	NA	NA	1.4	NO	Tumor resection	NA	NA	10	NA	NA	SOC	11.37	1:DECEASED	NA	76cc2d21-eebc-4f09-9bc7-dbf7af0aafa8
ov_tcga	TCGA-57-1584	TCGA-57-1584-01	47	NA	NA	Ovarian Cancer	Serous Ovarian Cancer	Stage IIIC	NA	NA	NA	NA	0	NA	NA	NA	17.41	1:Recurred/Progressed	NA	0	NOT HISPANIC OR LATINO	NA	2006-02-09	0.4638	G3	Serous Cystadenocarcinoma	No	NA	C56.9	8441-03-01	C56.9	YES	2007	NO	NA	NA	2.3	YES	Tumor resection	NA	NA	26	NA	NA	SOC	21.12	0:LIVING	NA	ed21615c-0de3-421c-9e8d-8996026c4431
ov_tcga	TCGA-57-1585	TCGA-57-1585-01	57	NA	NA	Ovarian Cancer	Serous Ovarian Cancer	Stage IIIC	NA	NA	NA	NA	0	NA	NA	NA	NA	NA	NA	NA	NOT HISPANIC OR LATINO	NA	2006-02-09	0.5672	G3	Serous Cystadenocarcinoma	No	NA	C56.9	8441-03-01	C56.9	YES	2007	NO	NA	NA	0.8	YES	Tumor resection	NA	NA	NA	NA	NA	SOC	1.74	1:DECEASED	NA	5ed14506-f69a-4da8-9965-72d3270b9f72
ov_tcga	TCGA-57-1586	TCGA-57-1586-01	66	NA	NA	Ovarian Cancer	Serous Ovarian Cancer	Stage IIIC	NA	NA	NA	NA	0	NA	NA	NA	8.51	1:Recurred/Progressed	NA	NA	NOT HISPANIC OR LATINO	NA	2006-02-09	0.9089	G3	Serous Cystadenocarcinoma	No	NA	C56.9	8441-03-01	C56.9	YES	2007	NO	NA	NA	1.5	YES	Tumor resection	NA	NA	NA	NA	NA	SOC	22.31	0:LIVING	NA	48e66676-dbed-48a4-9a7f-a6d247b15c17
ov_tcga	TCGA-57-1992	TCGA-57-1992-01	62	NA	NA	Ovarian Cancer	Serous Ovarian Cancer	Stage IC	NA	NA	NA	NA	0	NA	NA	NA	28.98	0:DiseaseFree	NA	NA	NOT HISPANIC OR LATINO	NA	2012-04-09	0.9443	G3	Serous Cystadenocarcinoma	No	NA	C56.9	8441-03-01	C56.9	YES	2006	NO	NA	NA	1.3	YES	Tumor resection	NA	NA	NA	NA	NA	SOC	28.98	0:LIVING	NA	419a486f-7fa5-4fbd-9e98-2f8f4c6d5081
ov_tcga	TCGA-57-1993	TCGA-57-1993-01	56	NA	NA	Ovarian Cancer	Serous Ovarian Cancer	Stage IIIC	NA	NA	NA	NA	0	NA	NA	NA	25.07	0:DiseaseFree	NA	NA	NOT HISPANIC OR LATINO	NA	2001-07-10	0.4628	G3	Serous Cystadenocarcinoma	No	NA	C56.9	8441-03-01	C56.9	YES	2007	NO	NA	NA	1.5	YES	Tumor resection	NA	NA	44	NA	NA	SOC	25.07	0:LIVING	NA	15fc17cd-d073-4f81-a4a2-2db3cb9d7069
ov_tcga	TCGA-57-1994	TCGA-57-1994-01	63	NA	NA	Ovarian Cancer	Serous Ovarian Cancer	NA	NA	NA	NA	NA	0	NA	NA	NA	25	0:DiseaseFree	NA	NA	NA	NA	2006-10-11	0.4677	NA	Serous Cystadenocarcinoma	No	NA	C56.9	8441-03-01	C56.9	YES	2004	NO	NA	NA	0.5	NA	Tumor resection	NA	NA	NA	NA	NA	SOC	25	0:LIVING	NA	602e2934-223a-44db-8c33-06eb05d72f94
ov_tcga	TCGA-59-2348	TCGA-59-2348-01	59	NA	NA	Ovarian Cancer	Serous Ovarian Cancer	Stage IIIC	NA	NA	NA	NA	0	NA	NA	NA	180.06	0:DiseaseFree	NA	NA	NOT HISPANIC OR LATINO	NA	1/29/10	0.5551	G3	Serous Cystadenocarcinoma	No	NA	C56.9	8441-03-01	C56.9	YES	1994	NO	NA	NA	2	NA	Tumor resection	NA	NA	69	NA	NA	SOC	180.06	0:LIVING	NA	20cf00ea-d7da-42bb-bce7-f005f0b952eb
ov_tcga	TCGA-59-2349	TCGA-59-2349-01	71	NA	NA	Ovarian Cancer	Serous Ovarian Cancer	Stage IA	NA	NA	NA	NA	0	NA	NA	NA	NA	NA	NA	NA	NA	NA	1/29/10	0.0544	G3	Serous Cystadenocarcinoma	No	NA	C56.9	8441-03-01	C56.9	YES	1994	NO	NA	NA	1.3	NA	Tumor resection	NA	NA	NA	NA	NA	SOC	80.06	1:DECEASED	NA	2222b629-02ab-4ead-997f-09d91c6f7cf4
ov_tcga	TCGA-59-2350	TCGA-59-2350-01	44	NA	NA	Ovarian Cancer	Serous Ovarian Cancer	Stage IV	NA	NA	NA	NA	0	NA	NA	NA	6.93	1:Recurred/Progressed	NA	NA	NA	NA	1/29/10	0.9229	G3	Serous Cystadenocarcinoma	No	NA	C56.9	8441-03-01	C56.9	YES	1995	NO	NA	NA	0.4	NA	Tumor resection	NA	NA	23	NA	NA	SOC	22.31	1:DECEASED	NA	e978a457-92ff-4eab-b759-ec6e74d973e8
ov_tcga	TCGA-59-2351	TCGA-59-2351-01	51	NA	NA	Ovarian Cancer	Serous Ovarian Cancer	Stage IIIC	NA	NA	NA	NA	0	NA	NA	NA	70.27	1:Recurred/Progressed	NA	NA	NOT HISPANIC OR LATINO	NA	1/29/10	0.6612	G3	Serous Cystadenocarcinoma	No	NA	C56.9	8441-03-01	C56.9	YES	1999	NO	NA	NA	2	NA	Tumor resection	NA	NA	71	NA	NA	SOC	116.03	0:LIVING	NA	16829472-5666-4fba-9bf9-360ec1689aa0
ov_tcga	TCGA-59-2352	TCGA-59-2352-01	78	NA	NA	Ovarian Cancer	Serous Ovarian Cancer	Stage IIIC	NA	NA	NA	NA	0	NA	NA	NA	NA	NA	NA	NA	NOT HISPANIC OR LATINO	NA	1/29/10	0.4446	G3	Serous Cystadenocarcinoma	No	NA	C56.9	8441-03-01	C56.9	YES	2002	NO	NA	NA	2	NA	Cytology (e.g. Peritoneal or pleural fluid)	NA	NA	64	NA	NA	SOC	9.4	1:DECEASED	NA	758e6b52-062e-4ca0-84d1-ea38477414ac
ov_tcga	TCGA-59-2354	TCGA-59-2354-01	63	NA	NA	Ovarian Cancer	Serous Ovarian Cancer	Stage IIIC	NA	NA	NA	NA	0	NA	NA	NA	15.18	1:Recurred/Progressed	NA	NA	NOT HISPANIC OR LATINO	NA	1/29/10	0.3329	G3	Serous Cystadenocarcinoma	No	NA	C56.9	8441-03-01	C56.9	YES	2005	NO	NA	NA	2.4	YES	Tumor resection	NA	NA	38	NA	NA	SOC	34.36	1:DECEASED	NA	d7925dfc-18ce-46ab-a47b-9d06eacc96d0
ov_tcga	TCGA-59-2355	TCGA-59-2355-01	58	NA	NA	Ovarian Cancer	Serous Ovarian Cancer	Stage IV	NA	NA	NA	NA	0	NA	NA	NA	NA	NA	NA	NA	NOT HISPANIC OR LATINO	NA	1/29/10	0.3784	G3	Serous Cystadenocarcinoma	No	NA	C56.9	8441-03-01	C56.9	YES	2006	NO	NA	NA	0.6	YES	Tumor resection	NA	NA	21	NA	NA	SOC	2.14	1:DECEASED	NA	708eec28-2348-4e15-b98c-8c6f9d057b1e
ov_tcga	TCGA-59-2363	TCGA-59-2363-01	40	NA	NA	Ovarian Cancer	Serous Ovarian Cancer	Stage IIIA	NA	NA	NA	NA	0	NA	NA	NA	5.42	0:DiseaseFree	NA	NA	NOT HISPANIC OR LATINO	NA	2002-12-10	0.9116	G3	Serous Cystadenocarcinoma	No	NA	C56.9	8441-03-01	C56.9	YES	2007	NO	NA	NA	1.5	NO	Tumor resection	NA	NA	63	NA	NA	SOC	5.42	0:LIVING	NA	f4d95c8e-fb84-46ca-acc0-827015cc9d0a
ov_tcga	TCGA-59-2372	TCGA-59-2372-01	73	NA	NA	Ovarian Cancer	Serous Ovarian Cancer	Stage IIIC	NA	NA	NA	NA	0	NA	NA	NA	NA	NA	NA	NA	NOT HISPANIC OR LATINO	NA	2002-12-10	0.6419	G2	Serous Cystadenocarcinoma	No	NA	C56.9	8441-03-01	C56.9	YES	2005	NO	NA	NA	1	NO	Tumor resection	NA	NA	NA	NA	NA	SOC	44.78	1:DECEASED	NA	5d8abed4-62b3-4e17-a8ce-9f6028e97103
ov_tcga	TCGA-59-A5PD	TCGA-59-A5PD-01	55	NA	NA	Ovarian Cancer	Serous Ovarian Cancer	Stage IC	NA	NA	NA	730	0	NA	NA	NA	4.76	1:Recurred/Progressed	NA	0	NOT HISPANIC OR LATINO	NA	6/25/13	0.7609	G3	Serous Cystadenocarcinoma	No	Yes, History of Synchronous/Bilateral Malignancy	C56.9	8441-03-01	C56.9	YES	2011	NO	NA	100	NA	YES	Tumor resection	NA	NA	NA	YES	FALSE	SOC	20.5	1:DECEASED	NA	7EBC776E-BDE1-4563-ADB1-8BD441872733
ov_tcga	TCGA-5X-AA5U	TCGA-5X-AA5U-01	61	NA	NA	Ovarian Cancer	Serous Ovarian Cancer	Stage IIC	NA	NA	NA	11	0	NA	NA	NA	11.86	0:DiseaseFree	NA	0	NA	NA	2010-01-14	0.4629	GX	Serous Cystadenocarcinoma	No	Yes, History of Synchronous/Bilateral Malignancy	C56.9	8460-03-01	C56.9	YES	2013	NO	NA	100	NA	NO	Tumor resection	NA	NA	NA	NO	TRUE	SOC	11.86	0:LIVING	NA	BC84C5C5-1785-4EDD-B732-8987F862063E
ov_tcga	TCGA-61-1721	TCGA-61-1721-01	38	NA	NA	Ovarian Cancer	Serous Ovarian Cancer	Stage IV	NA	NA	NA	NA	0	NA	NA	NA	11.1	0:DiseaseFree	NA	NA	NOT HISPANIC OR LATINO	NA	2006-02-09	0	G1	Serous Cystadenocarcinoma	Yes	NA	C56.9	8441-03-01	C56.9	YES	2008	NO	NA	NA	1	YES	Excisional Biopsy	NA	NA	NA	NA	NA	SOC	11.1	0:LIVING	NA	1c0318d9-0472-4840-add4-46bb9f914a30
ov_tcga	TCGA-61-1722	TCGA-61-1722-01	89	NA	NA	Ovarian Cancer	Serous Ovarian Cancer	Stage IB	NA	NA	NA	NA	0	NA	NA	NA	8.08	0:DiseaseFree	NA	NA	NA	NA	2006-02-09	0.42	G3	Serous Cystadenocarcinoma	No	NA	C56.9	8441-03-01	C56.9	YES	2008	NO	NA	NA	1.5	NA	Tumor resection	NA	NA	NA	NA	NA	SOC	8.08	0:LIVING	NA	47feba88-1ec9-4904-b0e2-3718f294badb
ov_tcga	TCGA-61-1724	TCGA-61-1724-01	47	NA	NA	Ovarian Cancer	Serous Ovarian Cancer	Stage IIIC	NA	NA	NA	NA	0	NA	NA	NA	NA	NA	NA	NA	NOT HISPANIC OR LATINO	NA	2006-02-09	0.9414	G3	Serous Cystadenocarcinoma	No	NA	C56.9	8441-03-01	C56.9	YES	2007	NO	NA	NA	1.2	YES	Tumor resection	NA	NA	NA	NA	NA	SOC	20.93	1:DECEASED	NA	2ae65a06-df0f-4de1-a536-537cae0cc260
ov_tcga	TCGA-61-1725	TCGA-61-1725-01	40	NA	NA	Ovarian Cancer	Serous Ovarian Cancer	Stage IIIC	NA	NA	NA	NA	0	NA	NA	NA	27.73	1:Recurred/Progressed	NA	NA	NOT HISPANIC OR LATINO	NA	2006-02-09	0.4501	G3	Serous Cystadenocarcinoma	No	NA	C56.9	8441-03-01	C56.9	YES	2007	NO	NA	NA	1	YES	Tumor resection	NA	NA	NA	NA	NA	SOC	31.41	0:LIVING	NA	a6eb0cd0-fe57-41b0-8593-776208684293
ov_tcga	TCGA-61-1727	TCGA-61-1727-01	74	NA	NA	Ovarian Cancer	Serous Ovarian Cancer	Stage IC	NA	NA	NA	NA	0	NA	NA	NA	18.53	0:DiseaseFree	NA	NA	NOT HISPANIC OR LATINO	NA	2006-02-09	0.6537	G3	Serous Cystadenocarcinoma	No	NA	C56.9	8441-03-01	C56.9	YES	2007	NO	NA	NA	1.1	NA	Tumor resection	NA	NA	NA	NA	NA	SOC	18.53	0:LIVING	NA	99407c1d-40b5-4ded-ba29-1e40dfd65be4
ov_tcga	TCGA-61-1728	TCGA-61-1728-01	59	NA	NA	Ovarian Cancer	Serous Ovarian Cancer	Stage IV	NA	NA	NA	NA	0	NA	NA	NA	17.51	1:Recurred/Progressed	NA	NA	NOT HISPANIC OR LATINO	NA	2006-02-09	0.4081	G3	Serous Cystadenocarcinoma	No	NA	C56.9	8441-03-01	C56.9	YES	2007	NO	NA	NA	1.1	NO	Tumor resection	NA	NA	26	NA	NA	SOC	27.86	0:LIVING	NA	07fbdb3c-8337-4319-8255-f2363f8a031e
ov_tcga	TCGA-61-1730	TCGA-61-1730-01	78	NA	NA	Ovarian Cancer	Serous Ovarian Cancer	Stage IC	NA	NA	NA	NA	0	NA	NA	NA	NA	NA	NA	NA	NA	NA	2006-02-09	0.5715	G3	Serous Cystadenocarcinoma	No	NA	C56.9	8441-03-01	C56.9	YES	2007	NO	NA	NA	1.2	NO	Tumor resection	NA	NA	NA	NA	NA	SOC	4.34	1:DECEASED	NA	107bd8af-13e6-4c6a-9bdc-83c08eaaff90
ov_tcga	TCGA-61-1733	TCGA-61-1733-01	71	NA	NA	Ovarian Cancer	Serous Ovarian Cancer	Stage IIIC	NA	NA	NA	NA	0	NA	NA	NA	5.75	1:Recurred/Progressed	NA	NA	NA	NA	2006-02-09	0.7338	G3	Serous Cystadenocarcinoma	No	NA	C56.9	8441-03-01	C56.9	YES	2006	NO	NA	NA	1.5	YES	Tumor resection	NA	NA	NA	NA	NA	SOC	31.77	0:LIVING	NA	04ecaf38-0232-4dcd-9242-308a22cc1331
ov_tcga	TCGA-61-1734	TCGA-61-1734-01	52	NA	NA	Ovarian Cancer	Serous Ovarian Cancer	Stage IC	NA	NA	NA	NA	0	NA	NA	NA	28.45	0:DiseaseFree	NA	NA	NOT HISPANIC OR LATINO	NA	2006-02-09	0.4385	G3	Serous Cystadenocarcinoma	No	NA	C56.9	8441-03-01	C56.9	YES	2006	NO	NA	NA	1.2	YES	Tumor resection	NA	NA	NA	NA	NA	SOC	28.45	0:LIVING	NA	b5e64bdb-24f1-400d-aaf7-8fda8ab6fd3c
ov_tcga	TCGA-61-1736	TCGA-61-1736-01	45	NA	NA	Ovarian Cancer	Serous Ovarian Cancer	Stage IIIC	NA	NA	NA	NA	0	NA	NA	NA	25.1	1:Recurred/Progressed	NA	NA	NOT HISPANIC OR LATINO	NA	2006-02-09	0.3351	G3	Serous Cystadenocarcinoma	No	NA	C56.9	8441-03-01	C56.9	YES	2005	NO	NA	NA	1	YES	Excisional Biopsy	NA	NA	32	NA	NA	SOC	48.75	1:DECEASED	NA	0a2d29de-869a-4dc8-ad11-6ee0d0a3a895
ov_tcga	TCGA-61-1737	TCGA-61-1737-01	42	NA	NA	Ovarian Cancer	Serous Ovarian Cancer	Stage IV	NA	NA	NA	NA	0	NA	NA	NA	44.81	0:DiseaseFree	NA	NA	NOT HISPANIC OR LATINO	NA	2006-02-09	0.4436	G3	Serous Cystadenocarcinoma	No	NA	C56.9	8441-03-01	C56.9	YES	2005	NO	NA	NA	0.7	YES	Cytology (e.g. Peritoneal or pleural fluid)	NA	NA	NA	NA	NA	SOC	44.81	0:LIVING	NA	0aa020cb-69d2-4235-a609-c279a133d8bb
ov_tcga	TCGA-61-1738	TCGA-61-1738-01	60	NA	NA	Ovarian Cancer	Serous Ovarian Cancer	Stage IIIC	NA	NA	NA	NA	0	NA	NA	NA	9.07	1:Recurred/Progressed	NA	NA	NA	NA	2006-02-09	0.2061	G3	Serous Cystadenocarcinoma	No	NA	C56.9	8441-03-01	C56.9	YES	2005	NO	NA	NA	1.2	YES	Tumor resection	NA	NA	NA	NA	NA	SOC	35.78	1:DECEASED	NA	72c40fba-f502-489b-ad87-843f52655894
ov_tcga	TCGA-61-1740	TCGA-61-1740-01	71	NA	NA	Ovarian Cancer	Serous Ovarian Cancer	Stage IIIC	NA	NA	NA	NA	0	NA	NA	NA	NA	NA	NA	3	NOT HISPANIC OR LATINO	NA	2006-02-09	0.7076	G3	Serous Cystadenocarcinoma	No	NA	C56.9	8441-03-01	C56.9	YES	2005	NO	NA	NA	0.6	YES	Tumor resection	NA	NA	NA	NA	NA	SOC	2.43	1:DECEASED	NA	005a6517-2e5a-4ea3-ab36-531522723607
ov_tcga	TCGA-61-1741	TCGA-61-1741-01	76	NA	NA	Ovarian Cancer	Serous Ovarian Cancer	Stage IIIB	NA	NA	NA	NA	0	NA	NA	NA	16.03	1:Recurred/Progressed	NA	NA	NOT HISPANIC OR LATINO	NA	2006-02-09	0.5206	G3	Serous Cystadenocarcinoma	No	NA	C56.9	8441-03-01	C56.9	YES	2004	NO	NA	NA	1.2	NA	Tumor resection	NA	NA	NA	NA	NA	SOC	33.64	1:DECEASED	NA	16ced1b8-64d5-4498-82df-4d37bfe5b310
ov_tcga	TCGA-61-1743	TCGA-61-1743-01	53	NA	NA	Ovarian Cancer	Serous Ovarian Cancer	Stage IIC	NA	NA	NA	NA	0	NA	NA	NA	26.58	1:Recurred/Progressed	NA	NA	NOT HISPANIC OR LATINO	NA	2006-02-09	0.6281	G2	Serous Cystadenocarcinoma	No	NA	C56.9	8441-03-01	C56.9	YES	2004	NO	NA	NA	1.5	NA	Tumor resection	NA	NA	NA	NA	NA	SOC	43.66	1:DECEASED	NA	a3e26259-732b-49fb-bc95-2f0ec7a0494e
ov_tcga	TCGA-61-1895	TCGA-61-1895-01	52	NA	NA	Ovarian Cancer	Serous Ovarian Cancer	Stage IIIB	NA	NA	NA	NA	0	NA	NA	NA	1.45	0:DiseaseFree	NA	NA	NOT HISPANIC OR LATINO	NA	2010-01-09	0.4503	G3	Serous Cystadenocarcinoma	No	NA	C56.9	8441-03-01	C56.9	YES	2009	NO	NA	NA	1.1	YES	Tumor resection	NA	NA	NA	NA	NA	SOC	1.45	0:LIVING	NA	0dd95368-0713-45f0-84f4-c91af9cbba74
ov_tcga	TCGA-61-1899	TCGA-61-1899-01	81	NA	NA	Ovarian Cancer	Serous Ovarian Cancer	Stage IIIC	NA	NA	NA	NA	0	NA	NA	NA	8.41	0:DiseaseFree	NA	NA	NA	NA	2010-01-09	0.6936	G3	Serous Cystadenocarcinoma	No	NA	C56.9	8441-03-01	C56.9	YES	2008	NO	NA	NA	1.5	NA	Tumor resection	NA	NA	NA	NA	NA	SOC	8.41	0:LIVING	NA	35b1bb47-b32b-4acd-8e5e-fe6bd56c0289
ov_tcga	TCGA-61-1900	TCGA-61-1900-01	51	NA	NA	Ovarian Cancer	Serous Ovarian Cancer	Stage IIIB	NA	NA	NA	NA	0	NA	NA	NA	5.78	0:DiseaseFree	NA	NA	NOT HISPANIC OR LATINO	NA	2010-01-09	0.5063	G3	Serous Cystadenocarcinoma	No	NA	C56.9	8441-03-01	C56.9	YES	2008	NO	NA	NA	1.5	NO	Cytology (e.g. Peritoneal or pleural fluid)	NA	NA	NA	NA	NA	SOC	5.78	0:LIVING	NA	ef653772-e5d2-46ec-8610-f81d75d7353c
ov_tcga	TCGA-61-1901	TCGA-61-1901-01	65	NA	NA	Ovarian Cancer	Serous Ovarian Cancer	Stage IV	NA	NA	NA	NA	0	NA	NA	NA	10.81	1:Recurred/Progressed	NA	NA	NOT HISPANIC OR LATINO	NA	2010-01-09	0.3875	G3	Serous Cystadenocarcinoma	No	NA	C56.9	8441-03-01	C56.9	YES	2008	NO	NA	NA	1.3	YES	Cytology (e.g. Peritoneal or pleural fluid)	NA	NA	NA	NA	NA	SOC	11.4	1:DECEASED	NA	7a75d318-b301-4f77-a97f-4d6784d27216
ov_tcga	TCGA-61-1903	TCGA-61-1903-01	55	NA	NA	Ovarian Cancer	Serous Ovarian Cancer	Stage IB	NA	NA	NA	NA	0	NA	NA	NA	13.01	0:DiseaseFree	NA	NA	NA	NA	2010-01-09	0.4249	G3	Serous Cystadenocarcinoma	No	NA	C56.9	8441-03-01	C56.9	YES	2007	NO	NA	NA	1.2	NO	Tumor resection	NA	NA	NA	NA	NA	SOC	13.01	0:LIVING	NA	b3df9c0a-420c-4cc2-a3e0-56df1ed7e997
ov_tcga	TCGA-61-1904	TCGA-61-1904-01	60	NA	NA	Ovarian Cancer	Serous Ovarian Cancer	Stage IIIC	NA	NA	NA	NA	0	NA	NA	NA	9.07	0:DiseaseFree	NA	NA	NOT HISPANIC OR LATINO	NA	2010-01-09	0.5299	G3	Serous Cystadenocarcinoma	No	NA	C56.9	8441-03-01	C56.9	YES	2007	NO	NA	NA	1	NO	Tumor resection	NA	NA	NA	NA	NA	SOC	9.07	0:LIVING	NA	2cdd5154-ee5c-4d67-b2eb-947dfaa56be2
ov_tcga	TCGA-61-1906	TCGA-61-1906-01	55	NA	NA	Ovarian Cancer	Serous Ovarian Cancer	Stage IIIC	NA	NA	NA	NA	0	NA	NA	NA	7.75	1:Recurred/Progressed	NA	NA	NOT HISPANIC OR LATINO	NA	2010-01-09	0.87	G3	Serous Cystadenocarcinoma	No	NA	C56.9	8441-03-01	C56.9	YES	2006	NO	NA	NA	1	YES	Tumor resection	NA	NA	NA	NA	NA	SOC	34.1	1:DECEASED	NA	f553e953-6464-421f-8933-26ca82cb79d3
ov_tcga	TCGA-61-1907	TCGA-61-1907-01	63	NA	NA	Ovarian Cancer	Serous Ovarian Cancer	Stage IIIC	NA	NA	NA	NA	0	NA	NA	NA	24.41	1:Recurred/Progressed	NA	NA	NOT HISPANIC OR LATINO	NA	2010-01-09	0.6868	G3	Serous Cystadenocarcinoma	No	NA	C56.9	8441-03-01	C56.9	YES	2006	NO	NA	NA	1.6	NA	Tumor resection	NA	NA	NA	NA	NA	SOC	31.27	0:LIVING	NA	7ab3765f-910a-41c9-86cc-08534d2a4e4b
ov_tcga	TCGA-61-1910	TCGA-61-1910-01	56	NA	NA	Ovarian Cancer	Serous Ovarian Cancer	Stage IIC	NA	NA	NA	NA	0	NA	NA	NA	37.02	0:DiseaseFree	NA	NA	NOT HISPANIC OR LATINO	NA	2010-01-09	0.3935	G3	Serous Cystadenocarcinoma	No	NA	C56.9	8441-03-01	C56.9	YES	2006	NO	NA	NA	1.5	YES	Tumor resection	NA	NA	NA	NA	NA	SOC	37.02	0:LIVING	NA	75f2d97a-b96c-403f-8055-5c5c8083e856
ov_tcga	TCGA-61-1911	TCGA-61-1911-01	55	NA	NA	Ovarian Cancer	Serous Ovarian Cancer	Stage IIA	NA	NA	NA	NA	0	NA	NA	NA	27.73	1:Recurred/Progressed	NA	NA	NOT HISPANIC OR LATINO	NA	2010-01-09	0.2922	G3	Serous Cystadenocarcinoma	No	NA	C56.9	8441-03-01	C56.9	YES	2005	NO	NA	NA	2	YES	Tumor resection	NA	NA	NA	NA	NA	SOC	42.48	0:LIVING	NA	93095c36-2263-438f-a619-a4a4d6ae13c7
ov_tcga	TCGA-61-1913	TCGA-61-1913-01	48	NA	NA	Ovarian Cancer	Serous Ovarian Cancer	Stage IIIB	NA	NA	NA	NA	0	NA	NA	NA	48.88	0:DiseaseFree	NA	NA	NOT HISPANIC OR LATINO	NA	2010-01-09	0.7463	G3	Serous Cystadenocarcinoma	No	NA	C56.9	8441-03-01	C56.9	YES	2005	NO	NA	NA	1.1	NA	Tumor resection	NA	NA	NA	NA	NA	SOC	48.88	0:LIVING	NA	8516d4f2-0b98-4847-99c6-4d7269fa4af2
ov_tcga	TCGA-61-1914	TCGA-61-1914-01	65	NA	NA	Ovarian Cancer	Serous Ovarian Cancer	Stage IIIC	NA	NA	NA	NA	0	NA	NA	NA	54.99	1:Recurred/Progressed	NA	NA	NA	NA	2010-01-09	0.4098	G3	Serous Cystadenocarcinoma	No	NA	C56.9	8441-03-01	C56.9	YES	2003	NO	NA	NA	1.2	YES	Tumor resection	NA	NA	NA	NA	NA	SOC	56.57	0:LIVING	NA	8e1b8811-1eb2-4337-852c-c19eaa0ee418
ov_tcga	TCGA-61-1915	TCGA-61-1915-01	50	NA	NA	Ovarian Cancer	Serous Ovarian Cancer	Stage IIC	NA	NA	NA	NA	0	NA	NA	NA	67.71	0:DiseaseFree	NA	NA	NA	NA	2010-01-09	0.6201	G3	Serous Cystadenocarcinoma	No	NA	C56.9	8441-03-01	C56.9	YES	2003	NO	NA	NA	1	NA	Tumor resection	NA	NA	NA	NA	NA	SOC	67.71	0:LIVING	NA	0adadf17-c4b6-48b0-a326-21450de3e144
ov_tcga	TCGA-61-1916	TCGA-61-1916-01	53	NA	NA	Ovarian Cancer	Serous Ovarian Cancer	Stage IIIC	NA	NA	NA	NA	0	NA	NA	NA	10.71	1:Recurred/Progressed	NA	NA	NOT HISPANIC OR LATINO	NA	2/26/10	NA	G2	Serous Cystadenocarcinoma	No	NA	C56.9	8461-03-01	C56.9	YES	2002	NO	NA	NA	1	NA	Cytology (e.g. Peritoneal or pleural fluid)	NA	NA	NA	NA	NA	SOC	15.6	1:DECEASED	NA	b25b3379-df8f-4900-9bce-0f8df50f549b
ov_tcga	TCGA-61-1916	TCGA-61-1916-02	53	NA	NA	Ovarian Cancer	Serous Ovarian Cancer	Stage IIIC	NA	NA	NA	NA	0	NA	NA	NA	10.71	1:Recurred/Progressed	NA	NA	NOT HISPANIC OR LATINO	NA	2/26/10	0.696	G2	Serous Cystadenocarcinoma	No	NA	C56.9	8461-03-01	C56.9	YES	2002	NA	NA	NA	NA	NA	Cytology (e.g. Peritoneal or pleural fluid)	NA	NA	NA	NA	NA	SOC	15.6	1:DECEASED	NA	b25b3379-df8f-4900-9bce-0f8df50f549b
ov_tcga	TCGA-61-1917	TCGA-61-1917-01	60	NA	NA	Ovarian Cancer	Serous Ovarian Cancer	Stage IIIB	NA	NA	NA	NA	0	NA	NA	NA	NA	NA	NA	NA	NOT HISPANIC OR LATINO	NA	11/30/09	0.6971	G3	Serous Cystadenocarcinoma	No	NA	C56.9	8441-03-01	C56.9	YES	2002	NO	NA	NA	2	NA	Tumor resection	NA	NA	NA	NA	NA	SOC	43.4	1:DECEASED	NA	87cdf9a8-0579-4d3e-b4df-0f8eef63d7f4
ov_tcga	TCGA-61-1918	TCGA-61-1918-01	45	NA	NA	Ovarian Cancer	Serous Ovarian Cancer	Stage IV	NA	NA	NA	NA	0	NA	NA	NA	13.57	1:Recurred/Progressed	NA	NA	NOT HISPANIC OR LATINO	NA	11/30/09	0.5537	G3	Serous Cystadenocarcinoma	No	NA	C56.9	8441-03-01	C56.9	YES	2002	NO	NA	NA	1	NA	Tumor resection	NA	NA	NA	NA	NA	SOC	15.74	1:DECEASED	NA	3491d67a-4f83-4f67-8085-bbb9fe942be5
ov_tcga	TCGA-61-1919	TCGA-61-1919-01	58	NA	NA	Ovarian Cancer	Serous Ovarian Cancer	Stage IIIC	NA	NA	NA	NA	0	NA	NA	NA	14.42	1:Recurred/Progressed	NA	NA	NOT HISPANIC OR LATINO	NA	11/30/09	0.6719	G2	Serous Cystadenocarcinoma	No	NA	C56.9	8441-03-01	C56.9	YES	2001	NO	NA	NA	1.5	NA	Tumor resection	NA	NA	30	NA	NA	SOC	38.14	1:DECEASED	NA	ce871097-a6e9-4139-897e-642ee24ee123
ov_tcga	TCGA-61-1995	TCGA-61-1995-01	43	NA	NA	Ovarian Cancer	Serous Ovarian Cancer	Stage IIIC	NA	NA	NA	NA	0	NA	NA	NA	2	0:DiseaseFree	NA	NA	NOT HISPANIC OR LATINO	NA	2012-08-09	0.8309	G3	Serous Cystadenocarcinoma	No	NA	C56.9	8441-03-01	C56.9	YES	2009	NO	NA	NA	1.1	YES	Tumor resection	NA	NA	24	NA	NA	SOC	2	0:LIVING	NA	931738a7-4b5b-46dc-b69f-72600862d8af
ov_tcga	TCGA-61-1998	TCGA-61-1998-01	48	NA	NA	Ovarian Cancer	Serous Ovarian Cancer	Stage IIIC	NA	NA	NA	NA	0	NA	NA	NA	5.52	0:DiseaseFree	NA	NA	NOT HISPANIC OR LATINO	NA	2012-08-09	0.3393	G3	Serous Cystadenocarcinoma	No	NA	C56.9	8441-03-01	C56.9	YES	2009	NO	NA	NA	1	YES	Tumor resection	NA	NA	106	NA	NA	SOC	5.52	0:LIVING	NA	565d06a1-3640-4274-8fb3-8cad7e578876
ov_tcga	TCGA-61-2000	TCGA-61-2000-01	67	NA	NA	Ovarian Cancer	Serous Ovarian Cancer	Stage IIIC	NA	NA	NA	NA	0	NA	NA	NA	11.14	1:Recurred/Progressed	NA	NA	NOT HISPANIC OR LATINO	NA	2012-08-09	0.3761	G3	Serous Cystadenocarcinoma	No	NA	C56.9	8441-03-01	C56.9	YES	2008	NO	NA	NA	1	YES	Tumor resection	NA	NA	35	NA	NA	SOC	14.49	0:LIVING	NA	29949b65-2913-4c86-bbd7-b85c5df6f15e
ov_tcga	TCGA-61-2002	TCGA-61-2002-01	46	NA	NA	Ovarian Cancer	Serous Ovarian Cancer	Stage IIIC	NA	NA	NA	NA	0	NA	NA	NA	17.97	0:DiseaseFree	NA	NA	NOT HISPANIC OR LATINO	NA	2012-08-09	0.3682	G3	Serous Cystadenocarcinoma	No	NA	C56.9	8441-03-01	C56.9	YES	2008	NO	NA	NA	1.2	YES	Tumor resection	NA	NA	35	NA	NA	SOC	17.97	0:LIVING	NA	85bb4987-51e7-40fe-ad59-2aa56754eca9
ov_tcga	TCGA-61-2003	TCGA-61-2003-01	53	NA	NA	Ovarian Cancer	Serous Ovarian Cancer	Stage IIIC	NA	NA	NA	NA	0	NA	NA	NA	4.01	0:DiseaseFree	NA	NA	NOT HISPANIC OR LATINO	NA	2012-08-09	0.5203	G2	Serous Cystadenocarcinoma	No	NA	C56.9	8441-03-01	C56.9	YES	2008	NO	NA	NA	1.5	YES	Cytology (e.g. Peritoneal or pleural fluid)	NA	NA	40	NA	NA	SOC	4.01	0:LIVING	NA	33dc48d8-2e01-482b-944c-ac10da727ec9
ov_tcga	TCGA-61-2008	TCGA-61-2008-01	40	NA	NA	Ovarian Cancer	Serous Ovarian Cancer	Stage IIC	NA	NA	NA	NA	0	NA	NA	NA	26.87	1:Recurred/Progressed	NA	NA	NOT HISPANIC OR LATINO	NA	2012-08-09	0.6941	G2	Serous Cystadenocarcinoma	No	NA	C56.9	8441-03-01	C56.9	YES	2007	NO	NA	NA	1.2	YES	Tumor resection	NA	NA	47	NA	NA	SOC	30.62	0:LIVING	NA	3ac45a71-c463-4f0f-b030-58c475a34418
ov_tcga	TCGA-61-2008	TCGA-61-2008-02	40	NA	NA	Ovarian Cancer	Serous Ovarian Cancer	Stage IIC	NA	NA	NA	NA	0	NA	NA	NA	26.87	1:Recurred/Progressed	NA	NA	NOT HISPANIC OR LATINO	NA	2012-08-09	0.5894	G2	Serous Cystadenocarcinoma	No	NA	C56.9	8441-03-01	C56.9	YES	2007	NA	NA	NA	NA	YES	Tumor resection	NA	NA	NA	NA	NA	SOC	30.62	0:LIVING	NA	3ac45a71-c463-4f0f-b030-58c475a34418
ov_tcga	TCGA-61-2009	TCGA-61-2009-01	65	NA	NA	Ovarian Cancer	Serous Ovarian Cancer	Stage IIIC	NA	NA	NA	NA	0	NA	NA	NA	3.32	1:Recurred/Progressed	NA	NA	NOT HISPANIC OR LATINO	NA	2012-08-09	0.4458	G3	Serous Cystadenocarcinoma	No	NA	C56.9	8441-03-01	C56.9	YES	2006	NO	NA	NA	2	YES	Tumor resection	NA	NA	55	NA	NA	SOC	39.82	0:LIVING	NA	ae914f23-87b9-4169-a7f7-a3483078c902
ov_tcga	TCGA-61-2012	TCGA-61-2012-01	81	NA	NA	Ovarian Cancer	Serous Ovarian Cancer	Stage IIC	NA	NA	NA	NA	0	NA	NA	NA	30.62	0:DiseaseFree	NA	NA	NOT HISPANIC OR LATINO	NA	2012-08-09	0.5716	G2	Serous Cystadenocarcinoma	No	NA	C56.9	8441-03-01	C56.9	YES	2006	NO	NA	NA	1.6	YES	Tumor resection	NA	NA	93	NA	NA	SOC	30.62	0:LIVING	NA	20c6be4d-7baf-4ea0-93e2-a5212f2e9b9c
ov_tcga	TCGA-61-2016	TCGA-61-2016-01	51	NA	NA	Ovarian Cancer	Serous Ovarian Cancer	Stage IIIC	NA	NA	NA	NA	0	NA	NA	NA	NA	NA	NA	NA	NOT HISPANIC OR LATINO	NA	2012-08-09	0.8518	G3	Serous Cystadenocarcinoma	No	NA	C56.9	8441-03-01	C56.9	YES	2006	NO	NA	NA	1.5	YES	Tumor resection	NA	NA	17	NA	NA	SOC	1.18	1:DECEASED	NA	512de609-757b-42be-8b30-c414f71af422
ov_tcga	TCGA-61-2017	TCGA-61-2017-01	64	NA	NA	Ovarian Cancer	Serous Ovarian Cancer	Stage IIIC	NA	NA	NA	NA	0	NA	NA	NA	33.05	1:Recurred/Progressed	NA	NA	NA	NA	2012-08-09	0.0344	G1	Serous Cystadenocarcinoma	No	NA	C56.9	8441-03-01	C56.9	YES	2005	NO	NA	NA	0.8	NO	Tumor resection	NA	NA	NA	NA	NA	SOC	45.93	0:LIVING	NA	f0ca8205-0754-4bd8-a6a8-31901040c5e7
ov_tcga	TCGA-61-2018	TCGA-61-2018-01	62	NA	NA	Ovarian Cancer	Serous Ovarian Cancer	Stage IC	NA	NA	NA	NA	0	NA	NA	NA	45.37	0:DiseaseFree	NA	NA	NOT HISPANIC OR LATINO	NA	2012-08-09	0.4952	G3	Serous Cystadenocarcinoma	No	NA	C56.9	8441-03-01	C56.9	YES	2005	NO	NA	NA	0.9	NO	Tumor resection	NA	NA	NA	NA	NA	SOC	45.37	0:LIVING	NA	13d6c31a-6899-4119-a5c2-90adcb5bd20c
ov_tcga	TCGA-61-2087	TCGA-61-2087-01	49	NA	NA	Ovarian Cancer	Serous Ovarian Cancer	Stage IC	NA	NA	NA	NA	0	NA	NA	NA	4.8	0:DiseaseFree	NA	NA	NOT HISPANIC OR LATINO	NA	2012-08-09	0.9197	G3	Serous Cystadenocarcinoma	No	NA	C56.9	8441-03-01	C56.9	YES	2009	NO	NA	NA	1.5	NO	Tumor resection	NA	NA	NA	NA	NA	SOC	4.8	0:LIVING	NA	be03bfec-5bb6-4cab-9dd2-bee590bd45f1
ov_tcga	TCGA-61-2088	TCGA-61-2088-01	51	NA	NA	Ovarian Cancer	Serous Ovarian Cancer	Stage IIIC	NA	NA	NA	NA	0	NA	NA	NA	4.76	0:DiseaseFree	NA	NA	NOT HISPANIC OR LATINO	NA	2012-07-09	0.6487	G3	Serous Cystadenocarcinoma	No	NA	C56.9	8441-03-01	C56.9	YES	2009	NO	NA	NA	1.4	NO	Tumor resection	NA	NA	15	NA	NA	SOC	4.76	0:LIVING	NA	242943fe-1fa0-4a12-8f7e-9c6c4af1194d
ov_tcga	TCGA-61-2092	TCGA-61-2092-01	57	NA	NA	Ovarian Cancer	Serous Ovarian Cancer	Stage IIIC	NA	NA	NA	NA	0	NA	NA	NA	51.68	0:DiseaseFree	NA	NA	NA	NA	2012-08-09	0.1119	G3	Serous Cystadenocarcinoma	No	NA	C56.9	8441-03-01	C56.9	YES	2004	NO	NA	NA	1.3	NO	Tumor resection	NA	NA	22	NA	NA	SOC	51.68	0:LIVING	NA	c183d3fb-2eee-44f8-890e-b9bf907141e6
ov_tcga	TCGA-61-2094	TCGA-61-2094-01	63	NA	NA	Ovarian Cancer	Serous Ovarian Cancer	Stage IIIC	NA	NA	NA	NA	0	NA	NA	NA	71.68	0:DiseaseFree	NA	NA	NOT HISPANIC OR LATINO	NA	2012-08-09	0.2876	G3	Serous Cystadenocarcinoma	No	NA	C56.9	8441-03-01	C56.9	YES	2003	NO	NA	NA	2	NA	Tumor resection	NA	NA	44	NA	NA	SOC	71.68	0:LIVING	NA	b31d85cc-d2e2-4bd1-9986-d6bbe30e657f
ov_tcga	TCGA-61-2095	TCGA-61-2095-01	54	NA	NA	Ovarian Cancer	Serous Ovarian Cancer	Stage IIIC	NA	NA	NA	NA	0	NA	NA	NA	14.62	1:Recurred/Progressed	NA	NA	NOT HISPANIC OR LATINO	NA	2012-07-09	0.0244	G2	Serous Cystadenocarcinoma	No	NA	C56.9	8441-03-01	C56.9	YES	2003	NO	NA	NA	1.2	NA	Tumor resection	NA	NA	127	NA	NA	SOC	61.6	1:DECEASED	NA	778ce436-a825-4689-81c1-b7c965404163
ov_tcga	TCGA-61-2095	TCGA-61-2095-02	54	NA	NA	Ovarian Cancer	Serous Ovarian Cancer	Stage IIIC	NA	NA	NA	NA	0	NA	NA	NA	14.62	1:Recurred/Progressed	NA	NA	NOT HISPANIC OR LATINO	NA	2012-07-09	0.1388	G2	Serous Cystadenocarcinoma	No	NA	C56.9	8441-03-01	C56.9	YES	2003	NA	NA	NA	NA	NA	Tumor resection	NA	NA	NA	NA	NA	SOC	61.6	1:DECEASED	NA	778ce436-a825-4689-81c1-b7c965404163
ov_tcga	TCGA-61-2096	TCGA-61-2096-01	56	NA	NA	Ovarian Cancer	Serous Ovarian Cancer	Stage IC	NA	NA	NA	NA	0	NA	NA	NA	13.83	1:Recurred/Progressed	NA	NA	NA	NA	2012-07-09	0.3766	G2	Serous Cystadenocarcinoma	No	NA	C56.9	8441-03-01	C56.9	YES	2003	NO	NA	NA	1.5	NA	Tumor resection	NA	NA	NA	NA	NA	SOC	58.34	0:LIVING	NA	6beaa1cb-a9f1-4127-898c-7aff2273788e
ov_tcga	TCGA-61-2097	TCGA-61-2097-01	71	NA	NA	Ovarian Cancer	Serous Ovarian Cancer	Stage IIC	NA	NA	NA	NA	0	NA	NA	NA	60.58	0:DiseaseFree	NA	NA	NA	NA	2012-07-09	0.8091	G2	Serous Cystadenocarcinoma	No	NA	C56.9	8441-03-01	C56.9	YES	2003	NO	NA	NA	2	YES	Tumor resection	NA	NA	39	NA	NA	SOC	60.58	0:LIVING	NA	47681e4b-01e8-4779-b966-ce57aff4b712
ov_tcga	TCGA-61-2098	TCGA-61-2098-01	62	NA	NA	Ovarian Cancer	Serous Ovarian Cancer	Stage IIIC	NA	NA	NA	NA	0	NA	NA	NA	65.47	0:DiseaseFree	NA	NA	NA	NA	2012-08-09	0.6351	G2	Serous Cystadenocarcinoma	No	NA	C56.9	8441-03-01	C56.9	YES	2003	NO	NA	NA	2	NA	Tumor resection	NA	NA	NA	NA	NA	SOC	65.47	0:LIVING	NA	eb7c3b35-7a5e-4621-b31f-9775c51f9a23
ov_tcga	TCGA-61-2101	TCGA-61-2101-01	55	NA	NA	Ovarian Cancer	Serous Ovarian Cancer	Stage IIIC	NA	NA	NA	NA	0	NA	NA	NA	NA	NA	NA	0	NOT HISPANIC OR LATINO	NA	2012-07-09	0.5988	G2	Serous Cystadenocarcinoma	No	NA	C56.9	8441-03-01	C56.9	YES	1999	NO	NA	100	1.5	NA	Tumor resection	NA	NA	27	NA	NA	SOC	55.45	1:DECEASED	NA	5d1a54fe-e0df-4c17-b623-b649a136dc82
ov_tcga	TCGA-61-2102	TCGA-61-2102-01	74	NA	NA	Ovarian Cancer	Serous Ovarian Cancer	Stage IIIC	NA	NA	NA	NA	0	NA	NA	NA	NA	NA	NA	NA	NA	NA	2012-07-09	0.8666	G3	Serous Cystadenocarcinoma	No	NA	C56.9	8441-03-01	C56.9	YES	1999	NO	NA	NA	1.5	NA	Tumor resection	NA	NA	46	NA	NA	SOC	6.47	1:DECEASED	NA	7a08efd0-f984-430e-a8eb-1881047214b6
ov_tcga	TCGA-61-2104	TCGA-61-2104-01	53	NA	NA	Ovarian Cancer	Serous Ovarian Cancer	Stage IIC	NA	NA	NA	NA	0	NA	NA	NA	55.19	1:Recurred/Progressed	NA	NA	NA	NA	2012-07-09	0.602	G2	Serous Cystadenocarcinoma	No	NA	C56.9	8441-03-01	C56.9	YES	2003	NO	NA	NA	1.5	NA	Tumor resection	NA	NA	42	NA	NA	SOC	76.81	0:LIVING	NA	05263959-c4f5-4540-b6d2-d8c8a128861f
ov_tcga	TCGA-61-2109	TCGA-61-2109-01	40	NA	NA	Ovarian Cancer	Serous Ovarian Cancer	Stage IIIC	NA	NA	NA	NA	0	NA	NA	NA	15.28	1:Recurred/Progressed	NA	NA	NOT HISPANIC OR LATINO	NA	2012-07-09	0.5237	G3	Serous Cystadenocarcinoma	No	NA	C56.9	8441-03-01	C56.9	YES	1999	NO	NA	NA	1.7	NO	Cytology (e.g. Peritoneal or pleural fluid)	NA	NA	55	NA	NA	SOC	20.66	1:DECEASED	NA	dc5a6ce7-01e5-408d-812e-e3e0ddc1cde5
ov_tcga	TCGA-61-2110	TCGA-61-2110-01	56	NA	NA	Ovarian Cancer	Serous Ovarian Cancer	Stage IIIC	NA	NA	NA	NA	0	NA	NA	NA	7	1:Recurred/Progressed	NA	NA	NOT HISPANIC OR LATINO	NA	2012-04-09	0.6118	NA	Serous Cystadenocarcinoma	No	NA	C56.9	8441-03-01	C56.9	YES	1998	NO	NA	NA	0.4	NA	Tumor resection	NA	NA	41	NA	NA	SOC	44.48	1:DECEASED	NA	88180134-710f-46ea-9b06-5e5d860d6d9f
ov_tcga	TCGA-61-2111	TCGA-61-2111-01	61	NA	NA	Ovarian Cancer	Serous Ovarian Cancer	Stage IV	NA	NA	NA	NA	0	NA	NA	NA	72.44	1:Recurred/Progressed	NA	NA	NOT HISPANIC OR LATINO	NA	2012-07-09	0.3777	G3	Serous Cystadenocarcinoma	No	NA	C56.9	8441-03-01	C56.9	YES	1998	NO	NA	NA	1.5	NA	Tumor resection	NA	NA	43	NA	NA	SOC	125.66	0:LIVING	NA	91a17d40-c8cb-4cce-b306-966382a8fe4a
ov_tcga	TCGA-61-2113	TCGA-61-2113-01	53	NA	NA	Ovarian Cancer	Serous Ovarian Cancer	Stage IIC	NA	NA	NA	NA	0	NA	NA	NA	9.56	1:Recurred/Progressed	NA	NA	NOT HISPANIC OR LATINO	NA	2012-07-09	0.4668	G3	Serous Cystadenocarcinoma	No	NA	C56.9	8441-03-01	C56.9	YES	1999	NO	NA	NA	1.6	YES	Tumor resection	NA	NA	72	NA	NA	SOC	22.21	1:DECEASED	NA	71faa2c1-0d5b-4dcc-bdf9-f2405f29907c
ov_tcga	TCGA-61-2610	TCGA-61-2610-01	61	NA	NA	Ovarian Cancer	Serous Ovarian Cancer	Stage IIIC	NA	NA	NA	NA	0	NA	NA	NA	17.21	1:Recurred/Progressed	NA	NA	NA	NA	2009-07-10	NA	G3	Serous Cystadenocarcinoma	No	NA	C56.9	8441-03-01	C56.9	YES	1998	NO	NA	NA	1	NA	Tumor resection	NA	NA	NA	NA	NA	SOC	51.87	1:DECEASED	NA	1098441d-fb10-4590-a302-0a7cc2332798
ov_tcga	TCGA-61-2610	TCGA-61-2610-02	61	NA	NA	Ovarian Cancer	Serous Ovarian Cancer	Stage IIIC	NA	NA	NA	NA	0	NA	NA	NA	17.21	1:Recurred/Progressed	NA	NA	NA	NA	2009-07-10	0.4261	G3	Serous Cystadenocarcinoma	No	NA	C56.9	8441-03-01	C56.9	YES	1998	NA	NA	NA	NA	NA	Tumor resection	NA	NA	NA	NA	NA	SOC	51.87	1:DECEASED	NA	1098441d-fb10-4590-a302-0a7cc2332798
ov_tcga	TCGA-61-2611	TCGA-61-2611-02	40	NA	NA	Ovarian Cancer	Serous Ovarian Cancer	Stage IIIC	NA	NA	NA	NA	0	NA	NA	NA	12.58	1:Recurred/Progressed	NA	NA	NA	NA	2009-07-10	0.1192	G3	Serous Cystadenocarcinoma	No	NA	C56.9	8441-03-01	C56.9	YES	2008	NA	NA	NA	NA	NA	Cytology (e.g. Peritoneal or pleural fluid)	NA	NA	NA	NA	NA	SOC	15.87	1:DECEASED	NA	499645bd-e33e-4f89-8526-50460e8bb884
ov_tcga	TCGA-61-2612	TCGA-61-2612-01	63	NA	NA	Ovarian Cancer	Serous Ovarian Cancer	Stage IIIC	NA	NA	NA	NA	0	NA	NA	NA	5.88	1:Recurred/Progressed	NA	NA	NA	NA	2009-07-10	0.3998	G3	Serous Cystadenocarcinoma	No	NA	C56.9	8441-03-01	C56.9	YES	2002	NO	NA	NA	2.5	YES	Tumor resection	NA	NA	NA	NA	NA	SOC	6.34	1:DECEASED	NA	c040df8a-9d6d-43bd-911a-17a7b4e1ec74
ov_tcga	TCGA-61-2613	TCGA-61-2613-01	73	NA	NA	Ovarian Cancer	Serous Ovarian Cancer	Stage IIIC	NA	NA	NA	NA	0	NA	NA	NA	11.76	1:Recurred/Progressed	NA	NA	NA	NA	2009-07-10	0.2918	G3	Serous Cystadenocarcinoma	No	NA	C56.9	8441-03-01	C56.9	YES	1998	NO	NA	NA	1.1	NA	Tumor resection	NA	NA	NA	NA	NA	SOC	31.04	1:DECEASED	NA	c88502e9-0bc6-47c3-adc4-d98b63c7797b
ov_tcga	TCGA-61-2614	TCGA-61-2614-01	71	NA	NA	Ovarian Cancer	Serous Ovarian Cancer	Stage IIIC	NA	NA	NA	NA	0	NA	NA	NA	1.25	1:Recurred/Progressed	NA	NA	NA	NA	2009-07-10	0.5806	G3	Serous Cystadenocarcinoma	No	NA	C56.9	8441-03-01	C56.9	YES	2007	NO	NA	NA	1.6	YES	Tumor resection	NA	NA	NA	NA	NA	SOC	8.61	1:DECEASED	NA	09643c0d-efdb-46b4-94df-018bd6134a88
ov_tcga	TCGA-72-4231	TCGA-72-4231-01	NA	NA	NA	Ovarian Cancer	Serous Ovarian Cancer	NA	NA	NA	NA	NA	NA	NA	NA	NA	NA	NA	NA	NA	NA	NA	NA	0.6666	NA	NA	NA	NA	NA	NA	NA	NA	NA	NO	NA	NA	0.5	NA	NA	NA	NA	NA	NA	NA	SOC	NA	NA	NA	NA
ov_tcga	TCGA-72-4232	TCGA-72-4232-01	NA	NA	NA	Ovarian Cancer	Serous Ovarian Cancer	NA	NA	NA	NA	NA	NA	NA	NA	NA	NA	NA	NA	NA	NA	NA	NA	0.5298	NA	NA	NA	NA	NA	NA	NA	NA	NA	NO	NA	NA	0.6	NA	NA	NA	NA	NA	NA	NA	SOC	NA	NA	NA	NA
ov_tcga	TCGA-72-4233	TCGA-72-4233-01	NA	NA	NA	Ovarian Cancer	Serous Ovarian Cancer	NA	NA	NA	NA	NA	NA	NA	NA	NA	NA	NA	NA	NA	NA	NA	NA	0.5861	NA	NA	NA	NA	NA	NA	NA	NA	NA	NO	NA	NA	0.5	NA	NA	NA	NA	NA	NA	NA	SOC	NA	NA	NA	NA
ov_tcga	TCGA-72-4234	TCGA-72-4234-01	NA	NA	NA	Ovarian Cancer	Serous Ovarian Cancer	NA	NA	NA	NA	NA	NA	NA	NA	NA	NA	NA	NA	NA	NA	NA	NA	0.6706	NA	NA	NA	NA	NA	NA	NA	NA	NA	NO	NA	NA	1.2	NA	NA	NA	NA	NA	NA	NA	SOC	NA	NA	NA	NA
ov_tcga	TCGA-72-4235	TCGA-72-4235-01	NA	NA	NA	Ovarian Cancer	Serous Ovarian Cancer	NA	NA	NA	NA	NA	NA	NA	NA	NA	NA	NA	NA	NA	NA	NA	NA	0.6564	NA	NA	NA	NA	NA	NA	NA	NA	NA	NO	NA	NA	1	NA	NA	NA	NA	NA	NA	NA	SOC	NA	NA	NA	NA
ov_tcga	TCGA-72-4236	TCGA-72-4236-01	NA	NA	NA	Ovarian Cancer	Serous Ovarian Cancer	NA	NA	NA	NA	NA	NA	NA	NA	NA	NA	NA	NA	NA	NA	NA	NA	0.6678	NA	NA	NA	NA	NA	NA	NA	NA	NA	NO	NA	NA	0.4	NA	NA	NA	NA	NA	NA	NA	SOC	NA	NA	NA	NA
ov_tcga	TCGA-72-4237	TCGA-72-4237-01	NA	NA	NA	Ovarian Cancer	Serous Ovarian Cancer	NA	NA	NA	NA	NA	NA	NA	NA	NA	NA	NA	NA	NA	NA	NA	NA	0.532	NA	NA	NA	NA	NA	NA	NA	NA	NA	NO	NA	NA	1.5	NA	NA	NA	NA	NA	NA	NA	SOC	NA	NA	NA	NA
ov_tcga	TCGA-72-4238	TCGA-72-4238-01	NA	NA	NA	Ovarian Cancer	Serous Ovarian Cancer	NA	NA	NA	NA	NA	NA	NA	NA	NA	NA	NA	NA	NA	NA	NA	NA	0.3557	NA	NA	NA	NA	NA	NA	NA	NA	NA	NO	NA	NA	1.5	NA	NA	NA	NA	NA	NA	NA	SOC	NA	NA	NA	NA
ov_tcga	TCGA-72-4240	TCGA-72-4240-01	NA	NA	NA	Ovarian Cancer	Serous Ovarian Cancer	NA	NA	NA	NA	NA	NA	NA	NA	NA	NA	NA	NA	NA	NA	NA	NA	0.6288	NA	NA	NA	NA	NA	NA	NA	NA	NA	NO	NA	NA	1	NA	NA	NA	NA	NA	NA	NA	SOC	NA	NA	NA	NA
ov_tcga	TCGA-72-4241	TCGA-72-4241-01	NA	NA	NA	Ovarian Cancer	Serous Ovarian Cancer	NA	NA	NA	NA	NA	NA	NA	NA	NA	NA	NA	NA	NA	NA	NA	NA	0.6573	NA	NA	NA	NA	NA	NA	NA	NA	NA	NO	NA	NA	2	NA	NA	NA	NA	NA	NA	NA	SOC	NA	NA	NA	NA
ov_tcga	TCGA-OY-A56P	TCGA-OY-A56P-01	48	NA	NA	Ovarian Cancer	Serous Ovarian Cancer	Stage IIIB	NA	NA	NA	796	0	NA	NA	NA	26.08	1:Recurred/Progressed	NA	NA	NOT HISPANIC OR LATINO	NA	2003-04-13	0.7456	G3	Serous Cystadenocarcinoma	No	No	C56.9	8460-03-01	C56.9	YES	2010	NO	NA	NA	NA	NO	Tumor resection	NA	NA	NA	YES	FALSE	SOC	39.65	0:LIVING	NA	260723BF-9620-450D-BF31-F3A45543F9DB
ov_tcga	TCGA-OY-A56Q	TCGA-OY-A56Q-01	78	NA	NA	Ovarian Cancer	Serous Ovarian Cancer	Stage IIA	NA	NA	NA	120	0	NA	NA	NA	18.92	0:DiseaseFree	NA	NA	NOT HISPANIC OR LATINO	NA	2/27/13	0.6854	G3	Serous Cystadenocarcinoma	No	No	C56.9	8441-03-01	C56.9	YES	2012	NO	NA	NA	NA	NO	Tumor resection	NA	NA	NA	NO	FALSE	SOC	18.92	0:LIVING	NA	C7CF6755-8856-435B-A443-174B22A25B07
ov_tcga	TCGA-VG-A8LO	TCGA-VG-A8LO-01	55	NA	NA	Ovarian Cancer	Serous Ovarian Cancer	Stage IV	NA	NA	NA	122	0	NA	NA	NA	NA	NA	NA	4	NOT HISPANIC OR LATINO	NA	3/25/14	0.3727	GB	Serous Cystadenocarcinoma	No	No	C56.9	8460-03-01	C56.9	YES	2013	NO	NA	50	NA	NA	Excisional Biopsy	NA	NA	NA	NO	FALSE	SOC	0.79	1:DECEASED	NA	8628F1B2-3763-4BA9-A375-083874BB18F2
ov_tcga	TCGA-WR-A838	TCGA-WR-A838-01	72	NA	NA	Ovarian Cancer	Serous Ovarian Cancer	Stage IIIC	NA	NA	NA	110	0	NA	NA	NA	8.05	1:Recurred/Progressed	NA	1	NOT HISPANIC OR LATINO	NA	2003-06-14	0.4668	G3	Serous Cystadenocarcinoma	No	No	C56.9	8441-03-01	C56.9	YES	2013	NO	NA	NA	NA	YES	Tumor resection	NA	NA	NA	YES	FALSE	SOC	9.99	1:DECEASED	NA	B8023162-5E82-40E6-AD8C-8ACF81821F01
[truncated: 35 more columns]

## Sheet: TCGA, Nature 2011
The clinical and genomic data used for cBioPorta to analyze genetic variations in ST14 from the study (TCGA, Nature 2011)
Study ID	Patient ID	Sample ID	ACGH Data	Cancer Type	Cancer Type Detailed	Complete Data	Disease Free (Months)	Disease Free Status	Fraction Genome Altered	Neoplasm Histologic Grade	MRNA Data	Mutation Count	Oncotree Code	Overall Survival (Months)	Overall Survival Status	Platinum Status	Primary Therapy Outcome Success	Number of Samples Per Patient	Sample Type	Sequenced	Somatic Status	TMB (nonsynonymous)	Tumor Residual Disease	Tumor Stage 2009
ov_tcga_pub	TCGA-04-1331	TCGA-04-1331-01	Yes	Ovarian Cancer	High-Grade Serous Ovarian Cancer	Yes	15.08	1:Recurred/Progressed	0.4372	G3	Yes	75	HGSOC	43.89	1:DECEASED	Sensitive	Complete Response	1	Primary	Yes	Matched	2.5	1-10 mm	IIIC
ov_tcga_pub	TCGA-04-1332	TCGA-04-1332-01	Yes	Ovarian Cancer	High-Grade Serous Ovarian Cancer	Yes	12.98	1:Recurred/Progressed	0.3714	G3	Yes	23	HGSOC	40.97	1:DECEASED	Sensitive	NA	1	Primary	Yes	Matched	0.766667	1-10 mm	IIIC
ov_tcga_pub	TCGA-04-1336	TCGA-04-1336-01	Yes	Ovarian Cancer	High-Grade Serous Ovarian Cancer	Yes	49.12	0:DiseaseFree	0.5233	G3	Yes	51	HGSOC	49.12	0:LIVING	NA	Complete Response	1	Primary	Yes	Matched	1.73333	No Macroscopic disease	IIIB
ov_tcga_pub	TCGA-04-1337	TCGA-04-1337-01	Yes	Ovarian Cancer	High-Grade Serous Ovarian Cancer	Yes	NA	1:Recurred/Progressed	0.3287	G2	Yes	60	HGSOC	2	1:DECEASED	NA	NA	1	Primary	Yes	Matched	1.93333	No Macroscopic disease	IIIC
ov_tcga_pub	TCGA-04-1338	TCGA-04-1338-01	Yes	Ovarian Cancer	High-Grade Serous Ovarian Cancer	Yes	12.48	1:Recurred/Progressed	0.6594	G3	Yes	119	HGSOC	46.59	0:LIVING	Resistant	NA	1	Primary	Yes	Matched	3.96667	1-10 mm	IIIC
ov_tcga_pub	TCGA-04-1341	TCGA-04-1341-01	Yes	Ovarian Cancer	High-Grade Serous Ovarian Cancer	No	NA	0:DiseaseFree	0.7221	G3	Yes	NA	HGSOC	1.08492	0:LIVING	NA	NA	1	Primary	No	Matched	NA	NA	NA
ov_tcga_pub	TCGA-04-1342	TCGA-04-1342-01	Yes	Ovarian Cancer	High-Grade Serous Ovarian Cancer	Yes	NA	1:Recurred/Progressed	0.5135	G2	Yes	72	HGSOC	18.5	1:DECEASED	NA	Progressive Disease	1	Primary	Yes	Matched	2.4	>20mm	IV
ov_tcga_pub	TCGA-04-1343	TCGA-04-1343-01	Yes	Ovarian Cancer	High-Grade Serous Ovarian Cancer	Yes	NA	1:Recurred/Progressed	0.5868	G3	Yes	47	HGSOC	11.86	1:DECEASED	NA	Progressive Disease	1	Primary	Yes	Matched	1.56667	>20mm	IV
ov_tcga_pub	TCGA-04-1346	TCGA-04-1346-01	Yes	Ovarian Cancer	High-Grade Serous Ovarian Cancer	Yes	65.44	0:DiseaseFree	0.5861	G2	Yes	35	HGSOC	65.44	0:LIVING	NA	Complete Response	1	Primary	Yes	Matched	1.13333	NA	IIIC
ov_tcga_pub	TCGA-04-1347	TCGA-04-1347-01	Yes	Ovarian Cancer	High-Grade Serous Ovarian Cancer	Yes	63.01	0:DiseaseFree	0.7716	G3	Yes	93	HGSOC	63.01	0:LIVING	Sensitive	Complete Response	1	Primary	Yes	Matched	3.1	No Macroscopic disease	IV
ov_tcga_pub	TCGA-04-1348	TCGA-04-1348-01	Yes	Ovarian Cancer	High-Grade Serous Ovarian Cancer	Yes	18.86	1:Recurred/Progressed	0.293	G3	Yes	36	HGSOC	48.72	1:DECEASED	Sensitive	Complete Response	1	Primary	Yes	Matched	1.2	1-10 mm	IIIB
ov_tcga_pub	TCGA-04-1349	TCGA-04-1349-01	Yes	Ovarian Cancer	High-Grade Serous Ovarian Cancer	Yes	13.96	1:Recurred/Progressed	0.72	G3	Yes	31	HGSOC	21.55	1:DECEASED	Resistant	Complete Response	1	Primary	Yes	Matched	1	NA	IV
ov_tcga_pub	TCGA-04-1350	TCGA-04-1350-01	Yes	Ovarian Cancer	High-Grade Serous Ovarian Cancer	Yes	3.65	1:Recurred/Progressed	0.6353	G3	Yes	32	HGSOC	63.93	1:DECEASED	NA	Stable Disease	1	Primary	Yes	Matched	1.06667	>20mm	IIIC
ov_tcga_pub	TCGA-04-1356	TCGA-04-1356-01	Yes	Ovarian Cancer	High-Grade Serous Ovarian Cancer	Yes	5.13	1:Recurred/Progressed	0.7459	G3	Yes	45	HGSOC	49.25	1:DECEASED	NA	Progressive Disease	1	Primary	Yes	Matched	1.53333	NA	IIC
ov_tcga_pub	TCGA-04-1357	TCGA-04-1357-01	Yes	Ovarian Cancer	High-Grade Serous Ovarian Cancer	Yes	NA	0:DiseaseFree	0.4413	G3	Yes	53	HGSOC	NA	0:LIVING	NA	NA	1	Primary	Yes	Matched	1.76667	NA	IIIB
ov_tcga_pub	TCGA-04-1361	TCGA-04-1361-01	Yes	Ovarian Cancer	High-Grade Serous Ovarian Cancer	Yes	30.42	1:Recurred/Progressed	0.4522	G3	Yes	52	HGSOC	32.49	0:LIVING	NA	Stable Disease	1	Primary	Yes	Matched	1.73333	No Macroscopic disease	IIIB
ov_tcga_pub	TCGA-04-1362	TCGA-04-1362-01	Yes	Ovarian Cancer	High-Grade Serous Ovarian Cancer	Yes	7.33	1:Recurred/Progressed	0.71	G3	Yes	57	HGSOC	44.29	1:DECEASED	Resistant	NA	1	Primary	Yes	Matched	1.9	1-10 mm	IIC
ov_tcga_pub	TCGA-04-1364	TCGA-04-1364-01	Yes	Ovarian Cancer	High-Grade Serous Ovarian Cancer	Yes	9.46	1:Recurred/Progressed	0.6397	G3	Yes	34	HGSOC	33.64	1:DECEASED	Resistant	Progressive Disease	1	Primary	Yes	Matched	1.16667	1-10 mm	IIIC
ov_tcga_pub	TCGA-04-1365	TCGA-04-1365-01	Yes	Ovarian Cancer	High-Grade Serous Ovarian Cancer	Yes	43.63	1:Recurred/Progressed	0.3718	G3	Yes	35	HGSOC	76.48	0:LIVING	Sensitive	Complete Response	1	Primary	Yes	Matched	1.16667	NA	IIIB
ov_tcga_pub	TCGA-04-1367	TCGA-04-1367-01	Yes	Ovarian Cancer	High-Grade Serous Ovarian Cancer	Yes	71.42	0:DiseaseFree	0.8422	G3	Yes	74	HGSOC	71.42	0:LIVING	Sensitive	Complete Response	1	Primary	Yes	Matched	2.43333	No Macroscopic disease	IIIC
ov_tcga_pub	TCGA-04-1514	TCGA-04-1514-01	Yes	Ovarian Cancer	High-Grade Serous Ovarian Cancer	Yes	40.11	1:Recurred/Progressed	0.5409	G2	Yes	25	HGSOC	56.51	1:DECEASED	Sensitive	Complete Response	1	Primary	Yes	Matched	0.833333	No Macroscopic disease	IIIA
ov_tcga_pub	TCGA-04-1517	TCGA-04-1517-01	Yes	Ovarian Cancer	High-Grade Serous Ovarian Cancer	Yes	11.47	1:Recurred/Progressed	0.7587	G3	Yes	17	HGSOC	19.97	1:DECEASED	Sensitive	Complete Response	1	Primary	Yes	Matched	0.566667	>20mm	IIIC
ov_tcga_pub	TCGA-04-1519	TCGA-04-1519-01	Yes	Ovarian Cancer	High-Grade Serous Ovarian Cancer	No	NA	NA	1	G3	Yes	NA	HGSOC	0.789032	0:LIVING	NA	NA	1	Primary	No	Matched	NA	NA	IIIC
ov_tcga_pub	TCGA-04-1525	TCGA-04-1525-01	Yes	Ovarian Cancer	High-Grade Serous Ovarian Cancer	Yes	6.96	1:Recurred/Progressed	0.534	G3	Yes	18	HGSOC	38.34	1:DECEASED	Resistant	Complete Response	1	Primary	Yes	Matched	0.6	1-10 mm	IIIC
ov_tcga_pub	TCGA-04-1530	TCGA-04-1530-01	Yes	Ovarian Cancer	High-Grade Serous Ovarian Cancer	Yes	11.5	1:Recurred/Progressed	0.2877	G3	Yes	55	HGSOC	118.99	1:DECEASED	Sensitive	Complete Response	1	Primary	Yes	Matched	1.83333	1-10 mm	IIIC
ov_tcga_pub	TCGA-04-1536	TCGA-04-1536-01	Yes	Ovarian Cancer	High-Grade Serous Ovarian Cancer	No	16.36	1:Recurred/Progressed	0.6588	G3	Yes	NA	HGSOC	29.04	1:DECEASED	Sensitive	NA	1	Primary	No	Matched	NA	1-10 mm	IV
ov_tcga_pub	TCGA-04-1542	TCGA-04-1542-01	Yes	Ovarian Cancer	High-Grade Serous Ovarian Cancer	Yes	34	1:Recurred/Progressed	0.7398	G2	Yes	55	HGSOC	84.14	1:DECEASED	Sensitive	Complete Response	1	Primary	Yes	Matched	1.8	1-10 mm	IIIB
ov_tcga_pub	TCGA-04-1638	TCGA-04-1638-01	Yes	Ovarian Cancer	High-Grade Serous Ovarian Cancer	No	9.79	1:Recurred/Progressed	0.7858	G3	Yes	NA	HGSOC	55.36	1:DECEASED	Resistant	NA	1	Primary	No	Matched	NA	No Macroscopic disease	IV
ov_tcga_pub	TCGA-04-1646	TCGA-04-1646-01	Yes	Ovarian Cancer	High-Grade Serous Ovarian Cancer	No	16.69	1:Recurred/Progressed	0.8419	G3	Yes	NA	HGSOC	27.86	1:DECEASED	Sensitive	NA	1	Primary	No	Matched	NA	1-10 mm	IIIC
ov_tcga_pub	TCGA-04-1648	TCGA-04-1648-01	Yes	Ovarian Cancer	High-Grade Serous Ovarian Cancer	No	13.54	1:Recurred/Progressed	0.8219	G2	Yes	NA	HGSOC	28.62	1:DECEASED	Sensitive	NA	1	Primary	No	Matched	NA	1-10 mm	IIIC
ov_tcga_pub	TCGA-04-1649	TCGA-04-1649-01	Yes	Ovarian Cancer	High-Grade Serous Ovarian Cancer	No	54.93	1:Recurred/Progressed	0.691	G3	Yes	NA	HGSOC	64.59	0:LIVING	NA	NA	1	Primary	No	Matched	NA	1-10 mm	IIIC
ov_tcga_pub	TCGA-04-1651	TCGA-04-1651-01	Yes	Ovarian Cancer	High-Grade Serous Ovarian Cancer	No	32.52	1:Recurred/Progressed	0.8711	G3	Yes	NA	HGSOC	36.2	1:DECEASED	Sensitive	NA	1	Primary	No	Matched	NA	1-10 mm	IIIC
ov_tcga_pub	TCGA-04-1652	TCGA-04-1652-01	Yes	Ovarian Cancer	High-Grade Serous Ovarian Cancer	No	28.91	1:Recurred/Progressed	0.5232	G2	Yes	NA	HGSOC	31.83	1:DECEASED	Sensitive	Complete Response	1	Primary	No	Matched	NA	NA	IIIC
ov_tcga_pub	TCGA-04-1654	TCGA-04-1654-01	Yes	Ovarian Cancer	High-Grade Serous Ovarian Cancer	No	26.55	1:Recurred/Progressed	0.3724	G2	Yes	NA	HGSOC	47.67	1:DECEASED	Sensitive	NA	1	Primary	No	Matched	NA	1-10 mm	IIIC
ov_tcga_pub	TCGA-04-1655	TCGA-04-1655-01	Yes	Ovarian Cancer	High-Grade Serous Ovarian Cancer	No	26.91	1:Recurred/Progressed	0.6684	G2	Yes	NA	HGSOC	45.3	1:DECEASED	Sensitive	NA	1	Primary	No	Matched	NA	No Macroscopic disease	IIIB
ov_tcga_pub	TCGA-09-0364	TCGA-09-0364-01	Yes	Ovarian Cancer	High-Grade Serous Ovarian Cancer	No	12.98	1:Recurred/Progressed	0.5758	G3	Yes	NA	HGSOC	29.14	1:DECEASED	Sensitive	Complete Response	1	Primary	No	Matched	NA	11-20 mm	IIC
ov_tcga_pub	TCGA-09-0366	TCGA-09-0366-01	Yes	Ovarian Cancer	High-Grade Serous Ovarian Cancer	Yes	6.21	1:Recurred/Progressed	0.519	G3	Yes	32	HGSOC	57.69	1:DECEASED	Resistant	Stable Disease	1	Primary	Yes	Matched	1.06667	1-10 mm	IIIC
ov_tcga_pub	TCGA-09-0367	TCGA-09-0367-01	Yes	Ovarian Cancer	High-Grade Serous Ovarian Cancer	No	NA	1:Recurred/Progressed	0.6295	G3	Yes	NA	HGSOC	17.94	1:DECEASED	NA	Progressive Disease	1	Primary	No	Matched	NA	1-10 mm	IIIC
ov_tcga_pub	TCGA-09-0369	TCGA-09-0369-01	Yes	Ovarian Cancer	High-Grade Serous Ovarian Cancer	Yes	8.97	1:Recurred/Progressed	0.6931	G3	Yes	53	HGSOC	35.51	1:DECEASED	Resistant	Complete Response	1	Primary	Yes	Matched	1.76667	No Macroscopic disease	IIIC
ov_tcga_pub	TCGA-09-1659	TCGA-09-1659-01	Yes	Ovarian Cancer	High-Grade Serous Ovarian Cancer	Yes	NA	1:Recurred/Progressed	0.5905	G3	Yes	15	HGSOC	9.95	1:DECEASED	NA	Stable Disease	1	Primary	Yes	Matched	0.5	>20mm	IIIC
ov_tcga_pub	TCGA-09-1661	TCGA-09-1661-01	Yes	Ovarian Cancer	High-Grade Serous Ovarian Cancer	Yes	NA	1:Recurred/Progressed	0.7353	G3	Yes	34	HGSOC	38.41	1:DECEASED	NA	Stable Disease	1	Primary	Yes	Matched	1.13333	1-10 mm	IIIC
ov_tcga_pub	TCGA-09-1662	TCGA-09-1662-01	Yes	Ovarian Cancer	High-Grade Serous Ovarian Cancer	Yes	34.36	1:Recurred/Progressed	0.3567	G3	Yes	27	HGSOC	89.26	1:DECEASED	Sensitive	Complete Response	1	Primary	Yes	Matched	0.9	1-10 mm	IV
ov_tcga_pub	TCGA-09-1665	TCGA-09-1665-01	Yes	Ovarian Cancer	High-Grade Serous Ovarian Cancer	Yes	15.38	1:Recurred/Progressed	0.7047	G2	Yes	67	HGSOC	41.56	1:DECEASED	Sensitive	Complete Response	1	Primary	Yes	Matched	2.26667	No Macroscopic disease	IIIC
ov_tcga_pub	TCGA-09-1666	TCGA-09-1666-01	Yes	Ovarian Cancer	High-Grade Serous Ovarian Cancer	Yes	15.77	1:Recurred/Progressed	0.8926	G3	Yes	16	HGSOC	57.53	0:LIVING	Sensitive	Complete Response	1	Primary	Yes	Matched	0.533333	No Macroscopic disease	IIIC
ov_tcga_pub	TCGA-09-1667	TCGA-09-1667-01	Yes	Ovarian Cancer	High-Grade Serous Ovarian Cancer	No	15.11	1:Recurred/Progressed	0.4345	G2	Yes	NA	HGSOC	61.83	0:LIVING	Sensitive	Complete Response	1	Primary	No	Matched	NA	No Macroscopic disease	IIC
ov_tcga_pub	TCGA-09-1668	TCGA-09-1668-01	Yes	Ovarian Cancer	High-Grade Serous Ovarian Cancer	No	NA	1:Recurred/Progressed	0.6808	G3	Yes	NA	HGSOC	55.33	0:LIVING	NA	Complete Response	1	Primary	No	Matched	NA	NA	IIIC
ov_tcga_pub	TCGA-09-1669	TCGA-09-1669-01	Yes	Ovarian Cancer	High-Grade Serous Ovarian Cancer	Yes	NA	1:Recurred/Progressed	0.4394	G3	Yes	40	HGSOC	30.46	0:LIVING	NA	Complete Response	1	Primary	Yes	Matched	1.36667	No Macroscopic disease	IIIA
ov_tcga_pub	TCGA-09-1670	TCGA-09-1670-01	Yes	Ovarian Cancer	High-Grade Serous Ovarian Cancer	No	17.97	1:Recurred/Progressed	0.8335	G3	Yes	NA	HGSOC	17.97	0:LIVING	Sensitive	Complete Response	1	Primary	No	Matched	NA	No Macroscopic disease	IIIA
ov_tcga_pub	TCGA-09-1673	TCGA-09-1673-01	Yes	Ovarian Cancer	High-Grade Serous Ovarian Cancer	No	NA	1:Recurred/Progressed	0.5429	G3	Yes	NA	HGSOC	3.02	0:LIVING	NA	NA	1	Primary	No	Matched	NA	>20mm	IV
ov_tcga_pub	TCGA-09-1674	TCGA-09-1674-01	Yes	Ovarian Cancer	High-Grade Serous Ovarian Cancer	No	NA	1:Recurred/Progressed	0.6023	G3	Yes	NA	HGSOC	8.54	0:LIVING	NA	Complete Response	1	Primary	No	Matched	NA	1-10 mm	IIIC
ov_tcga_pub	TCGA-09-2044	TCGA-09-2044-01	Yes	Ovarian Cancer	High-Grade Serous Ovarian Cancer	Yes	6.11	0:DiseaseFree	0.6316	G3	Yes	78	HGSOC	6.11	0:LIVING	Tooearly	Complete Response	1	Primary	Yes	Matched	2.53333	No Macroscopic disease	IIB
ov_tcga_pub	TCGA-09-2045	TCGA-09-2045-01	Yes	Ovarian Cancer	High-Grade Serous Ovarian Cancer	Yes	20.73	1:Recurred/Progressed	0.3638	G2	Yes	30	HGSOC	35.12	1:DECEASED	Sensitive	Stable Disease	1	Primary	Yes	Matched	1.03333	1-10 mm	IV
ov_tcga_pub	TCGA-09-2048	TCGA-09-2048-01	Yes	Ovarian Cancer	High-Grade Serous Ovarian Cancer	No	NA	1:Recurred/Progressed	0.3998	G3	Yes	NA	HGSOC	4.5	1:DECEASED	NA	Stable Disease	1	Primary	No	Matched	NA	1-10 mm	IIIC
ov_tcga_pub	TCGA-09-2049	TCGA-09-2049-01	Yes	Ovarian Cancer	High-Grade Serous Ovarian Cancer	Yes	31.28	1:Recurred/Progressed	0.7383	G3	Yes	100	HGSOC	112.29	0:LIVING	Sensitive	Complete Response	1	Primary	Yes	Matched	3.33333	>20mm	IIIC
ov_tcga_pub	TCGA-09-2050	TCGA-09-2050-01	Yes	Ovarian Cancer	High-Grade Serous Ovarian Cancer	Yes	71.06	0:DiseaseFree	0.9166	G2	Yes	91	HGSOC	71.06	0:LIVING	Sensitive	Complete Response	1	Primary	Yes	Matched	3.06667	No Macroscopic disease	IIA
ov_tcga_pub	TCGA-09-2051	TCGA-09-2051-01	Yes	Ovarian Cancer	High-Grade Serous Ovarian Cancer	Yes	19.15	1:Recurred/Progressed	0.646	G3	Yes	83	HGSOC	63.05	0:LIVING	Sensitive	Complete Response	1	Primary	Yes	Matched	2.8	No Macroscopic disease	IIIC
ov_tcga_pub	TCGA-09-2053	TCGA-09-2053-01	Yes	Ovarian Cancer	High-Grade Serous Ovarian Cancer	Yes	39.72	0:DiseaseFree	0.7319	G3	Yes	38	HGSOC	39.72	0:LIVING	Sensitive	Complete Response	1	Primary	Yes	Matched	1.26667	No Macroscopic disease	IIIC
ov_tcga_pub	TCGA-09-2054	TCGA-09-2054-01	Yes	Ovarian Cancer	High-Grade Serous Ovarian Cancer	No	NA	1:Recurred/Progressed	0.5838	G3	Yes	NA	HGSOC	20.89	1:DECEASED	NA	Progressive Disease	1	Primary	No	Matched	NA	1-10 mm	IIIC
ov_tcga_pub	TCGA-09-2056	TCGA-09-2056-01	Yes	Ovarian Cancer	High-Grade Serous Ovarian Cancer	Yes	12.45	0:DiseaseFree	0.9122	G3	Yes	67	HGSOC	12.45	0:LIVING	Sensitive	Complete Response	1	Primary	Yes	Matched	2.23333	No Macroscopic disease	IIIC
ov_tcga_pub	TCGA-10-0926	TCGA-10-0926-01	Yes	Ovarian Cancer	High-Grade Serous Ovarian Cancer	Yes	9.43	1:Recurred/Progressed	0.4703	G3	Yes	34	HGSOC	25.89	1:DECEASED	Resistant	Complete Response	1	Primary	Yes	Matched	1.13333	11-20 mm	IIIC
ov_tcga_pub	TCGA-10-0927	TCGA-10-0927-01	Yes	Ovarian Cancer	High-Grade Serous Ovarian Cancer	Yes	32.89	1:Recurred/Progressed	0.6567	G2	Yes	22	HGSOC	81.8	1:DECEASED	Sensitive	Complete Response	1	Primary	Yes	Matched	0.733333	1-10 mm	IIIC
ov_tcga_pub	TCGA-10-0928	TCGA-10-0928-01	Yes	Ovarian Cancer	High-Grade Serous Ovarian Cancer	Yes	NA	1:Recurred/Progressed	0.9646	G3	Yes	35	HGSOC	18.46	1:DECEASED	NA	NA	1	Primary	Yes	Matched	1.2	1-10 mm	IIIC
ov_tcga_pub	TCGA-10-0930	TCGA-10-0930-01	Yes	Ovarian Cancer	High-Grade Serous Ovarian Cancer	Yes	22.34	1:Recurred/Progressed	0.6666	G3	Yes	129	HGSOC	34.17	1:DECEASED	Sensitive	Complete Response	1	Primary	Yes	Matched	4.26667	1-10 mm	IIIC
ov_tcga_pub	TCGA-10-0931	TCGA-10-0931-01	Yes	Ovarian Cancer	High-Grade Serous Ovarian Cancer	Yes	9.86	1:Recurred/Progressed	0.397	G3	Yes	27	HGSOC	32.85	1:DECEASED	Resistant	Complete Response	1	Primary	Yes	Matched	0.9	1-10 mm	IIIC
ov_tcga_pub	TCGA-10-0933	TCGA-10-0933-01	Yes	Ovarian Cancer	High-Grade Serous Ovarian Cancer	Yes	11.7	1:Recurred/Progressed	0.9455	G3	Yes	32	HGSOC	14.65	1:DECEASED	Sensitive	Complete Response	1	Primary	Yes	Matched	1.06667	No Macroscopic disease	IIIC
ov_tcga_pub	TCGA-10-0934	TCGA-10-0934-01	Yes	Ovarian Cancer	High-Grade Serous Ovarian Cancer	Yes	3.61	1:Recurred/Progressed	0.1283	G3	Yes	22	HGSOC	6.67	1:DECEASED	Resistant	Progressive Disease	1	Primary	Yes	Matched	0.7	1-10 mm	IIIC
ov_tcga_pub	TCGA-10-0935	TCGA-10-0935-01	Yes	Ovarian Cancer	High-Grade Serous Ovarian Cancer	Yes	NA	1:Recurred/Progressed	0.6514	G3	Yes	38	HGSOC	35.38	1:DECEASED	NA	NA	1	Primary	Yes	Matched	1.26667	1-10 mm	IIIC
ov_tcga_pub	TCGA-10-0936	TCGA-10-0936-01	Yes	Ovarian Cancer	High-Grade Serous Ovarian Cancer	No	NA	1:Recurred/Progressed	0.6065	G3	Yes	NA	HGSOC	36.89	1:DECEASED	NA	Partial Response	1	Primary	No	Matched	NA	>20mm	IIIC
ov_tcga_pub	TCGA-10-0937	TCGA-10-0937-01	Yes	Ovarian Cancer	High-Grade Serous Ovarian Cancer	Yes	7.72	1:Recurred/Progressed	0.4289	G3	Yes	32	HGSOC	19.97	1:DECEASED	Resistant	Complete Response	1	Primary	Yes	Matched	1.06667	1-10 mm	IIIC
ov_tcga_pub	TCGA-10-0938	TCGA-10-0938-01	Yes	Ovarian Cancer	High-Grade Serous Ovarian Cancer	Yes	11.89	1:Recurred/Progressed	0.6526	G3	Yes	42	HGSOC	20.89	1:DECEASED	Resistant	Progressive Disease	1	Primary	Yes	Matched	1.46667	>20mm	IIIC
ov_tcga_pub	TCGA-13-0714	TCGA-13-0714-01	Yes	Ovarian Cancer	High-Grade Serous Ovarian Cancer	Yes	3.61	1:Recurred/Progressed	0.3546	G3	Yes	60	HGSOC	6.21	1:DECEASED	NA	Progressive Disease	1	Primary	Yes	Matched	2.03333	1-10 mm	IV
ov_tcga_pub	TCGA-13-0717	TCGA-13-0717-01	Yes	Ovarian Cancer	High-Grade Serous Ovarian Cancer	Yes	9.66	1:Recurred/Progressed	0.7342	G3	Yes	37	HGSOC	24.57	1:DECEASED	Resistant	Complete Response	1	Primary	Yes	Matched	1.23333	>20mm	IIIC
ov_tcga_pub	TCGA-13-0720	TCGA-13-0720-01	Yes	Ovarian Cancer	High-Grade Serous Ovarian Cancer	Yes	9.59	1:Recurred/Progressed	0.4645	G3	Yes	43	HGSOC	44.52	1:DECEASED	Resistant	Complete Response	1	Primary	Yes	Matched	1.43333	1-10 mm	IIIC
ov_tcga_pub	TCGA-13-0723	TCGA-13-0723-01	Yes	Ovarian Cancer	High-Grade Serous Ovarian Cancer	Yes	6.9	1:Recurred/Progressed	0.6109	G3	Yes	34	HGSOC	39.56	1:DECEASED	Resistant	Progressive Disease	1	Primary	Yes	Matched	1.1	>20mm	IIIC
ov_tcga_pub	TCGA-13-0724	TCGA-13-0724-01	Yes	Ovarian Cancer	High-Grade Serous Ovarian Cancer	Yes	2.73	1:Recurred/Progressed	0.766	G3	Yes	35	HGSOC	2.73	1:DECEASED	Resistant	Progressive Disease	1	Primary	Yes	Matched	1.16667	1-10 mm	IV
ov_tcga_pub	TCGA-13-0725	TCGA-13-0725-01	Yes	Ovarian Cancer	High-Grade Serous Ovarian Cancer	No	6.24	1:Recurred/Progressed	0.3516	G3	Yes	NA	HGSOC	12.39	1:DECEASED	Resistant	Complete Response	1	Primary	No	Matched	NA	1-10 mm	IIIC
ov_tcga_pub	TCGA-13-0726	TCGA-13-0726-01	Yes	Ovarian Cancer	High-Grade Serous Ovarian Cancer	Yes	12.88	1:Recurred/Progressed	0.4624	NA	Yes	58	HGSOC	31.14	1:DECEASED	Sensitive	Complete Response	1	Primary	Yes	Matched	1.96667	1-10 mm	IIIC
ov_tcga_pub	TCGA-13-0727	TCGA-13-0727-01	Yes	Ovarian Cancer	High-Grade Serous Ovarian Cancer	Yes	8.31	1:Recurred/Progressed	0.4426	G3	Yes	22	HGSOC	15.18	1:DECEASED	Resistant	Complete Response	1	Primary	Yes	Matched	0.733333	1-10 mm	IIIC
ov_tcga_pub	TCGA-13-0730	TCGA-13-0730-01	Yes	Ovarian Cancer	High-Grade Serous Ovarian Cancer	Yes	NA	1:Recurred/Progressed	0.6489	G3	Yes	29	HGSOC	17.77	1:DECEASED	NA	NA	1	Primary	Yes	Matched	1	>20mm	IIIC
ov_tcga_pub	TCGA-13-0751	TCGA-13-0751-01	Yes	Ovarian Cancer	High-Grade Serous Ovarian Cancer	Yes	21.45	1:Recurred/Progressed	0.7575	NA	Yes	29	HGSOC	55.13	1:DECEASED	Sensitive	Complete Response	1	Primary	Yes	Matched	1	1-10 mm	IIIC
ov_tcga_pub	TCGA-13-0755	TCGA-13-0755-01	Yes	Ovarian Cancer	High-Grade Serous Ovarian Cancer	Yes	1.12	1:Recurred/Progressed	0.3654	G3	Yes	77	HGSOC	2.46	1:DECEASED	Resistant	Progressive Disease	1	Primary	Yes	Matched	2.56667	1-10 mm	IV
ov_tcga_pub	TCGA-13-0757	TCGA-13-0757-01	Yes	Ovarian Cancer	High-Grade Serous Ovarian Cancer	No	9.63	1:Recurred/Progressed	0.7258	G3	Yes	NA	HGSOC	11.17	1:DECEASED	Resistant	Complete Response	1	Primary	No	Matched	NA	1-10 mm	IIIC
ov_tcga_pub	TCGA-13-0760	TCGA-13-0760-01	Yes	Ovarian Cancer	High-Grade Serous Ovarian Cancer	Yes	NA	NA	0.8819	G3	Yes	148	HGSOC	11.53	1:DECEASED	NA	NA	1	Primary	Yes	Matched	4.93333	No Macroscopic disease	IV
ov_tcga_pub	TCGA-13-0761	TCGA-13-0761-01	Yes	Ovarian Cancer	High-Grade Serous Ovarian Cancer	Yes	13.9	1:Recurred/Progressed	0.4004	G3	Yes	46	HGSOC	34.04	0:LIVING	Sensitive	Complete Response	1	Primary	Yes	Matched	1.56667	No Macroscopic disease	IV
ov_tcga_pub	TCGA-13-0762	TCGA-13-0762-01	Yes	Ovarian Cancer	High-Grade Serous Ovarian Cancer	Yes	32.23	0:DiseaseFree	0.6146	G3	Yes	59	HGSOC	32.23	0:LIVING	Sensitive	Complete Response	1	Primary	Yes	Matched	1.96667	No Macroscopic disease	IIIC
ov_tcga_pub	TCGA-13-0764	TCGA-13-0764-01	Yes	Ovarian Cancer	High-Grade Serous Ovarian Cancer	No	8.94	1:Recurred/Progressed	0.6557	G3	Yes	NA	HGSOC	31.01	0:LIVING	Resistant	Partial Response	1	Primary	No	Matched	NA	1-10 mm	IV
ov_tcga_pub	TCGA-13-0765	TCGA-13-0765-01	Yes	Ovarian Cancer	High-Grade Serous Ovarian Cancer	Yes	21.95	1:Recurred/Progressed	NA	G3	Yes	20	HGSOC	28.55	0:LIVING	Sensitive	Complete Response	1	Primary	Yes	Matched	0.633333	1-10 mm	IIIC
ov_tcga_pub	TCGA-13-0766	TCGA-13-0766-01	Yes	Ovarian Cancer	High-Grade Serous Ovarian Cancer	No	20.63	1:Recurred/Progressed	0.4126	G3	Yes	NA	HGSOC	21.39	0:LIVING	Sensitive	Complete Response	1	Primary	No	Matched	NA	1-10 mm	IIIC
ov_tcga_pub	TCGA-13-0768	TCGA-13-0768-01	Yes	Ovarian Cancer	High-Grade Serous Ovarian Cancer	No	8.41	0:DiseaseFree	0.1791	G3	Yes	NA	HGSOC	8.41	0:LIVING	Tooearly	Complete Response	1	Primary	No	Matched	NA	1-10 mm	IIIC
ov_tcga_pub	TCGA-13-0791	TCGA-13-0791-01	Yes	Ovarian Cancer	High-Grade Serous Ovarian Cancer	Yes	9.23	1:Recurred/Progressed	0.4224	G3	Yes	58	HGSOC	38.9	0:LIVING	Resistant	Complete Response	1	Primary	Yes	Matched	1.96667	No Macroscopic disease	IIIC
ov_tcga_pub	TCGA-13-0792	TCGA-13-0792-01	Yes	Ovarian Cancer	High-Grade Serous Ovarian Cancer	Yes	26.81	1:Recurred/Progressed	0.6621	G3	Yes	59	HGSOC	36.7	0:LIVING	Sensitive	Complete Response	1	Primary	Yes	Matched	1.86667	No Macroscopic disease	IIIC
ov_tcga_pub	TCGA-13-0793	TCGA-13-0793-01	Yes	Ovarian Cancer	High-Grade Serous Ovarian Cancer	Yes	11.53	1:Recurred/Progressed	0.7435	G3	Yes	47	HGSOC	28.68	0:LIVING	Sensitive	Complete Response	1	Primary	Yes	Matched	1.6	1-10 mm	IV
ov_tcga_pub	TCGA-13-0794	TCGA-13-0794-01	Yes	Ovarian Cancer	High-Grade Serous Ovarian Cancer	No	27.76	1:Recurred/Progressed	0.4412	G3	Yes	NA	HGSOC	30.32	0:LIVING	Sensitive	Complete Response	1	Primary	No	Matched	NA	1-10 mm	IIIC
ov_tcga_pub	TCGA-13-0795	TCGA-13-0795-01	Yes	Ovarian Cancer	High-Grade Serous Ovarian Cancer	Yes	10.68	1:Recurred/Progressed	0.4476	G3	Yes	54	HGSOC	19.55	0:LIVING	Resistant	Complete Response	1	Primary	Yes	Matched	1.8	>20mm	IIIC
ov_tcga_pub	TCGA-13-0797	TCGA-13-0797-01	Yes	Ovarian Cancer	High-Grade Serous Ovarian Cancer	No	8.71	0:DiseaseFree	0.43	G3	Yes	NA	HGSOC	8.71	0:LIVING	Tooearly	Complete Response	1	Primary	No	Matched	NA	1-10 mm	IIIC
ov_tcga_pub	TCGA-13-0799	TCGA-13-0799-01	Yes	Ovarian Cancer	High-Grade Serous Ovarian Cancer	No	7.79	0:DiseaseFree	0.365	G3	Yes	NA	HGSOC	7.79	0:LIVING	Tooearly	Complete Response	1	Primary	No	Matched	NA	No Macroscopic disease	IIIC
ov_tcga_pub	TCGA-13-0800	TCGA-13-0800-01	Yes	Ovarian Cancer	High-Grade Serous Ovarian Cancer	Yes	8.11	0:DiseaseFree	0.4838	G3	Yes	37	HGSOC	8.11	0:LIVING	Tooearly	Complete Response	1	Primary	Yes	Matched	1.16667	No Macroscopic disease	IIIC
ov_tcga_pub	TCGA-13-0801	TCGA-13-0801-01	Yes	Ovarian Cancer	High-Grade Serous Ovarian Cancer	No	8.28	0:DiseaseFree	0.8942	G3	Yes	NA	HGSOC	8.28	0:LIVING	Tooearly	Complete Response	1	Primary	No	Matched	NA	No Macroscopic disease	IIIC
ov_tcga_pub	TCGA-13-0802	TCGA-13-0802-01	Yes	Ovarian Cancer	High-Grade Serous Ovarian Cancer	No	8.18	0:DiseaseFree	0.5591	G3	Yes	NA	HGSOC	8.18	0:LIVING	Tooearly	Complete Response	1	Primary	No	Matched	NA	No Macroscopic disease	IIIC
ov_tcga_pub	TCGA-13-0803	TCGA-13-0803-01	Yes	Ovarian Cancer	High-Grade Serous Ovarian Cancer	No	11.04	1:Recurred/Progressed	0.4854	G3	Yes	NA	HGSOC	43.79	1:DECEASED	Resistant	Complete Response	1	Primary	No	Matched	NA	No Macroscopic disease	IIIC
ov_tcga_pub	TCGA-13-0804	TCGA-13-0804-01	Yes	Ovarian Cancer	High-Grade Serous Ovarian Cancer	Yes	10.81	1:Recurred/Progressed	0.4749	G3	Yes	29	HGSOC	35.25	1:DECEASED	Resistant	Complete Response	1	Primary	Yes	Matched	0.966667	1-10 mm	IIIC
ov_tcga_pub	TCGA-13-0805	TCGA-13-0805-01	Yes	Ovarian Cancer	High-Grade Serous Ovarian Cancer	No	5.78	1:Recurred/Progressed	0.4636	G3	Yes	NA	HGSOC	35.28	1:DECEASED	Resistant	Progressive Disease	1	Primary	No	Matched	NA	1-10 mm	IIIC
ov_tcga_pub	TCGA-13-0807	TCGA-13-0807-01	Yes	Ovarian Cancer	High-Grade Serous Ovarian Cancer	Yes	NA	NA	0.4914	G3	Yes	50	HGSOC	13.6	1:DECEASED	NA	NA	1	Primary	Yes	Matched	1.66667	>20mm	IIIC
ov_tcga_pub	TCGA-13-0883	TCGA-13-0883-01	Yes	Ovarian Cancer	High-Grade Serous Ovarian Cancer	Yes	26.87	1:Recurred/Progressed	0.5361	G3	Yes	55	HGSOC	68.86	1:DECEASED	Sensitive	Complete Response	1	Primary	Yes	Matched	1.83333	1-10 mm	IIIC
ov_tcga_pub	TCGA-13-0884	TCGA-13-0884-01	Yes	Ovarian Cancer	High-Grade Serous Ovarian Cancer	Yes	41.1	1:Recurred/Progressed	0.5319	G3	Yes	75	HGSOC	107.1	1:DECEASED	Sensitive	Complete Response	1	Primary	Yes	Matched	2.5	1-10 mm	IIIC
ov_tcga_pub	TCGA-13-0885	TCGA-13-0885-01	Yes	Ovarian Cancer	High-Grade Serous Ovarian Cancer	Yes	91.33	0:DiseaseFree	0.6189	G3	Yes	125	HGSOC	91.33	0:LIVING	Sensitive	Complete Response	1	Primary	Yes	Matched	4.16667	11-20 mm	IIIC
ov_tcga_pub	TCGA-13-0886	TCGA-13-0886-01	Yes	Ovarian Cancer	High-Grade Serous Ovarian Cancer	Yes	74.22	0:DiseaseFree	0.3451	G3	Yes	48	HGSOC	74.22	0:LIVING	Sensitive	Complete Response	1	Primary	Yes	Matched	1.6	1-10 mm	IIIC
ov_tcga_pub	TCGA-13-0887	TCGA-13-0887-01	Yes	Ovarian Cancer	High-Grade Serous Ovarian Cancer	Yes	16.85	1:Recurred/Progressed	0.6669	G3	Yes	80	HGSOC	66.59	1:DECEASED	Sensitive	Complete Response	1	Primary	Yes	Matched	2.66667	1-10 mm	IIIC
ov_tcga_pub	TCGA-13-0888	TCGA-13-0888-01	Yes	Ovarian Cancer	High-Grade Serous Ovarian Cancer	No	70.34	0:DiseaseFree	0.6539	G3	Yes	NA	HGSOC	70.34	0:LIVING	Sensitive	Partial Response	1	Primary	No	Matched	NA	No Macroscopic disease	IIIC
ov_tcga_pub	TCGA-13-0889	TCGA-13-0889-01	Yes	Ovarian Cancer	High-Grade Serous Ovarian Cancer	Yes	61.76	0:DiseaseFree	0.2824	NA	Yes	28	HGSOC	61.76	0:LIVING	Sensitive	Complete Response	1	Primary	Yes	Matched	0.933333	1-10 mm	IV
ov_tcga_pub	TCGA-13-0890	TCGA-13-0890-01	Yes	Ovarian Cancer	High-Grade Serous Ovarian Cancer	Yes	67.94	0:DiseaseFree	0.5853	G3	Yes	49	HGSOC	67.94	0:LIVING	Sensitive	Complete Response	1	Primary	Yes	Matched	1.63333	1-10 mm	IIIC
ov_tcga_pub	TCGA-13-0891	TCGA-13-0891-01	Yes	Ovarian Cancer	High-Grade Serous Ovarian Cancer	Yes	25	1:Recurred/Progressed	0.779	G3	Yes	25	HGSOC	68.96	0:LIVING	Sensitive	Complete Response	1	Primary	Yes	Matched	0.833333	No Macroscopic disease	IV
ov_tcga_pub	TCGA-13-0893	TCGA-13-0893-01	Yes	Ovarian Cancer	High-Grade Serous Ovarian Cancer	Yes	15.15	1:Recurred/Progressed	0.5632	G3	Yes	59	HGSOC	43.33	1:DECEASED	Resistant	Partial Response	1	Primary	Yes	Matched	2	11-20 mm	IIIC
ov_tcga_pub	TCGA-13-0894	TCGA-13-0894-01	Yes	Ovarian Cancer	High-Grade Serous Ovarian Cancer	Yes	18.56	1:Recurred/Progressed	NA	G3	Yes	47	HGSOC	49.58	1:DECEASED	Sensitive	Complete Response	1	Primary	Yes	Matched	1.56667	1-10 mm	IIIC
ov_tcga_pub	TCGA-13-0897	TCGA-13-0897-01	Yes	Ovarian Cancer	High-Grade Serous Ovarian Cancer	Yes	18.17	1:Recurred/Progressed	0.4124	G3	Yes	42	HGSOC	57.43	0:LIVING	Sensitive	Complete Response	1	Primary	Yes	Matched	1.4	1-10 mm	IIIC
ov_tcga_pub	TCGA-13-0899	TCGA-13-0899-01	Yes	Ovarian Cancer	High-Grade Serous Ovarian Cancer	Yes	17.97	1:Recurred/Progressed	0.6152	G3	Yes	29	HGSOC	56.11	0:LIVING	Sensitive	Complete Response	1	Primary	Yes	Matched	1	1-10 mm	IIIC
ov_tcga_pub	TCGA-13-0900	TCGA-13-0900-01	Yes	Ovarian Cancer	High-Grade Serous Ovarian Cancer	Yes	57.03	0:DiseaseFree	0.6765	G3	Yes	89	HGSOC	57.03	0:LIVING	Sensitive	Complete Response	1	Primary	Yes	Matched	3	NA	IIIC
ov_tcga_pub	TCGA-13-0901	TCGA-13-0901-01	Yes	Ovarian Cancer	High-Grade Serous Ovarian Cancer	No	12.81	1:Recurred/Progressed	0.5969	G3	Yes	NA	HGSOC	19.35	0:LIVING	Sensitive	Complete Response	1	Primary	No	Matched	NA	>20mm	IIIC
ov_tcga_pub	TCGA-13-0903	TCGA-13-0903-01	Yes	Ovarian Cancer	High-Grade Serous Ovarian Cancer	Yes	NA	1:Recurred/Progressed	0.389	G3	Yes	51	HGSOC	47.34	0:LIVING	NA	Complete Response	1	Primary	Yes	Matched	1.76667	No Macroscopic disease	IV
ov_tcga_pub	TCGA-13-0904	TCGA-13-0904-01	Yes	Ovarian Cancer	High-Grade Serous Ovarian Cancer	Yes	10.81	1:Recurred/Progressed	0.6694	G3	Yes	85	HGSOC	48.29	0:LIVING	Resistant	Partial Response	1	Primary	Yes	Matched	2.83333	>20mm	IIIC
ov_tcga_pub	TCGA-13-0905	TCGA-13-0905-01	Yes	Ovarian Cancer	High-Grade Serous Ovarian Cancer	Yes	47.8	0:DiseaseFree	0.4633	G3	Yes	48	HGSOC	47.8	0:LIVING	Sensitive	Complete Response	1	Primary	Yes	Matched	1.6	NA	IIIC
ov_tcga_pub	TCGA-13-0906	TCGA-13-0906-01	Yes	Ovarian Cancer	High-Grade Serous Ovarian Cancer	Yes	44.91	0:DiseaseFree	0.5065	G3	Yes	83	HGSOC	44.91	0:LIVING	Sensitive	Complete Response	1	Primary	Yes	Matched	2.73333	1-10 mm	IIIC
ov_tcga_pub	TCGA-13-0908	TCGA-13-0908-01	Yes	Ovarian Cancer	High-Grade Serous Ovarian Cancer	No	18.14	1:Recurred/Progressed	0.3879	G3	Yes	NA	HGSOC	44.81	0:LIVING	Sensitive	Complete Response	1	Primary	No	Matched	NA	1-10 mm	IV
ov_tcga_pub	TCGA-13-0910	TCGA-13-0910-01	Yes	Ovarian Cancer	High-Grade Serous Ovarian Cancer	Yes	37.06	0:DiseaseFree	0.6084	G3	Yes	21	HGSOC	37.06	0:LIVING	Sensitive	Complete Response	1	Primary	Yes	Matched	0.7	1-10 mm	IIIC
ov_tcga_pub	TCGA-13-0911	TCGA-13-0911-01	Yes	Ovarian Cancer	High-Grade Serous Ovarian Cancer	Yes	9.13	1:Recurred/Progressed	0.6107	G3	Yes	20	HGSOC	27.66	0:LIVING	Resistant	Partial Response	1	Primary	Yes	Matched	0.666667	1-10 mm	IV
ov_tcga_pub	TCGA-13-0912	TCGA-13-0912-01	Yes	Ovarian Cancer	High-Grade Serous Ovarian Cancer	Yes	15.38	1:Recurred/Progressed	0.2675	G3	Yes	23	HGSOC	34.04	0:LIVING	Sensitive	Complete Response	1	Primary	Yes	Matched	0.8	No Macroscopic disease	IIIC
ov_tcga_pub	TCGA-13-0913	TCGA-13-0913-01	Yes	Ovarian Cancer	High-Grade Serous Ovarian Cancer	Yes	28.62	1:Recurred/Progressed	0.9452	G3	Yes	71	HGSOC	29.96	0:LIVING	Sensitive	Complete Response	1	Primary	Yes	Matched	2.4	No Macroscopic disease	IIIC
ov_tcga_pub	TCGA-13-0916	TCGA-13-0916-01	Yes	Ovarian Cancer	High-Grade Serous Ovarian Cancer	Yes	21.12	0:DiseaseFree	0.9955	G3	Yes	60	HGSOC	21.12	0:LIVING	Sensitive	Complete Response	1	Primary	Yes	Matched	1.96667	No Macroscopic disease	IIIC
ov_tcga_pub	TCGA-13-0919	TCGA-13-0919-01	Yes	Ovarian Cancer	High-Grade Serous Ovarian Cancer	Yes	14.88	0:DiseaseFree	0.442	G3	Yes	49	HGSOC	14.88	0:LIVING	Sensitive	Complete Response	1	Primary	Yes	Matched	1.6	No Macroscopic disease	IIIC
ov_tcga_pub	TCGA-13-0920	TCGA-13-0920-01	Yes	Ovarian Cancer	High-Grade Serous Ovarian Cancer	Yes	9.76	1:Recurred/Progressed	0.6482	G3	Yes	86	HGSOC	13.8	0:LIVING	Resistant	Complete Response	1	Primary	Yes	Matched	2.86667	1-10 mm	IIIC
ov_tcga_pub	TCGA-13-0921	TCGA-13-0921-01	Yes	Ovarian Cancer	High-Grade Serous Ovarian Cancer	No	4.63	0:DiseaseFree	0.6826	G3	Yes	NA	HGSOC	4.63	0:LIVING	Tooearly	Complete Response	1	Primary	No	Matched	NA	No Macroscopic disease	IIIC
ov_tcga_pub	TCGA-13-0923	TCGA-13-0923-01	Yes	Ovarian Cancer	High-Grade Serous Ovarian Cancer	Yes	6.41	0:DiseaseFree	0.6117	G3	Yes	114	HGSOC	6.41	0:LIVING	Tooearly	Complete Response	1	Primary	Yes	Matched	3.8	No Macroscopic disease	IIIC
ov_tcga_pub	TCGA-13-0924	TCGA-13-0924-01	Yes	Ovarian Cancer	High-Grade Serous Ovarian Cancer	Yes	6.08	0:DiseaseFree	0.4157	G3	Yes	55	HGSOC	6.08	0:LIVING	Tooearly	Complete Response	1	Primary	Yes	Matched	1.83333	1-10 mm	IV
ov_tcga_pub	TCGA-13-1403	TCGA-13-1403-01	Yes	Ovarian Cancer	High-Grade Serous Ovarian Cancer	Yes	10.87	0:DiseaseFree	0.3992	G3	Yes	45	HGSOC	10.87	0:LIVING	Sensitive	Complete Response	1	Primary	Yes	Matched	1.5	NA	IIIC
ov_tcga_pub	TCGA-13-1404	TCGA-13-1404-01	Yes	Ovarian Cancer	High-Grade Serous Ovarian Cancer	Yes	6.6	0:DiseaseFree	0.7514	G3	Yes	44	HGSOC	6.6	0:LIVING	Tooearly	Complete Response	1	Primary	Yes	Matched	1.46667	1-10 mm	IIIC
ov_tcga_pub	TCGA-13-1405	TCGA-13-1405-01	Yes	Ovarian Cancer	High-Grade Serous Ovarian Cancer	Yes	7.36	0:DiseaseFree	0.743	G3	Yes	25	HGSOC	7.36	0:LIVING	Tooearly	Complete Response	1	Primary	Yes	Matched	0.833333	1-10 mm	IV
ov_tcga_pub	TCGA-13-1407	TCGA-13-1407-01	Yes	Ovarian Cancer	High-Grade Serous Ovarian Cancer	Yes	6.05	0:DiseaseFree	0.786	G3	Yes	25	HGSOC	6.05	0:LIVING	Tooearly	Complete Response	1	Primary	Yes	Matched	0.833333	NA	IIIC
ov_tcga_pub	TCGA-13-1408	TCGA-13-1408-01	Yes	Ovarian Cancer	High-Grade Serous Ovarian Cancer	Yes	NA	1:Recurred/Progressed	0.6201	G3	Yes	77	HGSOC	5.91	0:LIVING	NA	Partial Response	1	Primary	Yes	Matched	2.66667	>20mm	IIIC
ov_tcga_pub	TCGA-13-1409	TCGA-13-1409-01	Yes	Ovarian Cancer	High-Grade Serous Ovarian Cancer	Yes	NA	1:Recurred/Progressed	0.7864	G3	Yes	44	HGSOC	6.83	0:LIVING	NA	NA	1	Primary	Yes	Matched	1.46667	1-10 mm	IIIC
ov_tcga_pub	TCGA-13-1410	TCGA-13-1410-01	Yes	Ovarian Cancer	High-Grade Serous Ovarian Cancer	Yes	4.7	0:DiseaseFree	0.7463	NA	Yes	52	HGSOC	4.7	0:LIVING	Tooearly	Complete Response	1	Primary	Yes	Matched	1.76667	NA	IV
ov_tcga_pub	TCGA-13-1411	TCGA-13-1411-01	Yes	Ovarian Cancer	High-Grade Serous Ovarian Cancer	Yes	NA	1:Recurred/Progressed	0.5555	G3	Yes	37	HGSOC	4.21	0:LIVING	NA	Partial Response	1	Primary	Yes	Matched	1.23333	>20mm	IIIC
ov_tcga_pub	TCGA-13-1412	TCGA-13-1412-01	Yes	Ovarian Cancer	High-Grade Serous Ovarian Cancer	Yes	5.32	0:DiseaseFree	0.4304	G3	Yes	28	HGSOC	5.32	0:LIVING	Tooearly	Complete Response	1	Primary	Yes	Matched	0.933333	1-10 mm	IV
ov_tcga_pub	TCGA-13-1477	TCGA-13-1477-01	Yes	Ovarian Cancer	High-Grade Serous Ovarian Cancer	Yes	7.69	1:Recurred/Progressed	0.1785	G2	Yes	43	HGSOC	54.57	1:DECEASED	Resistant	Progressive Disease	1	Primary	Yes	Matched	1.43333	1-10 mm	IV
ov_tcga_pub	TCGA-13-1481	TCGA-13-1481-01	Yes	Ovarian Cancer	High-Grade Serous Ovarian Cancer	Yes	87	0:DiseaseFree	0.4085	G2	Yes	89	HGSOC	87	1:DECEASED	Sensitive	Complete Response	1	Primary	Yes	Matched	2.93333	1-10 mm	IIIC
ov_tcga_pub	TCGA-13-1482	TCGA-13-1482-01	Yes	Ovarian Cancer	High-Grade Serous Ovarian Cancer	Yes	19.78	1:Recurred/Progressed	0.4161	G2	Yes	48	HGSOC	61.67	1:DECEASED	Sensitive	Partial Response	1	Primary	Yes	Matched	1.6	>20mm	IV
ov_tcga_pub	TCGA-13-1483	TCGA-13-1483-01	Yes	Ovarian Cancer	High-Grade Serous Ovarian Cancer	Yes	9.72	1:Recurred/Progressed	0.4431	G3	Yes	46	HGSOC	29.37	1:DECEASED	Resistant	Partial Response	1	Primary	Yes	Matched	1.5	>20mm	IIIC
ov_tcga_pub	TCGA-13-1484	TCGA-13-1484-01	Yes	Ovarian Cancer	High-Grade Serous Ovarian Cancer	Yes	16.3	1:Recurred/Progressed	0.6072	G3	Yes	32	HGSOC	97.97	0:LIVING	Sensitive	Complete Response	1	Primary	Yes	Matched	1.06667	NA	IIIC
ov_tcga_pub	TCGA-13-1485	TCGA-13-1485-01	Yes	Ovarian Cancer	High-Grade Serous Ovarian Cancer	No	5.59	1:Recurred/Progressed	0.2233	G2	Yes	NA	HGSOC	20.66	1:DECEASED	Resistant	Partial Response	1	Primary	No	Matched	NA	1-10 mm	IV
ov_tcga_pub	TCGA-13-1487	TCGA-13-1487-01	Yes	Ovarian Cancer	High-Grade Serous Ovarian Cancer	Yes	13.54	1:Recurred/Progressed	0.6513	NA	Yes	32	HGSOC	22.37	1:DECEASED	Sensitive	Complete Response	1	Primary	Yes	Matched	1.13333	NA	IV
ov_tcga_pub	TCGA-13-1488	TCGA-13-1488-01	Yes	Ovarian Cancer	High-Grade Serous Ovarian Cancer	Yes	11.53	1:Recurred/Progressed	0.4583	G3	Yes	91	HGSOC	70.77	1:DECEASED	Sensitive	Complete Response	1	Primary	Yes	Matched	3.06667	11-20 mm	IV
ov_tcga_pub	TCGA-13-1489	TCGA-13-1489-01	Yes	Ovarian Cancer	High-Grade Serous Ovarian Cancer	Yes	26.48	1:Recurred/Progressed	0.8985	G2	Yes	45	HGSOC	82.82	0:LIVING	Sensitive	Complete Response	1	Primary	Yes	Matched	1.5	NA	IIIC
ov_tcga_pub	TCGA-13-1491	TCGA-13-1491-01	Yes	Ovarian Cancer	High-Grade Serous Ovarian Cancer	Yes	16.69	1:Recurred/Progressed	0.9476	G3	Yes	31	HGSOC	52.4	1:DECEASED	Sensitive	Partial Response	1	Primary	Yes	Matched	1.03333	NA	IIIC
ov_tcga_pub	TCGA-13-1492	TCGA-13-1492-01	Yes	Ovarian Cancer	High-Grade Serous Ovarian Cancer	Yes	73.49	0:DiseaseFree	0.8414	G3	Yes	33	HGSOC	73.49	0:LIVING	Sensitive	Complete Response	1	Primary	Yes	Matched	1.1	NA	IIIC
ov_tcga_pub	TCGA-13-1494	TCGA-13-1494-01	Yes	Ovarian Cancer	High-Grade Serous Ovarian Cancer	Yes	22.77	1:Recurred/Progressed	0.4586	G3	Yes	39	HGSOC	38.14	0:LIVING	Sensitive	Complete Response	1	Primary	Yes	Matched	1.36667	NA	IV
ov_tcga_pub	TCGA-13-1495	TCGA-13-1495-01	Yes	Ovarian Cancer	High-Grade Serous Ovarian Cancer	Yes	32.1	1:Recurred/Progressed	0.5194	G2	Yes	32	HGSOC	49.18	0:LIVING	Sensitive	Complete Response	1	Primary	Yes	Matched	1.06667	1-10 mm	IIIC
ov_tcga_pub	TCGA-13-1496	TCGA-13-1496-01	Yes	Ovarian Cancer	High-Grade Serous Ovarian Cancer	Yes	NA	NA	0.5076	G3	Yes	48	HGSOC	4.24	1:DECEASED	NA	NA	1	Primary	Yes	Matched	1.56667	>20mm	IIIC
ov_tcga_pub	TCGA-13-1497	TCGA-13-1497-01	Yes	Ovarian Cancer	High-Grade Serous Ovarian Cancer	Yes	26.71	1:Recurred/Progressed	0.6962	G3	Yes	111	HGSOC	54.27	0:LIVING	Sensitive	Complete Response	1	Primary	Yes	Matched	3.7	NA	IIIC
ov_tcga_pub	TCGA-13-1498	TCGA-13-1498-01	Yes	Ovarian Cancer	High-Grade Serous Ovarian Cancer	Yes	17.51	1:Recurred/Progressed	0.4009	G3	Yes	86	HGSOC	37.58	0:LIVING	Sensitive	Partial Response	1	Primary	Yes	Matched	2.9	>20mm	IIIC
ov_tcga_pub	TCGA-13-1499	TCGA-13-1499-01	Yes	Ovarian Cancer	High-Grade Serous Ovarian Cancer	Yes	19.12	1:Recurred/Progressed	0.304	G3	Yes	50	HGSOC	38.34	0:LIVING	Sensitive	Complete Response	1	Primary	Yes	Matched	1.66667	NA	IIIC
ov_tcga_pub	TCGA-13-1500	TCGA-13-1500-01	Yes	Ovarian Cancer	High-Grade Serous Ovarian Cancer	No	8.31	1:Recurred/Progressed	0.3349	G3	Yes	NA	HGSOC	13.96	1:DECEASED	Resistant	Partial Response	1	Primary	No	Matched	NA	11-20 mm	IIIC
ov_tcga_pub	TCGA-13-1501	TCGA-13-1501-01	Yes	Ovarian Cancer	High-Grade Serous Ovarian Cancer	Yes	12.88	1:Recurred/Progressed	0.4528	G3	Yes	61	HGSOC	32.82	0:LIVING	Sensitive	Partial Response	1	Primary	Yes	Matched	2.03333	>20mm	IV
ov_tcga_pub	TCGA-13-1504	TCGA-13-1504-01	Yes	Ovarian Cancer	High-Grade Serous Ovarian Cancer	Yes	16.56	0:DiseaseFree	0.5039	G3	Yes	28	HGSOC	16.56	0:LIVING	Sensitive	Complete Response	1	Primary	Yes	Matched	0.933333	NA	IIIC
ov_tcga_pub	TCGA-13-1505	TCGA-13-1505-01	Yes	Ovarian Cancer	High-Grade Serous Ovarian Cancer	Yes	4.21	0:DiseaseFree	0.6349	G3	Yes	48	HGSOC	4.21	0:LIVING	Tooearly	Complete Response	1	Primary	Yes	Matched	1.6	1-10 mm	IIIC
ov_tcga_pub	TCGA-13-1506	TCGA-13-1506-01	Yes	Ovarian Cancer	High-Grade Serous Ovarian Cancer	Yes	4.4	0:DiseaseFree	0.4623	G3	Yes	22	HGSOC	4.4	0:LIVING	Tooearly	Complete Response	1	Primary	Yes	Matched	0.733333	NA	IIIC
ov_tcga_pub	TCGA-13-1507	TCGA-13-1507-01	Yes	Ovarian Cancer	High-Grade Serous Ovarian Cancer	Yes	4.76	0:DiseaseFree	0.4892	G3	Yes	71	HGSOC	4.76	0:LIVING	Tooearly	Complete Response	1	Primary	Yes	Matched	2.4	1-10 mm	IIIC
ov_tcga_pub	TCGA-13-1509	TCGA-13-1509-01	Yes	Ovarian Cancer	High-Grade Serous Ovarian Cancer	Yes	4.14	0:DiseaseFree	0.6403	G3	Yes	71	HGSOC	4.14	0:LIVING	Tooearly	Complete Response	1	Primary	Yes	Matched	2.33333	1-10 mm	IV
ov_tcga_pub	TCGA-13-1510	TCGA-13-1510-01	Yes	Ovarian Cancer	High-Grade Serous Ovarian Cancer	Yes	2.56	0:DiseaseFree	0.55	G3	Yes	89	HGSOC	2.56	0:LIVING	Tooearly	NA	1	Primary	Yes	Matched	2.96667	No Macroscopic disease	IIIC
ov_tcga_pub	TCGA-13-1511	TCGA-13-1511-01	Yes	Ovarian Cancer	High-Grade Serous Ovarian Cancer	No	NA	1:Recurred/Progressed	0.3214	G3	Yes	NA	HGSOC	3.88	0:LIVING	NA	Partial Response	1	Primary	No	Matched	NA	>20mm	IV
ov_tcga_pub	TCGA-13-1512	TCGA-13-1512-01	Yes	Ovarian Cancer	High-Grade Serous Ovarian Cancer	Yes	3.09	0:DiseaseFree	0.7095	G3	Yes	47	HGSOC	3.09	0:LIVING	Tooearly	NA	1	Primary	Yes	Matched	1.6	No Macroscopic disease	IIIC
ov_tcga_pub	TCGA-13-2060	TCGA-13-2060-01	Yes	Ovarian Cancer	High-Grade Serous Ovarian Cancer	Yes	8.57	0:DiseaseFree	0.6289	G3	Yes	38	HGSOC	8.57	0:LIVING	Tooearly	Complete Response	1	Primary	Yes	Matched	1.26667	1-10 mm	IV
ov_tcga_pub	TCGA-20-0987	TCGA-20-0987-01	Yes	Ovarian Cancer	High-Grade Serous Ovarian Cancer	Yes	14.52	1:Recurred/Progressed	0.4544	G3	Yes	19	HGSOC	23.03	1:DECEASED	NA	NA	1	Primary	Yes	Matched	0.666667	1-10 mm	IIIC
ov_tcga_pub	TCGA-20-0990	TCGA-20-0990-01	Yes	Ovarian Cancer	High-Grade Serous Ovarian Cancer	Yes	28.58	1:Recurred/Progressed	0.5717	G3	Yes	67	HGSOC	25.92	0:LIVING	Sensitive	NA	1	Primary	Yes	Matched	2.2	NA	IIIC
ov_tcga_pub	TCGA-20-0991	TCGA-20-0991-01	Yes	Ovarian Cancer	High-Grade Serous Ovarian Cancer	Yes	26.18	0:DiseaseFree	0.3656	G3	Yes	58	HGSOC	26.18	0:LIVING	NA	Complete Response	1	Primary	Yes	Matched	1.93333	No Macroscopic disease	IIB
ov_tcga_pub	TCGA-20-1682	TCGA-20-1682-01	Yes	Ovarian Cancer	High-Grade Serous Ovarian Cancer	No	27.47	0:DiseaseFree	0.8104	NA	Yes	NA	HGSOC	27.47	0:LIVING	Sensitive	Complete Response	1	Primary	No	Matched	NA	11-20 mm	IIIC
ov_tcga_pub	TCGA-20-1683	TCGA-20-1683-01	Yes	Ovarian Cancer	High-Grade Serous Ovarian Cancer	No	20.3	1:Recurred/Progressed	0.6176	G3	Yes	NA	HGSOC	25.36	0:LIVING	Sensitive	Stable Disease	1	Primary	No	Matched	NA	No Macroscopic disease	IIIC
ov_tcga_pub	TCGA-20-1684	TCGA-20-1684-01	Yes	Ovarian Cancer	High-Grade Serous Ovarian Cancer	No	19.05	0:DiseaseFree	0.6128	G3	Yes	NA	HGSOC	19.05	0:LIVING	Sensitive	Complete Response	1	Primary	No	Matched	NA	1-10 mm	IIIC
ov_tcga_pub	TCGA-20-1685	TCGA-20-1685-01	Yes	Ovarian Cancer	High-Grade Serous Ovarian Cancer	No	16.66	0:DiseaseFree	0.5787	G3	Yes	NA	HGSOC	16.66	0:LIVING	Sensitive	Complete Response	1	Primary	No	Matched	NA	1-10 mm	IIIC
ov_tcga_pub	TCGA-20-1686	TCGA-20-1686-01	Yes	Ovarian Cancer	High-Grade Serous Ovarian Cancer	No	2.92	0:DiseaseFree	0.693	G3	Yes	NA	HGSOC	2.92	0:LIVING	Tooearly	Complete Response	1	Primary	No	Matched	NA	No Macroscopic disease	IIIC
ov_tcga_pub	TCGA-20-1687	TCGA-20-1687-01	Yes	Ovarian Cancer	High-Grade Serous Ovarian Cancer	No	2.66	0:DiseaseFree	0.6275	G3	Yes	NA	HGSOC	2.66	0:LIVING	Tooearly	Complete Response	1	Primary	No	Matched	NA	No Macroscopic disease	IV
ov_tcga_pub	TCGA-23-1021	TCGA-23-1021-01	Yes	Ovarian Cancer	High-Grade Serous Ovarian Cancer	Yes	NA	1:Recurred/Progressed	0.8454	G3	Yes	64	HGSOC	47.51	1:DECEASED	NA	Partial Response	1	Primary	Yes	Matched	2.13333	>20mm	IV
ov_tcga_pub	TCGA-23-1022	TCGA-23-1022-01	Yes	Ovarian Cancer	High-Grade Serous Ovarian Cancer	Yes	14.78	1:Recurred/Progressed	0.6805	G3	Yes	158	HGSOC	49.64	1:DECEASED	Sensitive	Complete Response	1	Primary	Yes	Matched	5.26667	1-10 mm	IIIC
ov_tcga_pub	TCGA-23-1023	TCGA-23-1023-01	Yes	Ovarian Cancer	High-Grade Serous Ovarian Cancer	Yes	16.1	1:Recurred/Progressed	0.2524	G3	Yes	31	HGSOC	40.51	0:LIVING	Sensitive	Complete Response	1	Primary	Yes	Matched	1.06667	1-10 mm	IIIC
ov_tcga_pub	TCGA-23-1024	TCGA-23-1024-01	Yes	Ovarian Cancer	High-Grade Serous Ovarian Cancer	Yes	15.38	0:DiseaseFree	0.5751	G3	Yes	31	HGSOC	15.38	0:LIVING	Tooearly	Complete Response	1	Primary	Yes	Matched	1.03333	1-10 mm	IV
ov_tcga_pub	TCGA-23-1026	TCGA-23-1026-01	Yes	Ovarian Cancer	High-Grade Serous Ovarian Cancer	Yes	26.18	1:Recurred/Progressed	0.2905	G3	Yes	26	HGSOC	26.81	0:LIVING	Sensitive	Complete Response	1	Primary	Yes	Matched	0.9	1-10 mm	IIIC
ov_tcga_pub	TCGA-23-1027	TCGA-23-1027-01	Yes	Ovarian Cancer	High-Grade Serous Ovarian Cancer	Yes	3.75	1:Recurred/Progressed	0.4399	G3	Yes	37	HGSOC	32.03	1:DECEASED	Resistant	Progressive Disease	1	Primary	Yes	Matched	1.26667	1-10 mm	IIIC
ov_tcga_pub	TCGA-23-1028	TCGA-23-1028-01	Yes	Ovarian Cancer	High-Grade Serous Ovarian Cancer	Yes	4.37	1:Recurred/Progressed	0.8821	G3	Yes	38	HGSOC	49.38	0:LIVING	Resistant	Complete Response	1	Primary	Yes	Matched	1.3	1-10 mm	IIIC
ov_tcga_pub	TCGA-23-1029	TCGA-23-1029-01	Yes	Ovarian Cancer	High-Grade Serous Ovarian Cancer	No	8.8	0:DiseaseFree	0.4166	G3	Yes	NA	HGSOC	8.8	0:LIVING	Sensitive	Complete Response	1	Primary	No	Matched	NA	1-10 mm	IIIC
ov_tcga_pub	TCGA-23-1030	TCGA-23-1030-01	Yes	Ovarian Cancer	High-Grade Serous Ovarian Cancer	Yes	17.84	1:Recurred/Progressed	0.4773	G3	Yes	36	HGSOC	29.08	0:LIVING	Sensitive	Complete Response	1	Primary	Yes	Matched	1.2	1-10 mm	IIIC
ov_tcga_pub	TCGA-23-1031	TCGA-23-1031-01	Yes	Ovarian Cancer	High-Grade Serous Ovarian Cancer	Yes	NA	1:Recurred/Progressed	0.589	G3	Yes	78	HGSOC	18.86	1:DECEASED	NA	Partial Response	1	Primary	Yes	Matched	2.56667	1-10 mm	IV
ov_tcga_pub	TCGA-23-1032	TCGA-23-1032-01	Yes	Ovarian Cancer	High-Grade Serous Ovarian Cancer	Yes	NA	1:Recurred/Progressed	0.3389	G3	Yes	73	HGSOC	2.76	1:DECEASED	NA	NA	1	Primary	Yes	Matched	2.43333	1-10 mm	IV
ov_tcga_pub	TCGA-23-1107	TCGA-23-1107-01	Yes	Ovarian Cancer	High-Grade Serous Ovarian Cancer	No	NA	1:Recurred/Progressed	NA	G3	Yes	NA	HGSOC	0.3	1:DECEASED	NA	NA	1	Primary	No	Matched	NA	>20mm	IV
ov_tcga_pub	TCGA-23-1109	TCGA-23-1109-01	Yes	Ovarian Cancer	High-Grade Serous Ovarian Cancer	No	32.43	1:Recurred/Progressed	0.6049	G3	Yes	NA	HGSOC	51.32	1:DECEASED	NA	Partial Response	1	Primary	No	Matched	NA	1-10 mm	IIIC
ov_tcga_pub	TCGA-23-1110	TCGA-23-1110-01	Yes	Ovarian Cancer	High-Grade Serous Ovarian Cancer	Yes	10.71	1:Recurred/Progressed	0.6121	G3	Yes	93	HGSOC	54.47	0:LIVING	Sensitive	Complete Response	1	Primary	Yes	Matched	3.06667	No Macroscopic disease	IIIC
ov_tcga_pub	TCGA-23-1111	TCGA-23-1111-01	Yes	Ovarian Cancer	High-Grade Serous Ovarian Cancer	No	3.22	0:DiseaseFree	0.6517	G3	Yes	NA	HGSOC	3.22	0:LIVING	Tooearly	NA	1	Primary	No	Matched	NA	>20mm	IIIC
ov_tcga_pub	TCGA-23-1113	TCGA-23-1113-01	Yes	Ovarian Cancer	High-Grade Serous Ovarian Cancer	No	NA	1:Recurred/Progressed	0.9476	G3	Yes	NA	HGSOC	31.18	1:DECEASED	NA	Partial Response	1	Primary	No	Matched	NA	1-10 mm	IV
ov_tcga_pub	TCGA-23-1114	TCGA-23-1114-01	Yes	Ovarian Cancer	High-Grade Serous Ovarian Cancer	No	20.83	1:Recurred/Progressed	0.815	G3	Yes	NA	HGSOC	68.63	1:DECEASED	Sensitive	Complete Response	1	Primary	No	Matched	NA	No Macroscopic disease	IIIC
ov_tcga_pub	TCGA-23-1116	TCGA-23-1116-01	Yes	Ovarian Cancer	High-Grade Serous Ovarian Cancer	Yes	4.57	0:DiseaseFree	0.3782	G3	Yes	47	HGSOC	4.57	0:LIVING	Tooearly	NA	1	Primary	Yes	Matched	1.56667	>20mm	IIIC
ov_tcga_pub	TCGA-23-1117	TCGA-23-1117-01	Yes	Ovarian Cancer	High-Grade Serous Ovarian Cancer	Yes	13.73	1:Recurred/Progressed	0.6025	G3	Yes	77	HGSOC	33.28	1:DECEASED	Resistant	Complete Response	1	Primary	Yes	Matched	2.53333	1-10 mm	IIIC
ov_tcga_pub	TCGA-23-1118	TCGA-23-1118-01	Yes	Ovarian Cancer	High-Grade Serous Ovarian Cancer	Yes	85.94	0:DiseaseFree	0.4169	G3	Yes	61	HGSOC	85.94	0:LIVING	Sensitive	Complete Response	1	Primary	Yes	Matched	2.06667	>20mm	IIIC
ov_tcga_pub	TCGA-23-1119	TCGA-23-1119-01	Yes	Ovarian Cancer	High-Grade Serous Ovarian Cancer	No	110.98	1:Recurred/Progressed	0.5875	G3	Yes	NA	HGSOC	129.87	0:LIVING	Sensitive	Complete Response	1	Primary	No	Matched	NA	1-10 mm	IIIC
ov_tcga_pub	TCGA-23-1120	TCGA-23-1120-01	Yes	Ovarian Cancer	High-Grade Serous Ovarian Cancer	Yes	4.27	0:DiseaseFree	0.4383	G3	Yes	107	HGSOC	4.27	0:LIVING	Tooearly	NA	1	Primary	Yes	Matched	3.56667	1-10 mm	IIIC
ov_tcga_pub	TCGA-23-1121	TCGA-23-1121-01	Yes	Ovarian Cancer	High-Grade Serous Ovarian Cancer	No	6.37	0:DiseaseFree	0.6117	G3	Yes	NA	HGSOC	6.37	0:LIVING	Tooearly	NA	1	Primary	No	Matched	NA	>20mm	IIIC
ov_tcga_pub	TCGA-23-1122	TCGA-23-1122-01	Yes	Ovarian Cancer	High-Grade Serous Ovarian Cancer	Yes	14.69	1:Recurred/Progressed	0.6166	G3	Yes	92	HGSOC	39.06	1:DECEASED	Sensitive	Complete Response	1	Primary	Yes	Matched	3.1	1-10 mm	IIIC
ov_tcga_pub	TCGA-23-1123	TCGA-23-1123-01	Yes	Ovarian Cancer	High-Grade Serous Ovarian Cancer	Yes	NA	1:Recurred/Progressed	0.6365	G3	Yes	73	HGSOC	33.44	1:DECEASED	NA	Progressive Disease	1	Primary	Yes	Matched	2.43333	11-20 mm	IIIC
ov_tcga_pub	TCGA-23-1124	TCGA-23-1124-01	Yes	Ovarian Cancer	High-Grade Serous Ovarian Cancer	Yes	21.06	1:Recurred/Progressed	0.6811	G3	Yes	120	HGSOC	58.08	1:DECEASED	Sensitive	Complete Response	1	Primary	Yes	Matched	4.06667	No Macroscopic disease	IIIC
ov_tcga_pub	TCGA-23-1809	TCGA-23-1809-01	Yes	Ovarian Cancer	High-Grade Serous Ovarian Cancer	No	0.53	0:DiseaseFree	0.6313	G3	Yes	NA	HGSOC	0.53	0:LIVING	Tooearly	NA	1	Primary	No	Matched	NA	1-10 mm	IIC
ov_tcga_pub	TCGA-23-2072	TCGA-23-2072-01	Yes	Ovarian Cancer	High-Grade Serous Ovarian Cancer	Yes	15.64	1:Recurred/Progressed	0.7353	G3	Yes	43	HGSOC	24.94	1:DECEASED	Sensitive	Complete Response	1	Primary	Yes	Matched	1.4	>20mm	IV
ov_tcga_pub	TCGA-23-2077	TCGA-23-2077-01	Yes	Ovarian Cancer	High-Grade Serous Ovarian Cancer	Yes	40.48	1:Recurred/Progressed	0.651	G3	Yes	59	HGSOC	115.81	0:LIVING	Sensitive	Complete Response	1	Primary	Yes	Matched	2.03333	No Macroscopic disease	IIIC
ov_tcga_pub	TCGA-23-2078	TCGA-23-2078-01	Yes	Ovarian Cancer	High-Grade Serous Ovarian Cancer	Yes	87.42	0:DiseaseFree	0.392	G3	Yes	89	HGSOC	87.42	0:LIVING	Sensitive	Complete Response	1	Primary	Yes	Matched	3	No Macroscopic disease	IIIC
ov_tcga_pub	TCGA-23-2079	TCGA-23-2079-01	Yes	Ovarian Cancer	High-Grade Serous Ovarian Cancer	Yes	9.3	1:Recurred/Progressed	0.5075	G3	Yes	43	HGSOC	91.6	0:LIVING	Resistant	Complete Response	1	Primary	Yes	Matched	1.46667	No Macroscopic disease	IIIC
ov_tcga_pub	TCGA-23-2081	TCGA-23-2081-01	Yes	Ovarian Cancer	High-Grade Serous Ovarian Cancer	Yes	NA	1:Recurred/Progressed	0.463	G3	Yes	38	HGSOC	76.94	1:DECEASED	NA	Progressive Disease	1	Primary	Yes	Matched	1.3	1-10 mm	IV
ov_tcga_pub	TCGA-23-2084	TCGA-23-2084-01	Yes	Ovarian Cancer	High-Grade Serous Ovarian Cancer	No	20.34	1:Recurred/Progressed	0.7386	G3	Yes	NA	HGSOC	49.81	1:DECEASED	Sensitive	Complete Response	1	Primary	No	Matched	NA	No Macroscopic disease	IV
ov_tcga_pub	TCGA-24-0966	TCGA-24-0966-01	Yes	Ovarian Cancer	High-Grade Serous Ovarian Cancer	Yes	NA	1:Recurred/Progressed	0.1988	G3	Yes	29	HGSOC	7.62	0:LIVING	NA	Stable Disease	1	Primary	Yes	Matched	0.966667	>20mm	IIIC
ov_tcga_pub	TCGA-24-0968	TCGA-24-0968-01	Yes	Ovarian Cancer	High-Grade Serous Ovarian Cancer	Yes	NA	1:Recurred/Progressed	0.3817	G3	Yes	18	HGSOC	19.61	1:DECEASED	Sensitive	Partial Response	1	Primary	Yes	Matched	0.6	1-10 mm	IIIC
ov_tcga_pub	TCGA-24-0970	TCGA-24-0970-01	Yes	Ovarian Cancer	High-Grade Serous Ovarian Cancer	Yes	9.2	1:Recurred/Progressed	0.4719	G3	Yes	21	HGSOC	11.63	1:DECEASED	Resistant	Partial Response	1	Primary	Yes	Matched	0.7	>20mm	IIIC
ov_tcga_pub	TCGA-24-0975	TCGA-24-0975-01	Yes	Ovarian Cancer	High-Grade Serous Ovarian Cancer	Yes	NA	1:Recurred/Progressed	0.3727	G3	Yes	47	HGSOC	21.78	1:DECEASED	NA	Partial Response	1	Primary	Yes	Matched	1.63333	1-10 mm	IIIC
ov_tcga_pub	TCGA-24-0979	TCGA-24-0979-01	Yes	Ovarian Cancer	High-Grade Serous Ovarian Cancer	Yes	14.06	1:Recurred/Progressed	0.6373	G3	Yes	76	HGSOC	41.53	1:DECEASED	Sensitive	Complete Response	1	Primary	Yes	Matched	2.53333	>20mm	IV
ov_tcga_pub	TCGA-24-0980	TCGA-24-0980-01	Yes	Ovarian Cancer	High-Grade Serous Ovarian Cancer	Yes	4.76	1:Recurred/Progressed	0.3126	G3	Yes	30	HGSOC	7.65	1:DECEASED	Resistant	Progressive Disease	1	Primary	Yes	Matched	1	>20mm	IIIC
ov_tcga_pub	TCGA-24-0982	TCGA-24-0982-01	Yes	Ovarian Cancer	High-Grade Serous Ovarian Cancer	Yes	4.99	1:Recurred/Progressed	0.691	G3	Yes	33	HGSOC	22.31	1:DECEASED	Resistant	Complete Response	1	Primary	Yes	Matched	1.1	1-10 mm	IIIC
ov_tcga_pub	TCGA-24-1103	TCGA-24-1103-01	Yes	Ovarian Cancer	High-Grade Serous Ovarian Cancer	Yes	22.24	1:Recurred/Progressed	0.6776	G3	Yes	55	HGSOC	54.04	1:DECEASED	Sensitive	Complete Response	1	Primary	Yes	Matched	1.86667	1-10 mm	IIIC
ov_tcga_pub	TCGA-24-1104	TCGA-24-1104-01	Yes	Ovarian Cancer	High-Grade Serous Ovarian Cancer	Yes	31.47	1:Recurred/Progressed	0.4927	G3	Yes	44	HGSOC	63.51	1:DECEASED	Sensitive	Complete Response	1	Primary	Yes	Matched	1.43333	>20mm	IV
ov_tcga_pub	TCGA-24-1105	TCGA-24-1105-01	Yes	Ovarian Cancer	High-Grade Serous Ovarian Cancer	Yes	15.44	1:Recurred/Progressed	0.5119	G3	Yes	18	HGSOC	47.37	1:DECEASED	Sensitive	Complete Response	1	Primary	Yes	Matched	0.633333	1-10 mm	IIIC
ov_tcga_pub	TCGA-24-1413	TCGA-24-1413-01	Yes	Ovarian Cancer	High-Grade Serous Ovarian Cancer	Yes	6.31	0:DiseaseFree	0.8187	G3	Yes	31	HGSOC	6.31	0:LIVING	Tooearly	Complete Response	1	Primary	Yes	Matched	1.03333	1-10 mm	IIIC
ov_tcga_pub	TCGA-24-1416	TCGA-24-1416-01	Yes	Ovarian Cancer	High-Grade Serous Ovarian Cancer	Yes	6.37	0:DiseaseFree	0.3048	G3	Yes	11	HGSOC	6.37	0:LIVING	Tooearly	Complete Response	1	Primary	Yes	Matched	0.366667	1-10 mm	IV
ov_tcga_pub	TCGA-24-1417	TCGA-24-1417-01	Yes	Ovarian Cancer	High-Grade Serous Ovarian Cancer	Yes	7.82	0:DiseaseFree	0.6304	G3	Yes	42	HGSOC	7.82	0:LIVING	Tooearly	Complete Response	1	Primary	Yes	Matched	1.43333	1-10 mm	IV
ov_tcga_pub	TCGA-24-1418	TCGA-24-1418-01	Yes	Ovarian Cancer	High-Grade Serous Ovarian Cancer	Yes	7.98	0:DiseaseFree	0.5956	G3	Yes	36	HGSOC	7.98	0:LIVING	Tooearly	Complete Response	1	Primary	Yes	Matched	1.2	>20mm	IIIC
ov_tcga_pub	TCGA-24-1419	TCGA-24-1419-01	Yes	Ovarian Cancer	High-Grade Serous Ovarian Cancer	Yes	7.85	0:DiseaseFree	0.4048	G3	Yes	35	HGSOC	7.85	0:LIVING	Tooearly	Complete Response	1	Primary	Yes	Matched	1.16667	11-20 mm	IIIC
ov_tcga_pub	TCGA-24-1422	TCGA-24-1422-01	Yes	Ovarian Cancer	High-Grade Serous Ovarian Cancer	Yes	NA	NA	0.6603	G3	Yes	99	HGSOC	0.76	1:DECEASED	NA	NA	1	Primary	Yes	Matched	3.33333	1-10 mm	IIIC
ov_tcga_pub	TCGA-24-1423	TCGA-24-1423-01	Yes	Ovarian Cancer	High-Grade Serous Ovarian Cancer	Yes	6.24	0:DiseaseFree	0.5103	G3	Yes	59	HGSOC	6.24	0:LIVING	Tooearly	Complete Response	1	Primary	Yes	Matched	1.93333	1-10 mm	IIIC
ov_tcga_pub	TCGA-24-1424	TCGA-24-1424-01	Yes	Ovarian Cancer	High-Grade Serous Ovarian Cancer	Yes	6.01	0:DiseaseFree	0.707	G3	Yes	39	HGSOC	6.01	0:LIVING	Tooearly	Complete Response	1	Primary	Yes	Matched	1.3	1-10 mm	IIIC
ov_tcga_pub	TCGA-24-1425	TCGA-24-1425-01	Yes	Ovarian Cancer	High-Grade Serous Ovarian Cancer	Yes	5.95	0:DiseaseFree	0.4667	G3	Yes	23	HGSOC	5.95	0:LIVING	Tooearly	Complete Response	1	Primary	Yes	Matched	0.766667	1-10 mm	IIIC
ov_tcga_pub	TCGA-24-1426	TCGA-24-1426-01	Yes	Ovarian Cancer	High-Grade Serous Ovarian Cancer	Yes	5.36	0:DiseaseFree	0.8801	G3	Yes	19	HGSOC	5.36	0:LIVING	Tooearly	Complete Response	1	Primary	Yes	Matched	0.6	1-10 mm	IIIC
ov_tcga_pub	TCGA-24-1427	TCGA-24-1427-01	Yes	Ovarian Cancer	High-Grade Serous Ovarian Cancer	Yes	NA	1:Recurred/Progressed	0.5818	G3	Yes	45	HGSOC	4.8	0:LIVING	NA	Partial Response	1	Primary	Yes	Matched	1.5	>20mm	IIIC
ov_tcga_pub	TCGA-24-1428	TCGA-24-1428-01	Yes	Ovarian Cancer	High-Grade Serous Ovarian Cancer	Yes	14.72	1:Recurred/Progressed	0.8071	G3	Yes	13	HGSOC	17.35	0:LIVING	NA	NA	1	Primary	Yes	Matched	0.433333	1-10 mm	IIIC
ov_tcga_pub	TCGA-24-1430	TCGA-24-1430-01	Yes	Ovarian Cancer	High-Grade Serous Ovarian Cancer	No	14.72	1:Recurred/Progressed	0.6403	G3	Yes	NA	HGSOC	28.32	1:DECEASED	Sensitive	Complete Response	1	Primary	No	Matched	NA	>20mm	IIIC
ov_tcga_pub	TCGA-24-1431	TCGA-24-1431-01	Yes	Ovarian Cancer	High-Grade Serous Ovarian Cancer	Yes	6.54	1:Recurred/Progressed	0.5902	G3	Yes	44	HGSOC	19.15	1:DECEASED	Resistant	NA	1	Primary	Yes	Matched	1.46667	1-10 mm	IIIC
ov_tcga_pub	TCGA-24-1434	TCGA-24-1434-01	Yes	Ovarian Cancer	High-Grade Serous Ovarian Cancer	Yes	11.07	1:Recurred/Progressed	0.4249	G3	Yes	38	HGSOC	18.66	1:DECEASED	Resistant	Partial Response	1	Primary	Yes	Matched	1.23333	1-10 mm	IIIC
ov_tcga_pub	TCGA-24-1435	TCGA-24-1435-01	Yes	Ovarian Cancer	High-Grade Serous Ovarian Cancer	Yes	16.59	1:Recurred/Progressed	0.407	G3	Yes	64	HGSOC	43.5	1:DECEASED	Sensitive	Complete Response	1	Primary	Yes	Matched	2.06667	1-10 mm	IIIC
ov_tcga_pub	TCGA-24-1436	TCGA-24-1436-01	Yes	Ovarian Cancer	High-Grade Serous Ovarian Cancer	Yes	NA	1:Recurred/Progressed	0.4527	G3	Yes	32	HGSOC	8.54	1:DECEASED	NA	Partial Response	1	Primary	Yes	Matched	1.06667	1-10 mm	IIIC
ov_tcga_pub	TCGA-24-1463	TCGA-24-1463-01	Yes	Ovarian Cancer	High-Grade Serous Ovarian Cancer	Yes	31.9	1:Recurred/Progressed	0.5403	G3	Yes	54	HGSOC	72.87	1:DECEASED	Sensitive	Complete Response	1	Primary	Yes	Matched	1.83333	>20mm	IIIC
ov_tcga_pub	TCGA-24-1464	TCGA-24-1464-01	Yes	Ovarian Cancer	High-Grade Serous Ovarian Cancer	Yes	10.61	1:Recurred/Progressed	0.429	G3	Yes	40	HGSOC	12.45	1:DECEASED	Resistant	NA	1	Primary	Yes	Matched	1.33333	>20mm	IIIC
ov_tcga_pub	TCGA-24-1466	TCGA-24-1466-01	Yes	Ovarian Cancer	High-Grade Serous Ovarian Cancer	Yes	16.13	1:Recurred/Progressed	0.6769	G3	Yes	41	HGSOC	45.11	1:DECEASED	Sensitive	Complete Response	1	Primary	Yes	Matched	1.36667	1-10 mm	IIIC
ov_tcga_pub	TCGA-24-1467	TCGA-24-1467-01	Yes	Ovarian Cancer	High-Grade Serous Ovarian Cancer	No	41.13	1:Recurred/Progressed	0.449	G3	Yes	NA	HGSOC	105.92	1:DECEASED	Sensitive	Complete Response	1	Primary	No	Matched	NA	1-10 mm	IIIC
ov_tcga_pub	TCGA-24-1469	TCGA-24-1469-01	Yes	Ovarian Cancer	High-Grade Serous Ovarian Cancer	Yes	9.1	0:DiseaseFree	0.4679	G3	Yes	109	HGSOC	9.1	0:LIVING	Tooearly	Complete Response	1	Primary	Yes	Matched	3.7	1-10 mm	IIIC
ov_tcga_pub	TCGA-24-1470	TCGA-24-1470-01	Yes	Ovarian Cancer	High-Grade Serous Ovarian Cancer	Yes	3.42	0:DiseaseFree	0.4107	G3	Yes	61	HGSOC	3.42	0:LIVING	Tooearly	Complete Response	1	Primary	Yes	Matched	2.03333	1-10 mm	IIIB
ov_tcga_pub	TCGA-24-1471	TCGA-24-1471-01	Yes	Ovarian Cancer	High-Grade Serous Ovarian Cancer	Yes	1.18	0:DiseaseFree	0.6361	G3	Yes	23	HGSOC	1.18	0:LIVING	NA	NA	1	Primary	Yes	Matched	0.766667	>20mm	IIIC
ov_tcga_pub	TCGA-24-1474	TCGA-24-1474-01	Yes	Ovarian Cancer	High-Grade Serous Ovarian Cancer	Yes	10.87	1:Recurred/Progressed	0.5839	G3	Yes	51	HGSOC	22.18	1:DECEASED	Sensitive	Partial Response	1	Primary	Yes	Matched	1.7	1-10 mm	IIIC
ov_tcga_pub	TCGA-24-1544	TCGA-24-1544-01	Yes	Ovarian Cancer	High-Grade Serous Ovarian Cancer	Yes	21.12	1:Recurred/Progressed	0.6157	G3	Yes	17	HGSOC	26.94	1:DECEASED	Sensitive	Partial Response	1	Primary	Yes	Matched	0.6	1-10 mm	IIIC
ov_tcga_pub	TCGA-24-1545	TCGA-24-1545-01	Yes	Ovarian Cancer	High-Grade Serous Ovarian Cancer	Yes	28.29	1:Recurred/Progressed	0.4634	G3	Yes	18	HGSOC	57.33	1:DECEASED	Sensitive	Complete Response	1	Primary	Yes	Matched	0.6	>20mm	IIIC
ov_tcga_pub	TCGA-24-1546	TCGA-24-1546-01	Yes	Ovarian Cancer	High-Grade Serous Ovarian Cancer	No	NA	NA	0.4302	G3	Yes	NA	HGSOC	64.23	1:DECEASED	NA	NA	1	Primary	No	Matched	NA	1-10 mm	IIIC
ov_tcga_pub	TCGA-24-1548	TCGA-24-1548-01	Yes	Ovarian Cancer	High-Grade Serous Ovarian Cancer	Yes	6.8	1:Recurred/Progressed	0.687	G3	Yes	27	HGSOC	16.2	1:DECEASED	Resistant	Complete Response	1	Primary	Yes	Matched	0.9	1-10 mm	IIIC
ov_tcga_pub	TCGA-24-1549	TCGA-24-1549-01	Yes	Ovarian Cancer	High-Grade Serous Ovarian Cancer	Yes	34.23	1:Recurred/Progressed	0.408	G3	Yes	29	HGSOC	56.54	1:DECEASED	NA	Complete Response	1	Primary	Yes	Matched	0.933333	NA	IIIB
ov_tcga_pub	TCGA-24-1550	TCGA-24-1550-01	Yes	Ovarian Cancer	High-Grade Serous Ovarian Cancer	No	29.31	1:Recurred/Progressed	0.4477	G3	Yes	NA	HGSOC	41.03	1:DECEASED	Sensitive	Complete Response	1	Primary	No	Matched	NA	1-10 mm	IIIC
ov_tcga_pub	TCGA-24-1551	TCGA-24-1551-01	Yes	Ovarian Cancer	High-Grade Serous Ovarian Cancer	Yes	25.1	1:Recurred/Progressed	0.3954	G3	Yes	29	HGSOC	51.88	1:DECEASED	Sensitive	Complete Response	1	Primary	Yes	Matched	0.966667	1-10 mm	IIIC
ov_tcga_pub	TCGA-24-1552	TCGA-24-1552-01	Yes	Ovarian Cancer	High-Grade Serous Ovarian Cancer	Yes	13.24	1:Recurred/Progressed	0.5685	G3	Yes	33	HGSOC	41.36	1:DECEASED	Resistant	Complete Response	1	Primary	Yes	Matched	1.06667	1-10 mm	IIIC
ov_tcga_pub	TCGA-24-1553	TCGA-24-1553-01	Yes	Ovarian Cancer	High-Grade Serous Ovarian Cancer	Yes	18.17	1:Recurred/Progressed	0.4326	G3	Yes	28	HGSOC	58.05	1:DECEASED	Sensitive	Complete Response	1	Primary	Yes	Matched	0.933333	1-10 mm	IIIB
ov_tcga_pub	TCGA-24-1555	TCGA-24-1555-01	Yes	Ovarian Cancer	High-Grade Serous Ovarian Cancer	Yes	51.81	1:Recurred/Progressed	0.3452	G3	Yes	42	HGSOC	88.44	1:DECEASED	NA	Complete Response	1	Primary	Yes	Matched	1.43333	NA	IIIC
ov_tcga_pub	TCGA-24-1556	TCGA-24-1556-01	Yes	Ovarian Cancer	High-Grade Serous Ovarian Cancer	Yes	18.04	1:Recurred/Progressed	0.6305	G3	Yes	44	HGSOC	70.57	1:DECEASED	NA	Complete Response	1	Primary	Yes	Matched	1.46667	1-10 mm	IIB
ov_tcga_pub	TCGA-24-1557	TCGA-24-1557-01	Yes	Ovarian Cancer	High-Grade Serous Ovarian Cancer	Yes	14.69	1:Recurred/Progressed	0.6567	G3	Yes	41	HGSOC	39.85	1:DECEASED	Resistant	Partial Response	1	Primary	Yes	Matched	1.36667	>20mm	IIIC
ov_tcga_pub	TCGA-24-1558	TCGA-24-1558-01	Yes	Ovarian Cancer	High-Grade Serous Ovarian Cancer	Yes	8.97	1:Recurred/Progressed	0.6419	G3	Yes	20	HGSOC	19.51	1:DECEASED	Resistant	Partial Response	1	Primary	Yes	Matched	0.666667	1-10 mm	IIIC
ov_tcga_pub	TCGA-24-1560	TCGA-24-1560-01	Yes	Ovarian Cancer	High-Grade Serous Ovarian Cancer	Yes	4.7	1:Recurred/Progressed	0.5282	G3	Yes	23	HGSOC	44.06	1:DECEASED	Resistant	Complete Response	1	Primary	Yes	Matched	0.766667	1-10 mm	IIIC
ov_tcga_pub	TCGA-24-1562	TCGA-24-1562-01	Yes	Ovarian Cancer	High-Grade Serous Ovarian Cancer	Yes	7.49	1:Recurred/Progressed	0.3375	G3	Yes	25	HGSOC	45.47	1:DECEASED	Resistant	Complete Response	1	Primary	Yes	Matched	0.833333	1-10 mm	IIIC
ov_tcga_pub	TCGA-24-1563	TCGA-24-1563-01	Yes	Ovarian Cancer	High-Grade Serous Ovarian Cancer	Yes	13.01	1:Recurred/Progressed	0.487	G3	Yes	52	HGSOC	47.67	1:DECEASED	Sensitive	Complete Response	1	Primary	Yes	Matched	1.73333	1-10 mm	IIIC
ov_tcga_pub	TCGA-24-1564	TCGA-24-1564-01	Yes	Ovarian Cancer	High-Grade Serous Ovarian Cancer	Yes	7.26	1:Recurred/Progressed	0.2912	G3	Yes	36	HGSOC	25.86	1:DECEASED	Resistant	Complete Response	1	Primary	Yes	Matched	1.2	1-10 mm	IIIC
ov_tcga_pub	TCGA-24-1565	TCGA-24-1565-01	Yes	Ovarian Cancer	High-Grade Serous Ovarian Cancer	Yes	4.76	1:Recurred/Progressed	0.1853	G3	Yes	25	HGSOC	10.25	1:DECEASED	Resistant	Partial Response	1	Primary	Yes	Matched	0.833333	1-10 mm	IIIC
ov_tcga_pub	TCGA-24-1567	TCGA-24-1567-01	Yes	Ovarian Cancer	High-Grade Serous Ovarian Cancer	Yes	11.01	1:Recurred/Progressed	0.9506	G3	Yes	40	HGSOC	17.22	1:DECEASED	Resistant	NA	1	Primary	Yes	Matched	1.33333	1-10 mm	IIIB
ov_tcga_pub	TCGA-24-1603	TCGA-24-1603-01	Yes	Ovarian Cancer	High-Grade Serous Ovarian Cancer	Yes	32.59	1:Recurred/Progressed	0.7137	G3	Yes	24	HGSOC	90.08	1:DECEASED	NA	Complete Response	1	Primary	Yes	Matched	0.8	NA	IIIB
ov_tcga_pub	TCGA-24-1604	TCGA-24-1604-01	Yes	Ovarian Cancer	High-Grade Serous Ovarian Cancer	Yes	NA	1:Recurred/Progressed	0.5973	G3	Yes	50	HGSOC	88.28	1:DECEASED	NA	Complete Response	1	Primary	Yes	Matched	1.66667	NA	IIIC
ov_tcga_pub	TCGA-24-1614	TCGA-24-1614-01	Yes	Ovarian Cancer	High-Grade Serous Ovarian Cancer	Yes	21.16	1:Recurred/Progressed	0.8012	G3	Yes	32	HGSOC	48.29	1:DECEASED	Sensitive	Complete Response	1	Primary	Yes	Matched	1.06667	1-10 mm	IIIC
ov_tcga_pub	TCGA-24-1616	TCGA-24-1616-01	Yes	Ovarian Cancer	High-Grade Serous Ovarian Cancer	Yes	13.31	1:Recurred/Progressed	0.5918	G3	Yes	49	HGSOC	38.21	1:DECEASED	Sensitive	Complete Response	1	Primary	Yes	Matched	1.63333	1-10 mm	IIIC
ov_tcga_pub	TCGA-24-1842	TCGA-24-1842-01	Yes	Ovarian Cancer	High-Grade Serous Ovarian Cancer	No	8.31	0:DiseaseFree	0.4722	G3	Yes	NA	HGSOC	8.31	0:LIVING	Tooearly	Complete Response	1	Primary	No	Matched	NA	1-10 mm	IIIC
ov_tcga_pub	TCGA-24-1843	TCGA-24-1843-01	Yes	Ovarian Cancer	High-Grade Serous Ovarian Cancer	No	3.48	0:DiseaseFree	0.5159	G3	Yes	NA	HGSOC	3.48	0:LIVING	Tooearly	Complete Response	1	Primary	No	Matched	NA	1-10 mm	IIIC
ov_tcga_pub	TCGA-24-1844	TCGA-24-1844-01	Yes	Ovarian Cancer	High-Grade Serous Ovarian Cancer	No	3.71	0:DiseaseFree	0.5747	G3	Yes	NA	HGSOC	3.71	0:LIVING	Tooearly	NA	1	Primary	No	Matched	NA	1-10 mm	IIIC
ov_tcga_pub	TCGA-24-1845	TCGA-24-1845-01	Yes	Ovarian Cancer	High-Grade Serous Ovarian Cancer	No	3.81	0:DiseaseFree	0.7097	G3	Yes	NA	HGSOC	3.81	0:LIVING	Tooearly	NA	1	Primary	No	Matched	NA	1-10 mm	IIIC
ov_tcga_pub	TCGA-24-1846	TCGA-24-1846-01	Yes	Ovarian Cancer	High-Grade Serous Ovarian Cancer	No	4.37	0:DiseaseFree	0.9838	G3	Yes	NA	HGSOC	4.37	0:LIVING	Tooearly	NA	1	Primary	No	Matched	NA	1-10 mm	IIIC
ov_tcga_pub	TCGA-24-1847	TCGA-24-1847-01	Yes	Ovarian Cancer	High-Grade Serous Ovarian Cancer	No	11.27	0:DiseaseFree	0.6355	G3	Yes	NA	HGSOC	11.27	0:LIVING	Tooearly	Complete Response	1	Primary	No	Matched	NA	1-10 mm	IV
ov_tcga_pub	TCGA-24-1849	TCGA-24-1849-01	Yes	Ovarian Cancer	High-Grade Serous Ovarian Cancer	No	5.75	0:DiseaseFree	0.2801	G3	Yes	NA	HGSOC	5.75	0:LIVING	Tooearly	Complete Response	1	Primary	No	Matched	NA	1-10 mm	IIIC
ov_tcga_pub	TCGA-24-1850	TCGA-24-1850-01	Yes	Ovarian Cancer	High-Grade Serous Ovarian Cancer	No	5.49	0:DiseaseFree	0.6707	G3	Yes	NA	HGSOC	5.49	0:LIVING	Tooearly	Complete Response	1	Primary	No	Matched	NA	1-10 mm	IIIC
ov_tcga_pub	TCGA-24-1920	TCGA-24-1920-01	Yes	Ovarian Cancer	High-Grade Serous Ovarian Cancer	No	9.79	0:DiseaseFree	0.6396	G3	Yes	NA	HGSOC	9.79	0:LIVING	Tooearly	Complete Response	1	Primary	No	Matched	NA	1-10 mm	IIIC
ov_tcga_pub	TCGA-24-1923	TCGA-24-1923-01	Yes	Ovarian Cancer	High-Grade Serous Ovarian Cancer	No	11.27	1:Recurred/Progressed	0.349	G3	Yes	NA	HGSOC	22.64	1:DECEASED	Resistant	Complete Response	1	Primary	No	Matched	NA	1-10 mm	IIIC
ov_tcga_pub	TCGA-24-1924	TCGA-24-1924-01	Yes	Ovarian Cancer	High-Grade Serous Ovarian Cancer	No	10.51	1:Recurred/Progressed	0.621	G3	Yes	NA	HGSOC	30.19	1:DECEASED	Resistant	Complete Response	1	Primary	No	Matched	NA	1-10 mm	IIIC
ov_tcga_pub	TCGA-24-1928	TCGA-24-1928-01	Yes	Ovarian Cancer	High-Grade Serous Ovarian Cancer	No	2.3	1:Recurred/Progressed	0.4944	G3	Yes	NA	HGSOC	11.04	1:DECEASED	Resistant	Progressive Disease	1	Primary	No	Matched	NA	11-20 mm	IIIC
ov_tcga_pub	TCGA-24-1930	TCGA-24-1930-01	Yes	Ovarian Cancer	High-Grade Serous Ovarian Cancer	No	17.84	1:Recurred/Progressed	0.6615	G3	Yes	NA	HGSOC	81.05	1:DECEASED	Sensitive	Complete Response	1	Primary	No	Matched	NA	1-10 mm	IIIC
ov_tcga_pub	TCGA-24-2019	TCGA-24-2019-01	Yes	Ovarian Cancer	High-Grade Serous Ovarian Cancer	Yes	4.86	0:DiseaseFree	0.6966	G3	Yes	29	HGSOC	4.86	0:LIVING	NA	NA	1	Primary	Yes	Matched	0.966667	1-10 mm	IIIC
ov_tcga_pub	TCGA-24-2020	TCGA-24-2020-01	Yes	Ovarian Cancer	High-Grade Serous Ovarian Cancer	No	23.75	1:Recurred/Progressed	0.7859	G3	Yes	NA	HGSOC	151.88	1:DECEASED	NA	Complete Response	1	Primary	No	Matched	NA	1-10 mm	IIIC
ov_tcga_pub	TCGA-24-2023	TCGA-24-2023-01	Yes	Ovarian Cancer	High-Grade Serous Ovarian Cancer	No	35.12	1:Recurred/Progressed	0.8886	G3	Yes	NA	HGSOC	44.81	1:DECEASED	NA	Complete Response	1	Primary	No	Matched	NA	1-10 mm	IIIA
ov_tcga_pub	TCGA-24-2024	TCGA-24-2024-01	Yes	Ovarian Cancer	High-Grade Serous Ovarian Cancer	Yes	13.83	1:Recurred/Progressed	0.9051	G3	Yes	66	HGSOC	58.12	1:DECEASED	Sensitive	Complete Response	1	Primary	Yes	Matched	2.23333	1-10 mm	IIIC
ov_tcga_pub	TCGA-24-2026	TCGA-24-2026-01	Yes	Ovarian Cancer	High-Grade Serous Ovarian Cancer	No	NA	NA	0.7081	G3	Yes	NA	HGSOC	34.79	1:DECEASED	NA	NA	1	Primary	No	Matched	NA	>20mm	IIIC
ov_tcga_pub	TCGA-24-2027	TCGA-24-2027-01	Yes	Ovarian Cancer	High-Grade Serous Ovarian Cancer	No	20.27	1:Recurred/Progressed	0.8806	G3	Yes	NA	HGSOC	109.6	1:DECEASED	Sensitive	Complete Response	1	Primary	No	Matched	NA	>20mm	IV
ov_tcga_pub	TCGA-24-2029	TCGA-24-2029-01	Yes	Ovarian Cancer	High-Grade Serous Ovarian Cancer	No	17.61	1:Recurred/Progressed	0.3158	G3	Yes	NA	HGSOC	14.42	1:DECEASED	Sensitive	Complete Response	1	Primary	No	Matched	NA	>20mm	IIIC
ov_tcga_pub	TCGA-24-2030	TCGA-24-2030-01	Yes	Ovarian Cancer	High-Grade Serous Ovarian Cancer	Yes	21.22	1:Recurred/Progressed	0.5817	G3	Yes	45	HGSOC	55.88	1:DECEASED	Sensitive	Complete Response	1	Primary	Yes	Matched	1.46667	>20mm	IIIC
ov_tcga_pub	TCGA-24-2033	TCGA-24-2033-01	Yes	Ovarian Cancer	High-Grade Serous Ovarian Cancer	No	11.53	1:Recurred/Progressed	0.473	G3	Yes	NA	HGSOC	18.46	1:DECEASED	Resistant	Partial Response	1	Primary	No	Matched	NA	>20mm	IIIC
ov_tcga_pub	TCGA-24-2035	TCGA-24-2035-01	Yes	Ovarian Cancer	High-Grade Serous Ovarian Cancer	Yes	9.43	1:Recurred/Progressed	0.3251	G3	Yes	69	HGSOC	28.16	1:DECEASED	NA	Partial Response	1	Primary	Yes	Matched	2.3	1-10 mm	IIIC
ov_tcga_pub	TCGA-24-2036	TCGA-24-2036-01	Yes	Ovarian Cancer	High-Grade Serous Ovarian Cancer	No	30.03	1:Recurred/Progressed	0.2603	G3	Yes	NA	HGSOC	63.97	1:DECEASED	Sensitive	Complete Response	1	Primary	No	Matched	NA	No Macroscopic disease	IIIA
ov_tcga_pub	TCGA-24-2038	TCGA-24-2038-01	Yes	Ovarian Cancer	High-Grade Serous Ovarian Cancer	Yes	38.41	1:Recurred/Progressed	0.2105	NA	Yes	10	HGSOC	44.45	1:DECEASED	NA	Complete Response	1	Primary	Yes	Matched	0.333333	1-10 mm	IIIA
ov_tcga_pub	TCGA-24-2254	TCGA-24-2254-01	Yes	Ovarian Cancer	High-Grade Serous Ovarian Cancer	Yes	19.91	1:Recurred/Progressed	0.9152	G3	Yes	39	HGSOC	57.03	1:DECEASED	Sensitive	Complete Response	1	Primary	Yes	Matched	1.3	1-10 mm	IIIC
ov_tcga_pub	TCGA-24-2260	TCGA-24-2260-01	Yes	Ovarian Cancer	High-Grade Serous Ovarian Cancer	Yes	21.91	1:Recurred/Progressed	0.6694	G3	Yes	39	HGSOC	36.14	1:DECEASED	Sensitive	Complete Response	1	Primary	Yes	Matched	1.3	1-10 mm	IIIB
ov_tcga_pub	TCGA-24-2261	TCGA-24-2261-01	Yes	Ovarian Cancer	High-Grade Serous Ovarian Cancer	Yes	NA	1:Recurred/Progressed	0.6274	G3	Yes	30	HGSOC	0.79	1:DECEASED	NA	NA	1	Primary	Yes	Matched	1	11-20 mm	IIIC
ov_tcga_pub	TCGA-24-2262	TCGA-24-2262-01	Yes	Ovarian Cancer	High-Grade Serous Ovarian Cancer	Yes	NA	1:Recurred/Progressed	0.3801	G3	Yes	56	HGSOC	0.36	1:DECEASED	NA	NA	1	Primary	Yes	Matched	1.86667	1-10 mm	IIIC
ov_tcga_pub	TCGA-24-2267	TCGA-24-2267-01	Yes	Ovarian Cancer	High-Grade Serous Ovarian Cancer	Yes	16.82	1:Recurred/Progressed	0.6457	G3	Yes	89	HGSOC	47.51	1:DECEASED	NA	Complete Response	1	Primary	Yes	Matched	2.93333	No Macroscopic disease	IIB
ov_tcga_pub	TCGA-24-2271	TCGA-24-2271-01	Yes	Ovarian Cancer	High-Grade Serous Ovarian Cancer	Yes	27.17	1:Recurred/Progressed	0.3758	G3	Yes	25	HGSOC	31.6	1:DECEASED	NA	NA	1	Primary	Yes	Matched	0.833333	>20mm	IIIC
ov_tcga_pub	TCGA-24-2280	TCGA-24-2280-01	Yes	Ovarian Cancer	High-Grade Serous Ovarian Cancer	Yes	17.54	1:Recurred/Progressed	0.4773	G3	Yes	112	HGSOC	70.4	0:LIVING	Sensitive	Complete Response	1	Primary	Yes	Matched	3.76667	1-10 mm	IIIC
ov_tcga_pub	TCGA-24-2281	TCGA-24-2281-01	Yes	Ovarian Cancer	High-Grade Serous Ovarian Cancer	Yes	44.55	0:DiseaseFree	0.2943	G3	Yes	46	HGSOC	44.55	0:LIVING	NA	Complete Response	1	Primary	Yes	Matched	1.53333	1-10 mm	IIA
ov_tcga_pub	TCGA-24-2288	TCGA-24-2288-01	Yes	Ovarian Cancer	High-Grade Serous Ovarian Cancer	Yes	NA	1:Recurred/Progressed	0.5732	G3	Yes	84	HGSOC	0.82	1:DECEASED	NA	NA	1	Primary	Yes	Matched	2.86667	>20mm	IIIC
ov_tcga_pub	TCGA-24-2289	TCGA-24-2289-01	Yes	Ovarian Cancer	High-Grade Serous Ovarian Cancer	Yes	18.66	1:Recurred/Progressed	0.4859	G3	Yes	118	HGSOC	67.32	1:DECEASED	Sensitive	Complete Response	1	Primary	Yes	Matched	3.96667	>20mm	IV
ov_tcga_pub	TCGA-24-2290	TCGA-24-2290-01	Yes	Ovarian Cancer	High-Grade Serous Ovarian Cancer	Yes	10.64	1:Recurred/Progressed	0.7304	G3	Yes	41	HGSOC	36.2	1:DECEASED	Sensitive	Complete Response	1	Primary	Yes	Matched	1.33333	1-10 mm	IIIC
ov_tcga_pub	TCGA-24-2293	TCGA-24-2293-01	Yes	Ovarian Cancer	High-Grade Serous Ovarian Cancer	Yes	NA	NA	0.2485	G3	Yes	54	HGSOC	16.62	1:DECEASED	NA	Progressive Disease	1	Primary	Yes	Matched	1.8	>20mm	NA
ov_tcga_pub	TCGA-24-2297	TCGA-24-2297-01	Yes	Ovarian Cancer	High-Grade Serous Ovarian Cancer	No	NA	NA	0.3852	G3	Yes	NA	HGSOC	55.82	1:DECEASED	NA	Complete Response	1	Primary	No	Matched	NA	>20mm	IIIC
ov_tcga_pub	TCGA-24-2298	TCGA-24-2298-01	Yes	Ovarian Cancer	High-Grade Serous Ovarian Cancer	Yes	15.41	1:Recurred/Progressed	0.5763	G3	Yes	66	HGSOC	53.22	1:DECEASED	NA	Complete Response	1	Primary	Yes	Matched	2.23333	>20mm	IIIC
ov_tcga_pub	TCGA-25-1312	TCGA-25-1312-01	Yes	Ovarian Cancer	High-Grade Serous Ovarian Cancer	No	NA	NA	0.684	G3	Yes	NA	HGSOC	1.02	1:DECEASED	NA	NA	1	Primary	No	Matched	NA	1-10 mm	IV
ov_tcga_pub	TCGA-25-1313	TCGA-25-1313-01	Yes	Ovarian Cancer	High-Grade Serous Ovarian Cancer	Yes	12.94	1:Recurred/Progressed	0.6618	G3	Yes	112	HGSOC	26.91	1:DECEASED	Sensitive	Complete Response	1	Primary	Yes	Matched	3.76667	1-10 mm	IV
ov_tcga_pub	TCGA-25-1314	TCGA-25-1314-01	Yes	Ovarian Cancer	High-Grade Serous Ovarian Cancer	No	8.97	1:Recurred/Progressed	0.666	G3	Yes	NA	HGSOC	32.95	1:DECEASED	NA	Partial Response	1	Primary	No	Matched	NA	1-10 mm	IV
ov_tcga_pub	TCGA-25-1315	TCGA-25-1315-01	Yes	Ovarian Cancer	High-Grade Serous Ovarian Cancer	Yes	5.03	1:Recurred/Progressed	0.468	G3	Yes	42	HGSOC	52.01	1:DECEASED	Resistant	Partial Response	1	Primary	Yes	Matched	1.4	1-10 mm	IIIC
ov_tcga_pub	TCGA-25-1316	TCGA-25-1316-01	Yes	Ovarian Cancer	High-Grade Serous Ovarian Cancer	Yes	9.07	1:Recurred/Progressed	0.6119	G3	Yes	14	HGSOC	42.02	1:DECEASED	Resistant	Progressive Disease	1	Primary	Yes	Matched	0.466667	1-10 mm	IIIC
ov_tcga_pub	TCGA-25-1317	TCGA-25-1317-01	Yes	Ovarian Cancer	High-Grade Serous Ovarian Cancer	Yes	NA	NA	0.6608	G3	Yes	38	HGSOC	2.23	1:DECEASED	NA	NA	1	Primary	Yes	Matched	1.26667	NA	IIIC
ov_tcga_pub	TCGA-25-1318	TCGA-25-1318-01	Yes	Ovarian Cancer	High-Grade Serous Ovarian Cancer	Yes	6.08	1:Recurred/Progressed	0.6077	G3	Yes	45	HGSOC	34.96	1:DECEASED	Resistant	Partial Response	1	Primary	Yes	Matched	1.53333	1-10 mm	IIIC
ov_tcga_pub	TCGA-25-1319	TCGA-25-1319-01	Yes	Ovarian Cancer	High-Grade Serous Ovarian Cancer	Yes	23.98	1:Recurred/Progressed	0.5336	G3	Yes	47	HGSOC	64.95	1:DECEASED	NA	NA	1	Primary	Yes	Matched	1.6	11-20 mm	IIIC
ov_tcga_pub	TCGA-25-1320	TCGA-25-1320-01	Yes	Ovarian Cancer	High-Grade Serous Ovarian Cancer	Yes	13.9	1:Recurred/Progressed	0.654	G3	Yes	39	HGSOC	37.91	1:DECEASED	Sensitive	Progressive Disease	1	Primary	Yes	Matched	1.3	1-10 mm	IIIC
ov_tcga_pub	TCGA-25-1321	TCGA-25-1321-01	Yes	Ovarian Cancer	High-Grade Serous Ovarian Cancer	Yes	14.88	1:Recurred/Progressed	0.747	G3	Yes	32	HGSOC	33.94	1:DECEASED	Sensitive	Complete Response	1	Primary	Yes	Matched	1.06667	No Macroscopic disease	IIIC
ov_tcga_pub	TCGA-25-1322	TCGA-25-1322-01	Yes	Ovarian Cancer	High-Grade Serous Ovarian Cancer	Yes	NA	1:Recurred/Progressed	0.4665	G3	Yes	29	HGSOC	2.99	1:DECEASED	NA	NA	1	Primary	Yes	Matched	0.933333	>20mm	IV
ov_tcga_pub	TCGA-25-1323	TCGA-25-1323-01	Yes	Ovarian Cancer	High-Grade Serous Ovarian Cancer	No	11.99	1:Recurred/Progressed	0.7192	G3	Yes	NA	HGSOC	12.98	1:DECEASED	Sensitive	Complete Response	1	Primary	No	Matched	NA	1-10 mm	IIIC
ov_tcga_pub	TCGA-25-1324	TCGA-25-1324-01	Yes	Ovarian Cancer	High-Grade Serous Ovarian Cancer	Yes	NA	NA	NA	G3	Yes	38	HGSOC	34	1:DECEASED	NA	NA	1	Primary	Yes	Matched	1.26667	1-10 mm	IIIC
ov_tcga_pub	TCGA-25-1325	TCGA-25-1325-01	Yes	Ovarian Cancer	High-Grade Serous Ovarian Cancer	No	NA	NA	NA	G3	Yes	NA	HGSOC	32.06	1:DECEASED	NA	NA	1	Primary	No	Matched	NA	>20mm	IV
ov_tcga_pub	TCGA-25-1326	TCGA-25-1326-01	Yes	Ovarian Cancer	High-Grade Serous Ovarian Cancer	Yes	12.98	1:Recurred/Progressed	NA	G3	Yes	114	HGSOC	41	1:DECEASED	Sensitive	Partial Response	1	Primary	Yes	Matched	3.83333	1-10 mm	IIIC
ov_tcga_pub	TCGA-25-1328	TCGA-25-1328-01	Yes	Ovarian Cancer	High-Grade Serous Ovarian Cancer	Yes	8.02	1:Recurred/Progressed	NA	G3	Yes	10	HGSOC	66	1:DECEASED	Resistant	Partial Response	1	Primary	Yes	Matched	0.333333	1-10 mm	IIIC
ov_tcga_pub	TCGA-25-1329	TCGA-25-1329-01	Yes	Ovarian Cancer	High-Grade Serous Ovarian Cancer	Yes	NA	NA	0.6876	G3	Yes	30	HGSOC	15.01	1:DECEASED	NA	NA	1	Primary	Yes	Matched	1	11-20 mm	IIIC
ov_tcga_pub	TCGA-25-1623	TCGA-25-1623-01	Yes	Ovarian Cancer	High-Grade Serous Ovarian Cancer	Yes	11.24	1:Recurred/Progressed	0.1862	G3	Yes	10	HGSOC	18.56	1:DECEASED	Sensitive	Complete Response	1	Primary	Yes	Matched	0.333333	No Macroscopic disease	IV
ov_tcga_pub	TCGA-25-1625	TCGA-25-1625-01	Yes	Ovarian Cancer	High-Grade Serous Ovarian Cancer	Yes	17.28	1:Recurred/Progressed	0.4	G3	Yes	31	HGSOC	27.6	1:DECEASED	NA	Stable Disease	1	Primary	Yes	Matched	1.03333	1-10 mm	IIIC
ov_tcga_pub	TCGA-25-1626	TCGA-25-1626-01	Yes	Ovarian Cancer	High-Grade Serous Ovarian Cancer	Yes	10.45	1:Recurred/Progressed	0.1219	G3	Yes	6	HGSOC	16.99	1:DECEASED	Resistant	Partial Response	1	Primary	Yes	Matched	0.2	>20mm	IIIC
ov_tcga_pub	TCGA-25-1627	TCGA-25-1627-01	Yes	Ovarian Cancer	High-Grade Serous Ovarian Cancer	Yes	NA	NA	0.579	G3	Yes	24	HGSOC	12.94	1:DECEASED	NA	NA	1	Primary	Yes	Matched	0.8	1-10 mm	IIIC
ov_tcga_pub	TCGA-25-1628	TCGA-25-1628-01	Yes	Ovarian Cancer	High-Grade Serous Ovarian Cancer	Yes	9.4	1:Recurred/Progressed	0.3806	G3	Yes	16	HGSOC	20.57	1:DECEASED	Resistant	Stable Disease	1	Primary	Yes	Matched	0.533333	1-10 mm	IIIC
ov_tcga_pub	TCGA-25-1630	TCGA-25-1630-01	Yes	Ovarian Cancer	High-Grade Serous Ovarian Cancer	Yes	NA	NA	0.3297	G3	Yes	35	HGSOC	38.18	1:DECEASED	NA	Complete Response	1	Primary	Yes	Matched	1.2	1-10 mm	IIIC
ov_tcga_pub	TCGA-25-1631	TCGA-25-1631-01	Yes	Ovarian Cancer	High-Grade Serous Ovarian Cancer	Yes	0.3	0:DiseaseFree	0.3537	G3	Yes	21	HGSOC	0.3	1:DECEASED	NA	NA	1	Primary	Yes	Matched	0.7	1-10 mm	IIIC
ov_tcga_pub	TCGA-25-1632	TCGA-25-1632-01	Yes	Ovarian Cancer	High-Grade Serous Ovarian Cancer	Yes	17.64	1:Recurred/Progressed	0.5371	G3	Yes	37	HGSOC	59.1	1:DECEASED	Sensitive	Complete Response	1	Primary	Yes	Matched	1.23333	1-10 mm	IV
ov_tcga_pub	TCGA-25-1633	TCGA-25-1633-01	Yes	Ovarian Cancer	High-Grade Serous Ovarian Cancer	Yes	20.24	1:Recurred/Progressed	0.4293	G3	Yes	11	HGSOC	62.13	1:DECEASED	Sensitive	Complete Response	1	Primary	Yes	Matched	0.366667	1-10 mm	IIIC
ov_tcga_pub	TCGA-25-1634	TCGA-25-1634-01	Yes	Ovarian Cancer	High-Grade Serous Ovarian Cancer	Yes	12.48	1:Recurred/Progressed	0.7075	G3	Yes	23	HGSOC	35.84	1:DECEASED	Resistant	Complete Response	1	Primary	Yes	Matched	0.8	No Macroscopic disease	IIIC
ov_tcga_pub	TCGA-25-1635	TCGA-25-1635-01	Yes	Ovarian Cancer	High-Grade Serous Ovarian Cancer	Yes	20.17	1:Recurred/Progressed	0.6064	G3	Yes	17	HGSOC	52.01	1:DECEASED	Sensitive	Complete Response	1	Primary	Yes	Matched	0.566667	1-10 mm	IIIC
ov_tcga_pub	TCGA-25-1870	TCGA-25-1870-01	Yes	Ovarian Cancer	High-Grade Serous Ovarian Cancer	No	7.95	1:Recurred/Progressed	0.7359	G3	Yes	NA	HGSOC	14.92	1:DECEASED	NA	Partial Response	1	Primary	No	Matched	NA	11-20 mm	IIIC
ov_tcga_pub	TCGA-25-1871	TCGA-25-1871-01	Yes	Ovarian Cancer	High-Grade Serous Ovarian Cancer	No	7.56	1:Recurred/Progressed	0.7173	G3	Yes	NA	HGSOC	24.97	1:DECEASED	NA	Progressive Disease	1	Primary	No	Matched	NA	11-20 mm	IIIC
ov_tcga_pub	TCGA-25-1877	TCGA-25-1877-01	Yes	Ovarian Cancer	High-Grade Serous Ovarian Cancer	No	18.04	1:Recurred/Progressed	0.8503	G3	Yes	NA	HGSOC	23.98	1:DECEASED	NA	Complete Response	1	Primary	No	Matched	NA	1-10 mm	IIIC
ov_tcga_pub	TCGA-25-1878	TCGA-25-1878-01	Yes	Ovarian Cancer	High-Grade Serous Ovarian Cancer	No	31.9	1:Recurred/Progressed	0.411	G3	Yes	NA	HGSOC	84.99	1:DECEASED	NA	Complete Response	1	Primary	No	Matched	NA	1-10 mm	IIIC
ov_tcga_pub	TCGA-25-2042	TCGA-25-2042-01	Yes	Ovarian Cancer	High-Grade Serous Ovarian Cancer	Yes	NA	1:Recurred/Progressed	0.3905	G3	Yes	60	HGSOC	13.01	1:DECEASED	NA	Progressive Disease	1	Primary	Yes	Matched	1.96667	>20mm	IIIC
ov_tcga_pub	TCGA-25-2391	TCGA-25-2391-01	Yes	Ovarian Cancer	High-Grade Serous Ovarian Cancer	Yes	49.02	0:DiseaseFree	0.3514	G3	Yes	48	HGSOC	49.02	1:DECEASED	Sensitive	Complete Response	1	Primary	Yes	Matched	1.6	>20mm	IIIC
ov_tcga_pub	TCGA-25-2392	TCGA-25-2392-01	Yes	Ovarian Cancer	High-Grade Serous Ovarian Cancer	Yes	NA	NA	0.5644	G3	Yes	82	HGSOC	1.02	1:DECEASED	NA	NA	1	Primary	Yes	Matched	2.76667	11-20 mm	IV
ov_tcga_pub	TCGA-25-2393	TCGA-25-2393-01	Yes	Ovarian Cancer	High-Grade Serous Ovarian Cancer	Yes	10.02	1:Recurred/Progressed	0.5048	G3	Yes	44	HGSOC	38.01	1:DECEASED	Resistant	Partial Response	1	Primary	Yes	Matched	1.5	11-20 mm	IIIC
ov_tcga_pub	TCGA-25-2396	TCGA-25-2396-01	Yes	Ovarian Cancer	High-Grade Serous Ovarian Cancer	Yes	NA	NA	0.4615	G3	Yes	20	HGSOC	3.02	1:DECEASED	NA	NA	1	Primary	Yes	Matched	0.7	No Macroscopic disease	IIIC
ov_tcga_pub	TCGA-25-2397	TCGA-25-2397-01	Yes	Ovarian Cancer	High-Grade Serous Ovarian Cancer	No	NA	NA	0.4692	G3	Yes	NA	HGSOC	11.99	1:DECEASED	NA	NA	1	Primary	No	Matched	NA	No Macroscopic disease	IV
ov_tcga_pub	TCGA-25-2398	TCGA-25-2398-01	Yes	Ovarian Cancer	High-Grade Serous Ovarian Cancer	Yes	18.96	1:Recurred/Progressed	0.5771	G3	Yes	38	HGSOC	44.98	1:DECEASED	Sensitive	Complete Response	1	Primary	Yes	Matched	1.26667	1-10 mm	IIIC
ov_tcga_pub	TCGA-25-2399	TCGA-25-2399-01	Yes	Ovarian Cancer	High-Grade Serous Ovarian Cancer	Yes	7.98	1:Recurred/Progressed	0.2357	G3	Yes	36	HGSOC	19.97	1:DECEASED	Resistant	Partial Response	1	Primary	Yes	Matched	1.2	>20mm	IIIC
ov_tcga_pub	TCGA-25-2400	TCGA-25-2400-01	Yes	Ovarian Cancer	High-Grade Serous Ovarian Cancer	Yes	18.96	1:Recurred/Progressed	0.5945	G3	Yes	61	HGSOC	41.99	1:DECEASED	Sensitive	Complete Response	1	Primary	Yes	Matched	2	No Macroscopic disease	IIIC
ov_tcga_pub	TCGA-25-2401	TCGA-25-2401-01	Yes	Ovarian Cancer	High-Grade Serous Ovarian Cancer	Yes	NA	NA	0.3979	G3	Yes	52	HGSOC	2.96	1:DECEASED	NA	NA	1	Primary	Yes	Matched	1.8	1-10 mm	IIIC
ov_tcga_pub	TCGA-25-2404	TCGA-25-2404-01	Yes	Ovarian Cancer	High-Grade Serous Ovarian Cancer	Yes	13.96	1:Recurred/Progressed	0.5418	G3	Yes	36	HGSOC	28.98	1:DECEASED	Sensitive	Complete Response	1	Primary	Yes	Matched	1.23333	No Macroscopic disease	IIIC
ov_tcga_pub	TCGA-25-2408	TCGA-25-2408-01	Yes	Ovarian Cancer	High-Grade Serous Ovarian Cancer	Yes	10.94	1:Recurred/Progressed	0.1854	G2	Yes	14	HGSOC	30.95	1:DECEASED	NA	Partial Response	1	Primary	Yes	Matched	0.466667	1-10 mm	IV
ov_tcga_pub	TCGA-25-2409	TCGA-25-2409-01	Yes	Ovarian Cancer	High-Grade Serous Ovarian Cancer	Yes	9.95	1:Recurred/Progressed	0.4493	G3	Yes	20	HGSOC	26.94	1:DECEASED	Resistant	Complete Response	1	Primary	Yes	Matched	0.666667	1-10 mm	IV
ov_tcga_pub	TCGA-29-1688	TCGA-29-1688-01	Yes	Ovarian Cancer	High-Grade Serous Ovarian Cancer	No	6.01	1:Recurred/Progressed	0.4598	G2	Yes	NA	HGSOC	78.82	1:DECEASED	NA	Stable Disease	1	Primary	No	Matched	NA	NA	IIIC
ov_tcga_pub	TCGA-29-1690	TCGA-29-1690-01	Yes	Ovarian Cancer	High-Grade Serous Ovarian Cancer	No	NA	1:Recurred/Progressed	0.1619	G2	Yes	NA	HGSOC	47.57	1:DECEASED	NA	NA	1	Primary	No	Matched	NA	11-20 mm	IIIC
ov_tcga_pub	TCGA-29-1691	TCGA-29-1691-01	Yes	Ovarian Cancer	High-Grade Serous Ovarian Cancer	No	20.14	1:Recurred/Progressed	0.6849	G2	Yes	NA	HGSOC	48.29	1:DECEASED	Sensitive	Complete Response	1	Primary	No	Matched	NA	1-10 mm	IIIC
ov_tcga_pub	TCGA-29-1693	TCGA-29-1693-01	Yes	Ovarian Cancer	High-Grade Serous Ovarian Cancer	No	22.8	1:Recurred/Progressed	0.6489	G3	Yes	NA	HGSOC	101.68	0:LIVING	Sensitive	Complete Response	1	Primary	No	Matched	NA	>20mm	IIIC
ov_tcga_pub	TCGA-29-1694	TCGA-29-1694-01	Yes	Ovarian Cancer	High-Grade Serous Ovarian Cancer	No	NA	1:Recurred/Progressed	0.4285	NA	Yes	NA	HGSOC	39	1:DECEASED	NA	Stable Disease	1	Primary	No	Matched	NA	11-20 mm	IIIC
ov_tcga_pub	TCGA-29-1695	TCGA-29-1695-01	Yes	Ovarian Cancer	High-Grade Serous Ovarian Cancer	No	NA	NA	0.6706	G2	Yes	NA	HGSOC	40.38	1:DECEASED	NA	NA	1	Primary	No	Matched	NA	>20mm	IIIC
ov_tcga_pub	TCGA-29-1696	TCGA-29-1696-01	Yes	Ovarian Cancer	High-Grade Serous Ovarian Cancer	No	11.24	1:Recurred/Progressed	0.3379	G2	Yes	NA	HGSOC	33.9	1:DECEASED	Resistant	Partial Response	1	Primary	No	Matched	NA	1-10 mm	IIIC
ov_tcga_pub	TCGA-29-1697	TCGA-29-1697-01	Yes	Ovarian Cancer	High-Grade Serous Ovarian Cancer	No	16.39	1:Recurred/Progressed	0.8583	G3	Yes	NA	HGSOC	31.14	1:DECEASED	Sensitive	Complete Response	1	Primary	No	Matched	NA	>20mm	IIIC
ov_tcga_pub	TCGA-29-1698	TCGA-29-1698-01	Yes	Ovarian Cancer	High-Grade Serous Ovarian Cancer	No	5.91	1:Recurred/Progressed	0.5135	G3	Yes	NA	HGSOC	68.24	0:LIVING	Resistant	Complete Response	1	Primary	No	Matched	NA	1-10 mm	IIIC
ov_tcga_pub	TCGA-29-1699	TCGA-29-1699-01	Yes	Ovarian Cancer	High-Grade Serous Ovarian Cancer	No	NA	NA	0.4198	G3	Yes	NA	HGSOC	36.34	1:DECEASED	NA	NA	1	Primary	No	Matched	NA	1-10 mm	IIIC
ov_tcga_pub	TCGA-29-1701	TCGA-29-1701-01	Yes	Ovarian Cancer	High-Grade Serous Ovarian Cancer	No	9.79	1:Recurred/Progressed	0.5038	G3	Yes	NA	HGSOC	16.92	1:DECEASED	Resistant	Partial Response	1	Primary	No	Matched	NA	NA	IIIC
ov_tcga_pub	TCGA-29-1702	TCGA-29-1702-01	Yes	Ovarian Cancer	High-Grade Serous Ovarian Cancer	No	9.36	1:Recurred/Progressed	0.7624	G3	Yes	NA	HGSOC	23.92	1:DECEASED	Resistant	Complete Response	1	Primary	No	Matched	NA	1-10 mm	IIIC
ov_tcga_pub	TCGA-29-1703	TCGA-29-1703-01	Yes	Ovarian Cancer	High-Grade Serous Ovarian Cancer	No	10.64	1:Recurred/Progressed	0.5565	G2	Yes	NA	HGSOC	59.63	1:DECEASED	Resistant	Complete Response	1	Primary	No	Matched	NA	1-10 mm	IIIC
ov_tcga_pub	TCGA-29-1705	TCGA-29-1705-01	Yes	Ovarian Cancer	High-Grade Serous Ovarian Cancer	No	9.3	1:Recurred/Progressed	0.4631	G2	Yes	NA	HGSOC	18.23	1:DECEASED	Resistant	Complete Response	1	Primary	No	Matched	NA	>20mm	IIIC
ov_tcga_pub	TCGA-29-1707	TCGA-29-1707-01	Yes	Ovarian Cancer	High-Grade Serous Ovarian Cancer	No	39.42	1:Recurred/Progressed	0.5422	G3	Yes	NA	HGSOC	41.92	0:LIVING	Sensitive	Complete Response	1	Primary	No	Matched	NA	No Macroscopic disease	IIC
ov_tcga_pub	TCGA-29-1710	TCGA-29-1710-01	Yes	Ovarian Cancer	High-Grade Serous Ovarian Cancer	No	10.35	1:Recurred/Progressed	0.4116	G2	Yes	NA	HGSOC	31.24	1:DECEASED	NA	Partial Response	1	Primary	No	Matched	NA	1-10 mm	IIIC
ov_tcga_pub	TCGA-29-1711	TCGA-29-1711-01	Yes	Ovarian Cancer	High-Grade Serous Ovarian Cancer	No	34.59	0:DiseaseFree	0.4458	G2	Yes	NA	HGSOC	34.59	0:LIVING	Sensitive	Complete Response	1	Primary	No	Matched	NA	No Macroscopic disease	IIIC
ov_tcga_pub	TCGA-29-1761	TCGA-29-1761-01	Yes	Ovarian Cancer	High-Grade Serous Ovarian Cancer	No	NA	1:Recurred/Progressed	0.586	G3	Yes	NA	HGSOC	17.35	1:DECEASED	NA	Stable Disease	1	Primary	No	Matched	NA	>20mm	IIIC
ov_tcga_pub	TCGA-29-1762	TCGA-29-1762-01	Yes	Ovarian Cancer	High-Grade Serous Ovarian Cancer	No	45.14	1:Recurred/Progressed	0.934	G2	Yes	NA	HGSOC	86.54	1:DECEASED	Sensitive	Complete Response	1	Primary	No	Matched	NA	>20mm	IV
ov_tcga_pub	TCGA-29-1763	TCGA-29-1763-01	Yes	Ovarian Cancer	High-Grade Serous Ovarian Cancer	No	14.06	1:Recurred/Progressed	0.7999	G2	Yes	NA	HGSOC	66.73	0:LIVING	Sensitive	Complete Response	1	Primary	No	Matched	NA	1-10 mm	IIC
ov_tcga_pub	TCGA-29-1764	TCGA-29-1764-01	Yes	Ovarian Cancer	High-Grade Serous Ovarian Cancer	No	26.02	1:Recurred/Progressed	0.6137	G2	Yes	NA	HGSOC	62.88	0:LIVING	Sensitive	Complete Response	1	Primary	No	Matched	NA	>20mm	IIIC
ov_tcga_pub	TCGA-29-1766	TCGA-29-1766-01	Yes	Ovarian Cancer	High-Grade Serous Ovarian Cancer	No	22.08	1:Recurred/Progressed	0.6387	G2	Yes	NA	HGSOC	39.36	1:DECEASED	Sensitive	Progressive Disease	1	Primary	No	Matched	NA	11-20 mm	IIIC
ov_tcga_pub	TCGA-29-1768	TCGA-29-1768-01	Yes	Ovarian Cancer	High-Grade Serous Ovarian Cancer	No	17.97	1:Recurred/Progressed	0.3906	G3	Yes	NA	HGSOC	31.28	1:DECEASED	Sensitive	Stable Disease	1	Primary	No	Matched	NA	>20mm	IV
ov_tcga_pub	TCGA-29-1769	TCGA-29-1769-01	Yes	Ovarian Cancer	High-Grade Serous Ovarian Cancer	No	22.96	0:DiseaseFree	0.5255	G3	Yes	NA	HGSOC	22.96	0:LIVING	Sensitive	Complete Response	1	Primary	No	Matched	NA	1-10 mm	IIIC
ov_tcga_pub	TCGA-29-1770	TCGA-29-1770-01	Yes	Ovarian Cancer	High-Grade Serous Ovarian Cancer	No	12.39	1:Recurred/Progressed	0.653	G2	Yes	NA	HGSOC	24.34	0:LIVING	Sensitive	Complete Response	1	Primary	No	Matched	NA	1-10 mm	IIIC
ov_tcga_pub	TCGA-29-1771	TCGA-29-1771-01	Yes	Ovarian Cancer	High-Grade Serous Ovarian Cancer	No	19.51	1:Recurred/Progressed	0.1347	G2	Yes	NA	HGSOC	22.5	0:LIVING	Sensitive	Complete Response	1	Primary	No	Matched	NA	>20mm	IIIC
ov_tcga_pub	TCGA-29-1774	TCGA-29-1774-01	Yes	Ovarian Cancer	High-Grade Serous Ovarian Cancer	No	7.65	1:Recurred/Progressed	0.4544	G3	Yes	NA	HGSOC	17.28	0:LIVING	Sensitive	Progressive Disease	1	Primary	No	Matched	NA	>20mm	IIIC
ov_tcga_pub	TCGA-29-1775	TCGA-29-1775-01	Yes	Ovarian Cancer	High-Grade Serous Ovarian Cancer	No	11.2	1:Recurred/Progressed	0.7384	G2	Yes	NA	HGSOC	12.35	0:LIVING	Resistant	Complete Response	1	Primary	No	Matched	NA	NA	IIIC
ov_tcga_pub	TCGA-29-1776	TCGA-29-1776-01	Yes	Ovarian Cancer	High-Grade Serous Ovarian Cancer	No	NA	1:Recurred/Progressed	0.4367	G3	Yes	NA	HGSOC	11.83	0:LIVING	NA	Stable Disease	1	Primary	No	Matched	NA	>20mm	IIIC
ov_tcga_pub	TCGA-29-1777	TCGA-29-1777-01	Yes	Ovarian Cancer	High-Grade Serous Ovarian Cancer	No	NA	1:Recurred/Progressed	0.5988	G2	Yes	NA	HGSOC	12.29	0:LIVING	NA	Progressive Disease	1	Primary	No	Matched	NA	>20mm	IIIC
ov_tcga_pub	TCGA-29-1778	TCGA-29-1778-01	Yes	Ovarian Cancer	High-Grade Serous Ovarian Cancer	No	14.92	0:DiseaseFree	0.5473	G3	Yes	NA	HGSOC	14.92	0:LIVING	Sensitive	Complete Response	1	Primary	No	Matched	NA	No Macroscopic disease	IIIC
ov_tcga_pub	TCGA-29-1781	TCGA-29-1781-01	Yes	Ovarian Cancer	High-Grade Serous Ovarian Cancer	No	8.34	0:DiseaseFree	0.81	G3	Yes	NA	HGSOC	8.34	0:LIVING	Tooearly	Complete Response	1	Primary	No	Matched	NA	NA	IIIC
ov_tcga_pub	TCGA-29-1783	TCGA-29-1783-01	Yes	Ovarian Cancer	High-Grade Serous Ovarian Cancer	No	7.19	0:DiseaseFree	0.6127	G3	Yes	NA	HGSOC	7.19	0:LIVING	Tooearly	NA	1	Primary	No	Matched	NA	NA	IIIC
ov_tcga_pub	TCGA-29-1784	TCGA-29-1784-01	Yes	Ovarian Cancer	High-Grade Serous Ovarian Cancer	No	5.36	0:DiseaseFree	0.5699	G3	Yes	NA	HGSOC	5.36	0:LIVING	Tooearly	Complete Response	1	Primary	No	Matched	NA	NA	IIIC
ov_tcga_pub	TCGA-29-1785	TCGA-29-1785-01	Yes	Ovarian Cancer	High-Grade Serous Ovarian Cancer	No	15.54	1:Recurred/Progressed	0.2225	G3	Yes	NA	HGSOC	36.27	1:DECEASED	Sensitive	Complete Response	1	Primary	No	Matched	NA	>20mm	IIIC
ov_tcga_pub	TCGA-29-2414	TCGA-29-2414-01	Yes	Ovarian Cancer	High-Grade Serous Ovarian Cancer	No	18.1	1:Recurred/Progressed	0.6017	G2	Yes	NA	HGSOC	86.11	1:DECEASED	Sensitive	Complete Response	1	Primary	No	Matched	NA	11-20 mm	IIIC
ov_tcga_pub	TCGA-29-2425	TCGA-29-2425-01	Yes	Ovarian Cancer	High-Grade Serous Ovarian Cancer	No	51.81	1:Recurred/Progressed	0.5761	G2	Yes	NA	HGSOC	64.95	0:LIVING	Sensitive	Complete Response	1	Primary	No	Matched	NA	>20mm	IIIC
ov_tcga_pub	TCGA-29-2427	TCGA-29-2427-01	Yes	Ovarian Cancer	High-Grade Serous Ovarian Cancer	Yes	51.94	1:Recurred/Progressed	0.3124	G3	Yes	48	HGSOC	62.42	0:LIVING	NA	Complete Response	1	Primary	Yes	Matched	1.6	>20mm	IIIC
ov_tcga_pub	TCGA-29-2428	TCGA-29-2428-01	Yes	Ovarian Cancer	High-Grade Serous Ovarian Cancer	No	45.07	0:DiseaseFree	0.6949	G3	Yes	NA	HGSOC	45.07	0:LIVING	Sensitive	Complete Response	1	Primary	No	Matched	NA	>20mm	IIIC
ov_tcga_pub	TCGA-30-1714	TCGA-30-1714-01	Yes	Ovarian Cancer	High-Grade Serous Ovarian Cancer	No	7.92	1:Recurred/Progressed	0.631	G3	Yes	NA	HGSOC	38.04	1:DECEASED	Resistant	Complete Response	1	Primary	No	Matched	NA	1-10 mm	IV
ov_tcga_pub	TCGA-30-1718	TCGA-30-1718-01	Yes	Ovarian Cancer	High-Grade Serous Ovarian Cancer	No	29.44	1:Recurred/Progressed	0.6623	G3	Yes	NA	HGSOC	51.88	1:DECEASED	Sensitive	NA	1	Primary	No	Matched	NA	1-10 mm	IIIC
ov_tcga_pub	TCGA-30-1853	TCGA-30-1853-01	Yes	Ovarian Cancer	High-Grade Serous Ovarian Cancer	Yes	20.83	1:Recurred/Progressed	0.9272	G3	Yes	34	HGSOC	36.24	1:DECEASED	Sensitive	Complete Response	1	Primary	Yes	Matched	1.13333	1-10 mm	IIIC
ov_tcga_pub	TCGA-30-1855	TCGA-30-1855-01	Yes	Ovarian Cancer	High-Grade Serous Ovarian Cancer	No	NA	1:Recurred/Progressed	0.6632	G3	Yes	NA	HGSOC	2.46	1:DECEASED	NA	NA	1	Primary	No	Matched	NA	1-10 mm	IIIC
ov_tcga_pub	TCGA-30-1856	TCGA-30-1856-01	Yes	Ovarian Cancer	High-Grade Serous Ovarian Cancer	No	7.19	1:Recurred/Progressed	0.5651	G3	Yes	NA	HGSOC	15.67	1:DECEASED	Resistant	Partial Response	1	Primary	No	Matched	NA	1-10 mm	IIIC
ov_tcga_pub	TCGA-30-1857	TCGA-30-1857-01	Yes	Ovarian Cancer	High-Grade Serous Ovarian Cancer	No	NA	1:Recurred/Progressed	0.4428	G3	Yes	NA	HGSOC	0.26	1:DECEASED	NA	NA	1	Primary	No	Matched	NA	NA	IV
ov_tcga_pub	TCGA-30-1859	TCGA-30-1859-01	Yes	Ovarian Cancer	High-Grade Serous Ovarian Cancer	No	NA	1:Recurred/Progressed	0.5967	G3	Yes	NA	HGSOC	48.03	1:DECEASED	NA	Partial Response	1	Primary	No	Matched	NA	1-10 mm	NA
ov_tcga_pub	TCGA-30-1860	TCGA-30-1860-01	Yes	Ovarian Cancer	High-Grade Serous Ovarian Cancer	No	13.04	1:Recurred/Progressed	0.951	G3	Yes	NA	HGSOC	44.88	1:DECEASED	Sensitive	Complete Response	1	Primary	No	Matched	NA	>20mm	IIIC
ov_tcga_pub	TCGA-30-1861	TCGA-30-1861-01	Yes	Ovarian Cancer	High-Grade Serous Ovarian Cancer	No	NA	NA	0.7199	G3	Yes	NA	HGSOC	34.76	1:DECEASED	NA	NA	1	Primary	No	Matched	NA	1-10 mm	IIIC
ov_tcga_pub	TCGA-30-1862	TCGA-30-1862-01	Yes	Ovarian Cancer	High-Grade Serous Ovarian Cancer	Yes	NA	1:Recurred/Progressed	0.8249	G2	Yes	32	HGSOC	6.08	1:DECEASED	NA	NA	1	Primary	Yes	Matched	1.06667	>20mm	IV
ov_tcga_pub	TCGA-30-1866	TCGA-30-1866-01	Yes	Ovarian Cancer	High-Grade Serous Ovarian Cancer	No	9.33	1:Recurred/Progressed	0.5945	G2	Yes	NA	HGSOC	36.6	1:DECEASED	Resistant	Complete Response	1	Primary	No	Matched	NA	1-10 mm	IV
ov_tcga_pub	TCGA-30-1867	TCGA-30-1867-01	Yes	Ovarian Cancer	High-Grade Serous Ovarian Cancer	No	NA	1:Recurred/Progressed	0.3919	NA	Yes	NA	HGSOC	1.18	1:DECEASED	NA	NA	1	Primary	No	Matched	NA	NA	IV
ov_tcga_pub	TCGA-30-1880	TCGA-30-1880-01	Yes	Ovarian Cancer	High-Grade Serous Ovarian Cancer	No	11.43	1:Recurred/Progressed	0.811	G3	Yes	NA	HGSOC	57.53	1:DECEASED	Sensitive	Partial Response	1	Primary	No	Matched	NA	No Macroscopic disease	IIIC
ov_tcga_pub	TCGA-30-1887	TCGA-30-1887-01	Yes	Ovarian Cancer	High-Grade Serous Ovarian Cancer	No	NA	1:Recurred/Progressed	0.4888	G2	Yes	NA	HGSOC	24.25	1:DECEASED	NA	Partial Response	1	Primary	No	Matched	NA	1-10 mm	IIIC
ov_tcga_pub	TCGA-30-1891	TCGA-30-1891-01	Yes	Ovarian Cancer	High-Grade Serous Ovarian Cancer	Yes	5.95	1:Recurred/Progressed	0.5356	G2	Yes	53	HGSOC	30.03	1:DECEASED	Resistant	Partial Response	1	Primary	Yes	Matched	1.76667	1-10 mm	IIIC
ov_tcga_pub	TCGA-30-1892	TCGA-30-1892-01	Yes	Ovarian Cancer	High-Grade Serous Ovarian Cancer	No	8.31	1:Recurred/Progressed	0.3795	G3	Yes	NA	HGSOC	48.75	1:DECEASED	Resistant	Complete Response	1	Primary	No	Matched	NA	1-10 mm	IIIC
ov_tcga_pub	TCGA-31-1944	TCGA-31-1944-01	Yes	Ovarian Cancer	High-Grade Serous Ovarian Cancer	No	22.27	1:Recurred/Progressed	0.3967	G3	Yes	NA	HGSOC	45.53	0:LIVING	Sensitive	Complete Response	1	Primary	No	Matched	NA	No Macroscopic disease	IIIC
ov_tcga_pub	TCGA-31-1946	TCGA-31-1946-01	Yes	Ovarian Cancer	High-Grade Serous Ovarian Cancer	No	21.81	1:Recurred/Progressed	0.416	G3	Yes	NA	HGSOC	30.16	0:LIVING	Sensitive	NA	1	Primary	No	Matched	NA	No Macroscopic disease	IIIC
ov_tcga_pub	TCGA-31-1950	TCGA-31-1950-01	Yes	Ovarian Cancer	High-Grade Serous Ovarian Cancer	Yes	11.47	1:Recurred/Progressed	0.4964	G2	Yes	37	HGSOC	18.76	0:LIVING	Sensitive	Partial Response	1	Primary	Yes	Matched	1.23333	1-10 mm	IIIC
ov_tcga_pub	TCGA-31-1951	TCGA-31-1951-01	Yes	Ovarian Cancer	High-Grade Serous Ovarian Cancer	No	21.62	1:Recurred/Progressed	0.3529	G3	Yes	NA	HGSOC	22.44	0:LIVING	Sensitive	NA	1	Primary	No	Matched	NA	No Macroscopic disease	IIIC
ov_tcga_pub	TCGA-31-1953	TCGA-31-1953-01	Yes	Ovarian Cancer	High-Grade Serous Ovarian Cancer	Yes	2.3	1:Recurred/Progressed	0.4831	G3	Yes	34	HGSOC	6.7	0:LIVING	Resistant	Progressive Disease	1	Primary	Yes	Matched	1.13333	NA	IIIC
ov_tcga_pub	TCGA-31-1956	TCGA-31-1956-01	Yes	Ovarian Cancer	High-Grade Serous Ovarian Cancer	No	NA	1:Recurred/Progressed	0.3449	G3	Yes	NA	HGSOC	44.06	0:LIVING	NA	NA	1	Primary	No	Matched	NA	NA	IIIB
ov_tcga_pub	TCGA-31-1959	TCGA-31-1959-01	Yes	Ovarian Cancer	High-Grade Serous Ovarian Cancer	Yes	NA	1:Recurred/Progressed	0.9046	G2	Yes	39	HGSOC	2.17	0:LIVING	NA	NA	1	Primary	Yes	Matched	1.26667	NA	IV
ov_tcga_pub	TCGA-36-1568	TCGA-36-1568-01	Yes	Ovarian Cancer	High-Grade Serous Ovarian Cancer	Yes	17.97	1:Recurred/Progressed	0.3512	G3	Yes	34	HGSOC	28.71	0:LIVING	Sensitive	Partial Response	1	Primary	Yes	Matched	1.13333	NA	IIIC
ov_tcga_pub	TCGA-36-1569	TCGA-36-1569-01	Yes	Ovarian Cancer	High-Grade Serous Ovarian Cancer	Yes	29.04	0:DiseaseFree	0.4706	G3	Yes	8	HGSOC	29.04	0:LIVING	NA	Partial Response	1	Primary	Yes	Matched	0.266667	1-10 mm	IIIC
ov_tcga_pub	TCGA-36-1570	TCGA-36-1570-01	Yes	Ovarian Cancer	High-Grade Serous Ovarian Cancer	Yes	12.32	1:Recurred/Progressed	0.3807	G3	Yes	22	HGSOC	21.52	0:LIVING	Sensitive	Partial Response	1	Primary	Yes	Matched	0.733333	>20mm	IIIC
ov_tcga_pub	TCGA-36-1571	TCGA-36-1571-01	Yes	Ovarian Cancer	High-Grade Serous Ovarian Cancer	Yes	12.29	1:Recurred/Progressed	0.5665	G3	Yes	9	HGSOC	22.83	1:DECEASED	Sensitive	Complete Response	1	Primary	Yes	Matched	0.3	No Macroscopic disease	IIIB
ov_tcga_pub	TCGA-36-1574	TCGA-36-1574-01	Yes	Ovarian Cancer	High-Grade Serous Ovarian Cancer	Yes	21.29	1:Recurred/Progressed	0.389	G3	Yes	18	HGSOC	22.54	0:LIVING	Sensitive	Complete Response	1	Primary	Yes	Matched	0.6	>20mm	IIIC
ov_tcga_pub	TCGA-36-1575	TCGA-36-1575-01	Yes	Ovarian Cancer	High-Grade Serous Ovarian Cancer	Yes	8.54	0:DiseaseFree	0.7466	G3	Yes	32	HGSOC	8.54	0:LIVING	NA	NA	1	Primary	Yes	Matched	1.06667	No Macroscopic disease	IIIB
ov_tcga_pub	TCGA-36-1576	TCGA-36-1576-01	Yes	Ovarian Cancer	High-Grade Serous Ovarian Cancer	Yes	26.81	1:Recurred/Progressed	0.3647	G3	Yes	13	HGSOC	30.03	0:LIVING	Sensitive	Complete Response	1	Primary	Yes	Matched	0.466667	>20mm	IIIC
ov_tcga_pub	TCGA-36-1577	TCGA-36-1577-01	Yes	Ovarian Cancer	High-Grade Serous Ovarian Cancer	Yes	25.72	0:DiseaseFree	0.4903	G2	Yes	58	HGSOC	25.72	0:LIVING	NA	Complete Response	1	Primary	Yes	Matched	1.93333	No Macroscopic disease	IIC
ov_tcga_pub	TCGA-36-1578	TCGA-36-1578-01	Yes	Ovarian Cancer	High-Grade Serous Ovarian Cancer	Yes	10.18	1:Recurred/Progressed	0.7285	G3	Yes	47	HGSOC	27.83	0:LIVING	Resistant	NA	1	Primary	Yes	Matched	1.56667	>20mm	IV
ov_tcga_pub	TCGA-36-1580	TCGA-36-1580-01	Yes	Ovarian Cancer	High-Grade Serous Ovarian Cancer	Yes	14.46	1:Recurred/Progressed	0.5484	G3	Yes	14	HGSOC	24.21	1:DECEASED	Resistant	NA	1	Primary	Yes	Matched	0.466667	>20mm	IIIC
ov_tcga_pub	TCGA-36-1581	TCGA-36-1581-01	Yes	Ovarian Cancer	High-Grade Serous Ovarian Cancer	No	23.06	1:Recurred/Progressed	0.5779	G3	Yes	NA	HGSOC	24.67	0:LIVING	Sensitive	Complete Response	1	Primary	No	Matched	NA	No Macroscopic disease	IIC
ov_tcga_pub	TCGA-57-1582	TCGA-57-1582-01	Yes	Ovarian Cancer	High-Grade Serous Ovarian Cancer	Yes	NA	1:Recurred/Progressed	0.6123	G3	Yes	47	HGSOC	24.02	1:DECEASED	NA	Progressive Disease	1	Primary	Yes	Matched	1.6	1-10 mm	IIIC
ov_tcga_pub	TCGA-57-1583	TCGA-57-1583-01	Yes	Ovarian Cancer	High-Grade Serous Ovarian Cancer	Yes	NA	1:Recurred/Progressed	0.6154	G3	Yes	9	HGSOC	11.37	1:DECEASED	NA	NA	1	Primary	Yes	Matched	0.3	No Macroscopic disease	IIIC
ov_tcga_pub	TCGA-57-1584	TCGA-57-1584-01	Yes	Ovarian Cancer	High-Grade Serous Ovarian Cancer	Yes	17.41	1:Recurred/Progressed	0.4638	G3	Yes	25	HGSOC	21.12	0:LIVING	NA	NA	1	Primary	Yes	Matched	0.833333	1-10 mm	IIIC
ov_tcga_pub	TCGA-57-1585	TCGA-57-1585-01	Yes	Ovarian Cancer	High-Grade Serous Ovarian Cancer	No	NA	1:Recurred/Progressed	0.5672	G3	Yes	NA	HGSOC	1.74	1:DECEASED	NA	Progressive Disease	1	Primary	No	Matched	NA	11-20 mm	IIIC
ov_tcga_pub	TCGA-57-1586	TCGA-57-1586-01	Yes	Ovarian Cancer	High-Grade Serous Ovarian Cancer	No	8.51	1:Recurred/Progressed	0.9089	G3	Yes	NA	HGSOC	22.31	0:LIVING	Resistant	NA	1	Primary	No	Matched	NA	11-20 mm	IIIC
ov_tcga_pub	TCGA-57-1993	TCGA-57-1993-01	Yes	Ovarian Cancer	High-Grade Serous Ovarian Cancer	Yes	25.03	0:DiseaseFree	0.4628	G3	Yes	44	HGSOC	25.03	0:LIVING	NA	NA	1	Primary	Yes	Matched	1.46667	No Macroscopic disease	IIIC
ov_tcga_pub	TCGA-57-1994	TCGA-57-1994-01	Yes	Ovarian Cancer	High-Grade Serous Ovarian Cancer	No	25	0:DiseaseFree	0.4677	NA	Yes	NA	HGSOC	25	0:LIVING	NA	NA	1	Primary	No	Matched	NA	NA	NA
ov_tcga_pub	TCGA-59-2348	TCGA-59-2348-01	Yes	Ovarian Cancer	High-Grade Serous Ovarian Cancer	Yes	180.04	0:DiseaseFree	0.5551	G3	Yes	67	HGSOC	180.04	0:LIVING	NA	Complete Response	1	Primary	Yes	Matched	2.3	NA	IIIC
ov_tcga_pub	TCGA-59-2350	TCGA-59-2350-01	Yes	Ovarian Cancer	High-Grade Serous Ovarian Cancer	Yes	6.93	1:Recurred/Progressed	0.9229	G3	Yes	23	HGSOC	22.31	1:DECEASED	NA	Partial Response	1	Primary	Yes	Matched	0.766667	1-10 mm	IV
ov_tcga_pub	TCGA-59-2351	TCGA-59-2351-01	Yes	Ovarian Cancer	High-Grade Serous Ovarian Cancer	Yes	70.27	1:Recurred/Progressed	0.6612	G3	Yes	69	HGSOC	116.04	0:LIVING	NA	Complete Response	1	Primary	Yes	Matched	2.3	1-10 mm	IIIC
ov_tcga_pub	TCGA-59-2352	TCGA-59-2352-01	Yes	Ovarian Cancer	High-Grade Serous Ovarian Cancer	Yes	NA	1:Recurred/Progressed	0.4446	G3	Yes	64	HGSOC	9.4	1:DECEASED	NA	NA	1	Primary	Yes	Matched	2.16667	NA	IIIC
ov_tcga_pub	TCGA-59-2354	TCGA-59-2354-01	Yes	Ovarian Cancer	High-Grade Serous Ovarian Cancer	Yes	15.15	1:Recurred/Progressed	0.3329	G3	Yes	39	HGSOC	34.36	1:DECEASED	NA	Stable Disease	1	Primary	Yes	Matched	1.36667	1-10 mm	IIIC
ov_tcga_pub	TCGA-59-2355	TCGA-59-2355-01	Yes	Ovarian Cancer	High-Grade Serous Ovarian Cancer	Yes	NA	1:Recurred/Progressed	0.3784	G3	Yes	21	HGSOC	2.14	1:DECEASED	NA	NA	1	Primary	Yes	Matched	0.666667	>20mm	IV
ov_tcga_pub	TCGA-59-2363	TCGA-59-2363-01	Yes	Ovarian Cancer	High-Grade Serous Ovarian Cancer	Yes	5.39	0:DiseaseFree	0.9116	G3	Yes	63	HGSOC	5.39	0:LIVING	NA	Complete Response	1	Primary	Yes	Matched	2.1	No Macroscopic disease	IIIA
ov_tcga_pub	TCGA-61-1721	TCGA-61-1721-01	NA	Ovarian Cancer	High-Grade Serous Ovarian Cancer	NA	NA	NA	0	NA	NA	NA	HGSOC	NA	NA	NA	NA	1	Primary	NA	Matched	NA	NA	NA
ov_tcga_pub	TCGA-61-1724	TCGA-61-1724-01	Yes	Ovarian Cancer	High-Grade Serous Ovarian Cancer	No	NA	1:Recurred/Progressed	0.9414	G3	Yes	NA	HGSOC	20.93	1:DECEASED	NA	Progressive Disease	1	Primary	No	Matched	NA	No Macroscopic disease	IIIC
ov_tcga_pub	TCGA-61-1725	TCGA-61-1725-01	Yes	Ovarian Cancer	High-Grade Serous Ovarian Cancer	No	27.7	1:Recurred/Progressed	0.4501	G3	Yes	NA	HGSOC	31.37	0:LIVING	Sensitive	Stable Disease	1	Primary	No	Matched	NA	11-20 mm	IIIC
ov_tcga_pub	TCGA-61-1728	TCGA-61-1728-01	Yes	Ovarian Cancer	High-Grade Serous Ovarian Cancer	Yes	17.51	1:Recurred/Progressed	0.4081	G3	Yes	25	HGSOC	27.86	0:LIVING	Sensitive	Complete Response	1	Primary	Yes	Matched	0.833333	1-10 mm	IV
ov_tcga_pub	TCGA-61-1733	TCGA-61-1733-01	Yes	Ovarian Cancer	High-Grade Serous Ovarian Cancer	No	5.72	1:Recurred/Progressed	0.7338	G3	Yes	NA	HGSOC	31.74	0:LIVING	Resistant	Stable Disease	1	Primary	No	Matched	NA	No Macroscopic disease	IIIC
ov_tcga_pub	TCGA-61-1736	TCGA-61-1736-01	Yes	Ovarian Cancer	High-Grade Serous Ovarian Cancer	Yes	25.1	1:Recurred/Progressed	0.3351	G3	Yes	31	HGSOC	48.75	1:DECEASED	Sensitive	Complete Response	1	Primary	Yes	Matched	1.06667	NA	IIIC
ov_tcga_pub	TCGA-61-1737	TCGA-61-1737-01	Yes	Ovarian Cancer	High-Grade Serous Ovarian Cancer	No	44.81	0:DiseaseFree	0.4436	G3	Yes	NA	HGSOC	44.81	0:LIVING	Sensitive	Complete Response	1	Primary	No	Matched	NA	1-10 mm	IV
ov_tcga_pub	TCGA-61-1738	TCGA-61-1738-01	Yes	Ovarian Cancer	High-Grade Serous Ovarian Cancer	No	9.07	1:Recurred/Progressed	0.2061	G3	Yes	NA	HGSOC	35.78	1:DECEASED	Resistant	Progressive Disease	1	Primary	No	Matched	NA	1-10 mm	IIIC
ov_tcga_pub	TCGA-61-1740	TCGA-61-1740-01	Yes	Ovarian Cancer	High-Grade Serous Ovarian Cancer	No	NA	1:Recurred/Progressed	0.7076	G3	Yes	NA	HGSOC	2.43	1:DECEASED	NA	Progressive Disease	1	Primary	No	Matched	NA	>20mm	IIIC
ov_tcga_pub	TCGA-61-1741	TCGA-61-1741-01	Yes	Ovarian Cancer	High-Grade Serous Ovarian Cancer	No	16	1:Recurred/Progressed	0.5206	G3	Yes	NA	HGSOC	33.64	1:DECEASED	Sensitive	Complete Response	1	Primary	No	Matched	NA	>20mm	IIIB
ov_tcga_pub	TCGA-61-1743	TCGA-61-1743-01	Yes	Ovarian Cancer	High-Grade Serous Ovarian Cancer	No	26.58	1:Recurred/Progressed	0.6281	G2	Yes	NA	HGSOC	43.66	1:DECEASED	Sensitive	Complete Response	1	Primary	No	Matched	NA	No Macroscopic disease	IIC
ov_tcga_pub	TCGA-61-1895	TCGA-61-1895-01	Yes	Ovarian Cancer	High-Grade Serous Ovarian Cancer	No	1.41	0:DiseaseFree	0.4503	G3	Yes	NA	HGSOC	1.41	0:LIVING	Tooearly	Stable Disease	1	Primary	No	Matched	NA	No Macroscopic disease	IIIB
ov_tcga_pub	TCGA-61-1899	TCGA-61-1899-01	Yes	Ovarian Cancer	High-Grade Serous Ovarian Cancer	No	8.41	0:DiseaseFree	0.6936	G3	Yes	NA	HGSOC	8.41	0:LIVING	Tooearly	Complete Response	1	Primary	No	Matched	NA	No Macroscopic disease	IIIC
ov_tcga_pub	TCGA-61-1900	TCGA-61-1900-01	Yes	Ovarian Cancer	High-Grade Serous Ovarian Cancer	No	5.78	0:DiseaseFree	0.5063	G3	Yes	NA	HGSOC	5.78	0:LIVING	Tooearly	Stable Disease	1	Primary	No	Matched	NA	No Macroscopic disease	IIIB
ov_tcga_pub	TCGA-61-1901	TCGA-61-1901-01	Yes	Ovarian Cancer	High-Grade Serous Ovarian Cancer	No	10.81	1:Recurred/Progressed	0.3875	G3	Yes	NA	HGSOC	11.4	1:DECEASED	Resistant	Stable Disease	1	Primary	No	Matched	NA	NA	IV
ov_tcga_pub	TCGA-61-1904	TCGA-61-1904-01	Yes	Ovarian Cancer	High-Grade Serous Ovarian Cancer	No	9.07	0:DiseaseFree	0.5299	G3	Yes	NA	HGSOC	9.07	0:LIVING	Tooearly	Complete Response	1	Primary	No	Matched	NA	1-10 mm	IIIC
ov_tcga_pub	TCGA-61-1906	TCGA-61-1906-01	Yes	Ovarian Cancer	High-Grade Serous Ovarian Cancer	No	7.75	1:Recurred/Progressed	0.87	G3	Yes	NA	HGSOC	34.1	1:DECEASED	Resistant	Complete Response	1	Primary	No	Matched	NA	11-20 mm	IIIC
ov_tcga_pub	TCGA-61-1907	TCGA-61-1907-01	Yes	Ovarian Cancer	High-Grade Serous Ovarian Cancer	No	24.41	1:Recurred/Progressed	0.6868	G3	Yes	NA	HGSOC	31.28	0:LIVING	Sensitive	Stable Disease	1	Primary	No	Matched	NA	11-20 mm	IIIC
ov_tcga_pub	TCGA-61-1910	TCGA-61-1910-01	Yes	Ovarian Cancer	High-Grade Serous Ovarian Cancer	No	36.99	0:DiseaseFree	0.3935	G3	Yes	NA	HGSOC	36.99	0:LIVING	Sensitive	Complete Response	1	Primary	No	Matched	NA	1-10 mm	IIC
ov_tcga_pub	TCGA-61-1911	TCGA-61-1911-01	Yes	Ovarian Cancer	High-Grade Serous Ovarian Cancer	No	27.7	1:Recurred/Progressed	0.2922	G3	Yes	NA	HGSOC	42.45	0:LIVING	Sensitive	Complete Response	1	Primary	No	Matched	NA	NA	IIA
ov_tcga_pub	TCGA-61-1913	TCGA-61-1913-01	Yes	Ovarian Cancer	High-Grade Serous Ovarian Cancer	No	48.89	0:DiseaseFree	0.7463	G3	Yes	NA	HGSOC	48.89	0:LIVING	Sensitive	Complete Response	1	Primary	No	Matched	NA	1-10 mm	IIIB
ov_tcga_pub	TCGA-61-1914	TCGA-61-1914-01	Yes	Ovarian Cancer	High-Grade Serous Ovarian Cancer	No	54.96	1:Recurred/Progressed	0.4098	G3	Yes	NA	HGSOC	56.54	0:LIVING	Sensitive	Complete Response	1	Primary	No	Matched	NA	>20mm	IIIC
ov_tcga_pub	TCGA-61-1915	TCGA-61-1915-01	Yes	Ovarian Cancer	High-Grade Serous Ovarian Cancer	No	67.68	0:DiseaseFree	0.6201	G3	Yes	NA	HGSOC	67.68	0:LIVING	Sensitive	Complete Response	1	Primary	No	Matched	NA	NA	IIC
ov_tcga_pub	TCGA-61-1917	TCGA-61-1917-01	Yes	Ovarian Cancer	High-Grade Serous Ovarian Cancer	No	NA	NA	0.6971	G3	Yes	NA	HGSOC	43.4	1:DECEASED	NA	Complete Response	1	Primary	No	Matched	NA	NA	IIIB
ov_tcga_pub	TCGA-61-1918	TCGA-61-1918-01	Yes	Ovarian Cancer	High-Grade Serous Ovarian Cancer	No	13.57	1:Recurred/Progressed	0.5537	G3	Yes	NA	HGSOC	15.74	1:DECEASED	Sensitive	Complete Response	1	Primary	No	Matched	NA	No Macroscopic disease	IV
ov_tcga_pub	TCGA-61-1919	TCGA-61-1919-01	Yes	Ovarian Cancer	High-Grade Serous Ovarian Cancer	Yes	14.42	1:Recurred/Progressed	0.6719	G2	Yes	30	HGSOC	38.14	1:DECEASED	NA	Complete Response	1	Primary	Yes	Matched	1	NA	IIIC
ov_tcga_pub	TCGA-61-1995	TCGA-61-1995-01	Yes	Ovarian Cancer	High-Grade Serous Ovarian Cancer	Yes	NA	1:Recurred/Progressed	0.8309	G3	Yes	19	HGSOC	1.97	0:LIVING	NA	Stable Disease	1	Primary	Yes	Matched	0.633333	1-10 mm	IIIC
ov_tcga_pub	TCGA-61-1998	TCGA-61-1998-01	Yes	Ovarian Cancer	High-Grade Serous Ovarian Cancer	Yes	NA	1:Recurred/Progressed	0.3393	G3	Yes	80	HGSOC	5.52	0:LIVING	NA	NA	1	Primary	Yes	Matched	2.7	1-10 mm	IIIC
ov_tcga_pub	TCGA-61-2000	TCGA-61-2000-01	Yes	Ovarian Cancer	High-Grade Serous Ovarian Cancer	Yes	11.14	1:Recurred/Progressed	0.3761	G3	Yes	34	HGSOC	14.49	0:LIVING	Resistant	Stable Disease	1	Primary	Yes	Matched	1.1	No Macroscopic disease	IIIC
ov_tcga_pub	TCGA-61-2002	TCGA-61-2002-01	Yes	Ovarian Cancer	High-Grade Serous Ovarian Cancer	Yes	NA	1:Recurred/Progressed	0.3682	G3	Yes	35	HGSOC	17.97	0:LIVING	NA	Progressive Disease	1	Primary	Yes	Matched	1.13333	11-20 mm	IIIC
ov_tcga_pub	TCGA-61-2003	TCGA-61-2003-01	Yes	Ovarian Cancer	High-Grade Serous Ovarian Cancer	Yes	NA	1:Recurred/Progressed	0.5203	G2	Yes	36	HGSOC	3.98	0:LIVING	NA	Progressive Disease	1	Primary	Yes	Matched	1.2	1-10 mm	IIIC
ov_tcga_pub	TCGA-61-2008	TCGA-61-2008-01	Yes	Ovarian Cancer	High-Grade Serous Ovarian Cancer	Yes	26.84	1:Recurred/Progressed	0.6941	G2	Yes	46	HGSOC	30.59	0:LIVING	Sensitive	Complete Response	1	Primary	Yes	Matched	1.56667	No Macroscopic disease	IIC
ov_tcga_pub	TCGA-61-2009	TCGA-61-2009-01	Yes	Ovarian Cancer	High-Grade Serous Ovarian Cancer	Yes	3.32	1:Recurred/Progressed	0.4458	G3	Yes	55	HGSOC	39.82	0:LIVING	Sensitive	Complete Response	1	Primary	Yes	Matched	1.83333	11-20 mm	IIIC
ov_tcga_pub	TCGA-61-2012	TCGA-61-2012-01	Yes	Ovarian Cancer	High-Grade Serous Ovarian Cancer	Yes	30.62	0:DiseaseFree	0.5716	G2	Yes	87	HGSOC	30.62	0:LIVING	NA	NA	1	Primary	Yes	Matched	2.93333	NA	IIC
ov_tcga_pub	TCGA-61-2016	TCGA-61-2016-01	Yes	Ovarian Cancer	High-Grade Serous Ovarian Cancer	Yes	NA	1:Recurred/Progressed	0.8518	G3	Yes	16	HGSOC	1.18	1:DECEASED	NA	Progressive Disease	1	Primary	Yes	Matched	0.533333	No Macroscopic disease	IIIC
ov_tcga_pub	TCGA-61-2088	TCGA-61-2088-01	Yes	Ovarian Cancer	High-Grade Serous Ovarian Cancer	Yes	4.76	0:DiseaseFree	0.6487	G3	Yes	15	HGSOC	4.76	0:LIVING	Tooearly	NA	1	Primary	Yes	Matched	0.5	No Macroscopic disease	IIIC
ov_tcga_pub	TCGA-61-2092	TCGA-61-2092-01	Yes	Ovarian Cancer	High-Grade Serous Ovarian Cancer	Yes	51.68	0:DiseaseFree	0.1119	G3	Yes	21	HGSOC	51.68	0:LIVING	Sensitive	Complete Response	1	Primary	Yes	Matched	0.733333	No Macroscopic disease	IIIC
ov_tcga_pub	TCGA-61-2094	TCGA-61-2094-01	Yes	Ovarian Cancer	High-Grade Serous Ovarian Cancer	Yes	71.69	0:DiseaseFree	0.2876	G3	Yes	42	HGSOC	71.69	0:LIVING	Sensitive	Complete Response	1	Primary	Yes	Matched	1.4	NA	IIIC
ov_tcga_pub	TCGA-61-2095	TCGA-61-2095-01	Yes	Ovarian Cancer	High-Grade Serous Ovarian Cancer	Yes	14.62	1:Recurred/Progressed	0.0244	G2	Yes	106	HGSOC	61.6	1:DECEASED	NA	Complete Response	1	Primary	Yes	Matched	3.53333	No Macroscopic disease	IIIC
ov_tcga_pub	TCGA-61-2097	TCGA-61-2097-01	Yes	Ovarian Cancer	High-Grade Serous Ovarian Cancer	Yes	60.58	0:DiseaseFree	0.8091	G2	Yes	39	HGSOC	60.58	0:LIVING	Sensitive	Complete Response	1	Primary	Yes	Matched	1.3	1-10 mm	IIC
ov_tcga_pub	TCGA-61-2098	TCGA-61-2098-01	Yes	Ovarian Cancer	High-Grade Serous Ovarian Cancer	No	65.44	0:DiseaseFree	0.6351	G2	Yes	NA	HGSOC	65.44	0:LIVING	Sensitive	Complete Response	1	Primary	No	Matched	NA	11-20 mm	IIIC
ov_tcga_pub	TCGA-61-2101	TCGA-61-2101-01	Yes	Ovarian Cancer	High-Grade Serous Ovarian Cancer	Yes	NA	1:Recurred/Progressed	0.5988	G2	Yes	24	HGSOC	55.46	1:DECEASED	NA	Partial Response	1	Primary	Yes	Matched	0.8	11-20 mm	IIIC
ov_tcga_pub	TCGA-61-2102	TCGA-61-2102-01	Yes	Ovarian Cancer	High-Grade Serous Ovarian Cancer	Yes	NA	1:Recurred/Progressed	0.8666	G3	Yes	46	HGSOC	6.47	1:DECEASED	NA	NA	1	Primary	Yes	Matched	1.53333	NA	IIIC
ov_tcga_pub	TCGA-61-2104	TCGA-61-2104-01	Yes	Ovarian Cancer	High-Grade Serous Ovarian Cancer	Yes	55.19	1:Recurred/Progressed	0.602	G2	Yes	42	HGSOC	76.78	0:LIVING	NA	Complete Response	1	Primary	Yes	Matched	1.4	No Macroscopic disease	IIC
ov_tcga_pub	TCGA-61-2109	TCGA-61-2109-01	Yes	Ovarian Cancer	High-Grade Serous Ovarian Cancer	Yes	15.28	1:Recurred/Progressed	0.5237	G3	Yes	55	HGSOC	20.66	1:DECEASED	Sensitive	NA	1	Primary	Yes	Matched	1.86667	>20mm	IIIC
ov_tcga_pub	TCGA-61-2110	TCGA-61-2110-01	Yes	Ovarian Cancer	High-Grade Serous Ovarian Cancer	Yes	7	1:Recurred/Progressed	0.6118	NA	Yes	35	HGSOC	44.48	1:DECEASED	Resistant	Progressive Disease	1	Primary	Yes	Matched	1.16667	No Macroscopic disease	IIIC
ov_tcga_pub	TCGA-61-2111	TCGA-61-2111-01	Yes	Ovarian Cancer	High-Grade Serous Ovarian Cancer	Yes	72.44	1:Recurred/Progressed	0.3777	G3	Yes	37	HGSOC	125.63	0:LIVING	Sensitive	Complete Response	1	Primary	Yes	Matched	1.23333	NA	IV
ov_tcga_pub	TCGA-61-2113	TCGA-61-2113-01	Yes	Ovarian Cancer	High-Grade Serous Ovarian Cancer	Yes	9.56	1:Recurred/Progressed	0.4668	G3	Yes	56	HGSOC	22.21	1:DECEASED	Sensitive	NA	1	Primary	Yes	Matched	1.86667	NA	IIC

## Sheet: TCGA, PanCancer Atlas
The clinical and genomic data used for cBioPorta to analyze genetic variations in ST14 from the study (TCGA, PanCancer Atlas)
Study ID	Patient ID	Sample ID	Diagnosis Age	Neoplasm Disease Stage American Joint Committee on Cancer Code	American Joint Committee on Cancer Publication Version Type	Aneuploidy Score	Buffa Hypoxia Score	Cancer Type	TCGA PanCanAtlas Cancer Type Acronym	Cancer Type Detailed	Last Communication Contact from Initial Pathologic Diagnosis Date	Birth from Initial Pathologic Diagnosis Date	Last Alive Less Initial Pathologic Diagnosis Date Calculated Day Value	Disease Free (Months)	Disease Free Status	Months of disease-specific survival	Disease-specific Survival status	Ethnicity Category	Form completion date	Fraction Genome Altered	Neoplasm Histologic Grade	Neoadjuvant Therapy Type Administered Prior To Resection Text	ICD-10 Classification	International Classification of Diseases for Oncology, Third Edition ICD-O-3 Histology Code	International Classification of Diseases for Oncology, Third Edition ICD-O-3 Site Code	Informed consent verified	In PanCan Pathway Analysis	MSI MANTIS Score	MSIsensor Score	Mutation Count	New Neoplasm Event Post Initial Therapy Indicator	Oncotree Code	Overall Survival (Months)	Overall Survival Status	Other Patient ID	American Joint Committee on Cancer Metastasis Stage Code	Neoplasm Disease Lymph Node Stage American Joint Committee on Cancer Code	American Joint Committee on Cancer Tumor Stage Code	Person Neoplasm Cancer Status	Progress Free Survival (Months)	Progression Free Status	Primary Lymph Node Presentation Assessment	Prior Diagnosis	Race Category	Radiation Therapy	Ragnum Hypoxia Score	Number of Samples Per Patient	Sample Type	Sex
ov_tcga_pan_can_atlas_2018	TCGA-04-1331	TCGA-04-1331-01	78	NA	NA	7	NA	Ovarian Epithelial Tumor	OV	Serous Ovarian Cancer	1224	-28848	0	15.0902	1:Recurred/Progressed	43.9228	1:DEAD WITH TUMOR	Not Hispanic Or Latino	3/26/09	0.4372	G3	No	C56.9	8441-03-01	C56.9	Yes	No	0.2781	0.75	135	NA	SOC	43.9228	1:DECEASED	6d10d4ee-6331-4bba-93bc-a7b64cc0b22a	NA	NA	NA	With Tumor	15.0902	1:PROGRESSION	NA	NA	White	No	NA	1	Primary	Female
ov_tcga_pan_can_atlas_2018	TCGA-04-1332	TCGA-04-1332-01	70	NA	NA	15	NA	Ovarian Epithelial Tumor	OV	Serous Ovarian Cancer	1247	-25786	0	NA	NA	40.9968	1:DEAD WITH TUMOR	Not Hispanic Or Latino	3/26/09	0.3714	G3	No	C56.9	8441-03-01	C56.9	Yes	No	0.3002	0.18	NA	NA	SOC	40.9968	1:DECEASED	b46263ab-c3ca-4fda-a895-74c7e6e6fe22	NA	NA	NA	With Tumor	12.9204	1:PROGRESSION	NA	NA	White	No	NA	1	Primary	Female
ov_tcga_pan_can_atlas_2018	TCGA-04-1335	TCGA-04-1335-01	60	NA	NA	6	NA	Ovarian Epithelial Tumor	OV	Serous Ovarian Cancer	55	-21963	0	NA	NA	1.8082	1:DEAD WITH TUMOR	Not Hispanic Or Latino	3/26/09	0.3906	G2	No	C56.9	8441-03-01	C56.9	Yes	No	NA	14.65	15	NA	SOC	1.8082	1:DECEASED	ab3dbbbe-eed6-4a35-a505-1815225e86c9	NA	NA	NA	With Tumor	1.8082	1:PROGRESSION	NA	NA	Black or African American	No	NA	1	Primary	Female
ov_tcga_pan_can_atlas_2018	TCGA-04-1336	TCGA-04-1336-01	55	NA	NA	7	NA	Ovarian Epithelial Tumor	OV	Serous Ovarian Cancer	1495	-20271	0	49.1501	0:DiseaseFree	49.1501	0:ALIVE OR DEAD TUMOR FREE	NA	2005-11-09	0.5233	G3	No	C56.9	8441-03-01	C56.9	Yes	No	0.281	0.95	67	NA	SOC	49.1501	0:LIVING	538acb2a-c4ca-4656-a91c-841a42dbf15f	NA	NA	NA	Tumor Free	49.1501	0:CENSORED	NA	NA	White	No	NA	1	Primary	Female
ov_tcga_pan_can_atlas_2018	TCGA-04-1337	TCGA-04-1337-01	78	NA	NA	15	NA	Ovarian Epithelial Tumor	OV	Serous Ovarian Cancer	NA	-28626	0	NA	NA	2.00546	1:DEAD WITH TUMOR	Not Hispanic Or Latino	3/26/09	0.3287	G2	No	C56.9	8441-03-01	C56.9	Yes	No	NA	0.07	NA	NA	SOC	2.00546	1:DECEASED	d1e974e7-dd68-40cc-ad06-2b57d964e5a1	NA	NA	NA	With Tumor	2.00546	1:PROGRESSION	NA	NA	White	No	NA	1	Primary	Female
ov_tcga_pan_can_atlas_2018	TCGA-04-1338	TCGA-04-1338-01	78	NA	NA	14	NA	Ovarian Epithelial Tumor	OV	Serous Ovarian Cancer	1418	-28789	0	NA	NA	46.6187	0:ALIVE OR DEAD TUMOR FREE	Not Hispanic Or Latino	7/14/09	0.6594	G3	No	C56.9	8441-03-01	C56.9	Yes	No	NA	NA	NA	NA	SOC	46.6187	0:LIVING	31872f6a-d225-4f91-b38d-4505d19e406c	NA	NA	NA	With Tumor	12.493	1:PROGRESSION	NA	NA	White	No	NA	1	Primary	Female
ov_tcga_pan_can_atlas_2018	TCGA-04-1341	TCGA-04-1341-01	85	NA	NA	19	NA	Ovarian Epithelial Tumor	OV	Serous Ovarian Cancer	33	-31215	0	1.08492	0:DiseaseFree	1.08492	0:ALIVE OR DEAD TUMOR FREE	Not Hispanic Or Latino	3/26/09	0.7221	G3	No	C56.9	8441-03-01	C56.9	Yes	No	0.3154	2.35	28	NA	SOC	1.08492	0:LIVING	92badeb5-a50e-4a62-a67e-6a8a59c948ab	NA	NA	NA	NA	1.08492	0:CENSORED	NA	NA	White	No	NA	1	Primary	Female
ov_tcga_pan_can_atlas_2018	TCGA-04-1342	TCGA-04-1342-01	80	NA	NA	12	NA	Ovarian Epithelial Tumor	OV	Serous Ovarian Cancer	NA	-29501	0	NA	NA	18.5094	1:DEAD WITH TUMOR	NA	3/26/09	0.5135	G2	No	C56.9	8441-03-01	C56.9	Yes	No	0.2995	3.76	170	NA	SOC	18.5094	1:DECEASED	8727855e-120a-4216-a803-8cc6cd1159be	NA	NA	NA	With Tumor	18.5094	1:PROGRESSION	NA	NA	White	No	NA	1	Primary	Female
ov_tcga_pan_can_atlas_2018	TCGA-04-1343	TCGA-04-1343-01	72	NA	NA	23	NA	Ovarian Epithelial Tumor	OV	Serous Ovarian Cancer	NA	-26428	0	NA	NA	11.8684	1:DEAD WITH TUMOR	Not Hispanic Or Latino	3/26/09	0.5868	G3	No	C56.9	8441-03-01	C56.9	Yes	No	0.2563	1.6	89	NA	SOC	11.8684	1:DECEASED	b7715ff6-57a6-4513-9447-aa8bc93f16d4	NA	NA	NA	With Tumor	11.8684	1:PROGRESSION	NA	NA	White	No	NA	1	Primary	Female
ov_tcga_pan_can_atlas_2018	TCGA-04-1346	TCGA-04-1346-01	73	NA	NA	19	NA	Ovarian Epithelial Tumor	OV	Serous Ovarian Cancer	1993	-26865	0	65.5226	0:DiseaseFree	65.5226	0:ALIVE OR DEAD TUMOR FREE	Not Hispanic Or Latino	3/26/09	0.5861	G2	No	C56.9	8441-03-01	C56.9	Yes	No	0.2761	0.57	49	NA	SOC	65.5226	0:LIVING	25a0a9e6-4f5b-45d8-8f34-abfd31d5ff1b	NA	NA	NA	Tumor Free	65.5226	0:CENSORED	NA	NA	White	No	NA	1	Primary	Female
ov_tcga_pan_can_atlas_2018	TCGA-04-1347	TCGA-04-1347-01	81	NA	NA	21	NA	Ovarian Epithelial Tumor	OV	Serous Ovarian Cancer	1919	-29695	0	NA	NA	63.0897	0:ALIVE OR DEAD TUMOR FREE	Not Hispanic Or Latino	3/26/09	0.7716	G3	No	C56.9	8441-03-01	C56.9	Yes	No	0.2781	3.81	NA	NA	SOC	63.0897	0:LIVING	f0c353fd-947c-41e2-b643-3ecc0d69796c	NA	NA	NA	Tumor Free	63.0897	0:CENSORED	NA	NA	White	No	NA	1	Primary	Female
ov_tcga_pan_can_atlas_2018	TCGA-04-1348	TCGA-04-1348-01	44	NA	NA	5	27	Ovarian Epithelial Tumor	OV	Serous Ovarian Cancer	NA	-16236	0	18.9039	1:Recurred/Progressed	48.7556	1:DEAD WITH TUMOR	Hispanic Or Latino	3/26/09	0.293	G3	No	C56.9	8441-03-01	C56.9	Yes	Yes	0.2902	0.58	58	NA	SOC	48.7556	1:DECEASED	f7752d6e-f9cd-4dc9-ab01-3ab87acb21e4	NA	NA	NA	With Tumor	18.9039	1:PROGRESSION	NA	NA	White	No	10	1	Primary	Female
ov_tcga_pan_can_atlas_2018	TCGA-04-1349	TCGA-04-1349-01	69	NA	NA	27	NA	Ovarian Epithelial Tumor	OV	Serous Ovarian Cancer	NA	-25213	0	NA	NA	21.5669	1:DEAD WITH TUMOR	Not Hispanic Or Latino	3/26/09	0.72	G3	No	C56.9	8441-03-01	C56.9	Yes	No	0.2629	1.1	57	NA	SOC	21.5669	1:DECEASED	4b930a10-4b12-4428-84f9-3255b4a3bc4f	NA	NA	NA	With Tumor	14.0711	1:PROGRESSION	NA	NA	White	No	NA	1	Primary	Female
ov_tcga_pan_can_atlas_2018	TCGA-04-1350	TCGA-04-1350-01	46	NA	NA	24	NA	Ovarian Epithelial Tumor	OV	Serous Ovarian Cancer	NA	-16942	0	NA	NA	63.9774	1:DEAD WITH TUMOR	NA	3/26/09	0.6353	G3	No	C56.9	8441-03-01	C56.9	Yes	No	NA	NA	NA	NA	SOC	63.9774	1:DECEASED	0f4a4ad1-e394-45c4-9aa9-aadf2bff0628	NA	NA	NA	With Tumor	3.64928	1:PROGRESSION	NA	NA	White	No	NA	1	Primary	Female
ov_tcga_pan_can_atlas_2018	TCGA-04-1351	TCGA-04-1351-01	76	NA	NA	20	NA	Ovarian Epithelial Tumor	OV	Serous Ovarian Cancer	1991	-28045	0	54.509	1:Recurred/Progressed	65.4568	0:ALIVE OR DEAD TUMOR FREE	Not Hispanic Or Latino	3/26/09	0.6255	G2	No	C56.9	8441-03-01	C56.9	Yes	No	NA	0.12	NA	NA	SOC	65.4568	0:LIVING	12b032ed-ff92-4bfe-b980-eb273ae8ae17	NA	NA	NA	Tumor Free	54.509	1:PROGRESSION	NA	NA	White	No	NA	1	Primary	Female
ov_tcga_pan_can_atlas_2018	TCGA-04-1353	TCGA-04-1353-01	64	NA	NA	2	NA	Ovarian Epithelial Tumor	OV	Serous Ovarian Cancer	16	-23611	0	NA	NA	0.526022	0:ALIVE OR DEAD TUMOR FREE	Not Hispanic Or Latino	9/19/14	0.3974	NA	No	C56.9	8441-03-01	C56.9	Yes	No	0.2945	0.58	12	NA	SOC	0.526022	0:LIVING	cddbac56-2861-46a5-98a3-df32ab69d5da	NA	NA	NA	NA	0.526022	0:CENSORED	NA	No	Asian	NA	NA	1	Primary	Female
ov_tcga_pan_can_atlas_2018	TCGA-04-1356	TCGA-04-1356-01	62	NA	NA	16	NA	Ovarian Epithelial Tumor	OV	Serous Ovarian Cancer	NA	-22855	0	NA	NA	49.2817	1:DEAD WITH TUMOR	Hispanic Or Latino	3/26/09	0.7459	G3	No	C56.9	8441-03-01	C56.9	Yes	No	0.2839	0.79	88	NA	SOC	49.2817	1:DECEASED	8652ddee-98f4-4584-b450-e6f2f5c9d7ec	NA	NA	NA	With Tumor	5.12871	1:PROGRESSION	NA	NA	White	No	NA	1	Primary	Female
ov_tcga_pan_can_atlas_2018	TCGA-04-1357	TCGA-04-1357-01	52	NA	NA	12	-13	Ovarian Epithelial Tumor	OV	Serous Ovarian Cancer	NA	-18999	0	NA	NA	NA	0:ALIVE OR DEAD TUMOR FREE	NA	3/26/09	0.4413	G3	No	C56.9	8441-03-01	C56.9	Yes	Yes	0.2937	0.17	86	NA	SOC	NA	0:LIVING	feda41d8-ca56-425d-b149-4d5485328107	NA	NA	NA	NA	NA	0:CENSORED	NA	NA	NA	No	-12	1	Primary	Female
ov_tcga_pan_can_atlas_2018	TCGA-04-1360	TCGA-04-1360-01	65	NA	NA	17	NA	Ovarian Epithelial Tumor	OV	Serous Ovarian Cancer	NA	-23993	0	NA	NA	NA	0:ALIVE OR DEAD TUMOR FREE	NA	3/26/09	0.714	G3	No	C56.9	8441-03-01	C56.9	Yes	No	0.3224	0.99	123	NA	SOC	NA	0:LIVING	e0502c47-3234-4609-a8d5-730a9e6eb5b8	NA	NA	NA	NA	NA	0:CENSORED	NA	NA	NA	No	NA	1	Primary	Female
ov_tcga_pan_can_atlas_2018	TCGA-04-1361	TCGA-04-1361-01	57	NA	NA	8	NA	Ovarian Epithelial Tumor	OV	Serous Ovarian Cancer	989	-20860	0	NA	NA	32.5147	0:ALIVE OR DEAD TUMOR FREE	NA	3/26/09	0.4522	G3	No	C56.9	8441-03-01	C56.9	Yes	No	0.2878	0.86	120	NA	SOC	32.5147	0:LIVING	a6aad7f9-8444-4c2f-8e4b-b19fd453544f	NA	NA	NA	NA	30.4764	1:PROGRESSION	NA	NA	White	No	NA	1	Primary	Female
ov_tcga_pan_can_atlas_2018	TCGA-04-1362	TCGA-04-1362-01	59	NA	NA	16	-3	Ovarian Epithelial Tumor	OV	Serous Ovarian Cancer	NA	-21745	0	NA	NA	44.3173	1:DEAD WITH TUMOR	NA	3/26/09	0.71	G3	No	C56.9	8441-03-01	C56.9	Yes	Yes	0.2786	1.08	69	NA	SOC	44.3173	1:DECEASED	1d192835-524e-429d-bf74-3c4727acb446	NA	NA	NA	With Tumor	7.33143	1:PROGRESSION	NA	NA	White	No	0	1	Primary	Female
ov_tcga_pan_can_atlas_2018	TCGA-04-1364	TCGA-04-1364-01	61	NA	NA	31	5	Ovarian Epithelial Tumor	OV	Serous Ovarian Cancer	NA	-22294	0	NA	NA	33.6654	1:DEAD WITH TUMOR	Not Hispanic Or Latino	3/26/09	0.6397	G3	No	C56.9	8441-03-01	C56.9	Yes	No	NA	0.5	NA	NA	SOC	33.6654	1:DECEASED	80f85c54-e12f-4afa-8fa5-5f3e083b6f95	NA	NA	NA	With Tumor	9.46839	1:PROGRESSION	NA	NA	White	No	12	1	Primary	Female
ov_tcga_pan_can_atlas_2018	TCGA-04-1365	TCGA-04-1365-01	87	NA	NA	9	27	Ovarian Epithelial Tumor	OV	Serous Ovarian Cancer	2329	-31925	0	43.6598	1:Recurred/Progressed	76.569	0:ALIVE OR DEAD TUMOR FREE	Not Hispanic Or Latino	3/26/09	0.3718	G3	No	C56.9	8441-03-01	C56.9	Yes	No	NA	NA	NA	NA	SOC	76.569	0:LIVING	0484a929-7a7f-4926-8d25-470ddab082ec	NA	NA	NA	With Tumor	43.6598	1:PROGRESSION	NA	NA	White	No	16	1	Primary	Female
ov_tcga_pan_can_atlas_2018	TCGA-04-1367	TCGA-04-1367-01	50	NA	NA	10	NA	Ovarian Epithelial Tumor	OV	Serous Ovarian Cancer	3145	-18577	0	98.5304	1:Recurred/Progressed	103.396	0:ALIVE OR DEAD TUMOR FREE	Not Hispanic Or Latino	2010-02-09	0.8422	G3	No	C56.9	8441-03-01	C56.9	Yes	No	0.2886	0.94	117	No	SOC	103.396	0:LIVING	30b8f4cd-9245-4496-a8a8-c3e59093bc0a	NA	NA	NA	Tumor Free	98.5304	1:PROGRESSION	NA	NA	White	No	NA	1	Primary	Female
ov_tcga_pan_can_atlas_2018	TCGA-04-1369	TCGA-04-1369-01	53	NA	NA	NA	NA	Ovarian Epithelial Tumor	OV	Serous Ovarian Cancer	NA	-19571	0	NA	NA	21.1066	1:DEAD WITH TUMOR	Not Hispanic Or Latino	2008-12-10	NA	G2	No	C56.9	8441-03-01	C56.9	Yes	No	0.2866	0.86	87	NA	SOC	21.1066	1:DECEASED	6c43727d-631a-40fb-b1a1-242a12889eaa	NA	NA	NA	With Tumor	10.3561	1:PROGRESSION	NA	NA	White	No	NA	1	Primary	Female
ov_tcga_pan_can_atlas_2018	TCGA-04-1371	TCGA-04-1371-01	58	NA	NA	21	NA	Ovarian Epithelial Tumor	OV	Serous Ovarian Cancer	2506	-21243	0	NA	NA	82.3881	0:ALIVE OR DEAD TUMOR FREE	NA	3/26/09	0.6013	G3	No	C56.9	8441-03-01	C56.9	Yes	No	0.3076	2.28	NA	NA	SOC	82.3881	0:LIVING	bff84539-7862-45b2-b5fc-e77291fcca8b	NA	NA	NA	Tumor Free	82.3881	0:CENSORED	NA	NA	White	No	NA	1	Primary	Female
ov_tcga_pan_can_atlas_2018	TCGA-04-1514	TCGA-04-1514-01	45	NA	NA	14	-5	Ovarian Epithelial Tumor	OV	Serous Ovarian Cancer	NA	-16725	0	40.142	1:Recurred/Progressed	56.5473	0:ALIVE OR DEAD TUMOR FREE	Not Hispanic Or Latino	2006-02-09	0.5409	G2	No	C56.9	8441-03-01	C56.9	Yes	No	NA	NA	NA	NA	SOC	56.5473	1:DECEASED	e9483296-cb91-497a-b955-39a3c3289dac	NA	NA	NA	Tumor Free	40.142	1:PROGRESSION	NA	NA	White	No	16	1	Primary	Female
ov_tcga_pan_can_atlas_2018	TCGA-04-1516	TCGA-04-1516-01	48	NA	NA	10	NA	Ovarian Epithelial Tumor	OV	Serous Ovarian Cancer	1265	-17768	0	41.5886	0:DiseaseFree	41.5886	0:ALIVE OR DEAD TUMOR FREE	NA	6/25/10	0.6042	G3	No	C56.9	8441-03-01	C56.9	Yes	No	0.3134	0.98	53	NA	SOC	41.5886	0:LIVING	1c86e4e5-ecc9-4f6d-a557-77bf396a653b	NA	NA	NA	Tumor Free	41.5886	0:CENSORED	NA	NA	White	No	NA	1	Primary	Female
ov_tcga_pan_can_atlas_2018	TCGA-04-1517	TCGA-04-1517-01	79	NA	NA	30	NA	Ovarian Epithelial Tumor	OV	Serous Ovarian Cancer	NA	-29045	0	11.4738	1:Recurred/Progressed	19.9888	1:DEAD WITH TUMOR	NA	2006-03-09	0.7587	G3	No	C56.9	8441-03-01	C56.9	Yes	No	NA	0	NA	NA	SOC	19.9888	1:DECEASED	35916942-e7aa-45db-ad27-03cba67d4d5b	NA	NA	NA	With Tumor	11.4738	1:PROGRESSION	NA	NA	White	No	NA	1	Primary	Female
ov_tcga_pan_can_atlas_2018	TCGA-04-1519	TCGA-04-1519-01	48	NA	NA	12	1	Ovarian Epithelial Tumor	OV	Serous Ovarian Cancer	24	-17671	0	NA	NA	0.789032	0:ALIVE OR DEAD TUMOR FREE	NA	2006-03-09	1	G3	No	C56.9	8441-03-01	C56.9	Yes	No	NA	0.03	NA	NA	SOC	0.789032	0:LIVING	e9b5336e-d724-4e7d-8c81-1147abd0a80d	NA	NA	NA	NA	0.789032	0:CENSORED	NA	NA	NA	NA	-6	1	Primary	Female
ov_tcga_pan_can_atlas_2018	TCGA-04-1525	TCGA-04-1525-01	47	NA	NA	18	NA	Ovarian Epithelial Tumor	OV	Serous Ovarian Cancer	1167	-17469	0	7.00266	1:Recurred/Progressed	38.3667	1:DEAD WITH TUMOR	Not Hispanic Or Latino	2006-03-09	0.534	G3	No	C56.9	8441-03-01	C56.9	Yes	No	NA	0.04	NA	NA	SOC	38.3667	1:DECEASED	2bb96e1e-6992-434d-83e5-2f03713b3911	NA	NA	NA	With Tumor	7.00266	1:PROGRESSION	NA	NA	White	No	NA	1	Primary	Female
ov_tcga_pan_can_atlas_2018	TCGA-04-1530	TCGA-04-1530-01	68	NA	NA	18	NA	Ovarian Epithelial Tumor	OV	Serous Ovarian Cancer	NA	-25013	0	11.5067	1:Recurred/Progressed	119.078	1:DEAD WITH TUMOR	Not Hispanic Or Latino	2006-02-09	0.2877	G3	No	C56.9	8441-03-01	C56.9	Yes	No	NA	0.03	NA	NA	SOC	119.078	1:DECEASED	42b3dfa3-152f-4ab7-ac9f-988c7f473bea	NA	NA	NA	With Tumor	11.5067	1:PROGRESSION	NA	NA	White	No	NA	1	Primary	Female
ov_tcga_pan_can_atlas_2018	TCGA-04-1536	TCGA-04-1536-01	60	NA	NA	12	NA	Ovarian Epithelial Tumor	OV	Serous Ovarian Cancer	NA	-21939	0	NA	NA	29.0956	1:DEAD WITH TUMOR	NA	2006-03-09	0.6588	G3	No	C56.9	8441-03-01	C56.9	Yes	No	NA	NA	NA	NA	SOC	29.0956	1:DECEASED	1fe19c6b-71d0-4b07-923b-74ea32210db0	NA	NA	NA	With Tumor	16.3724	1:PROGRESSION	NA	NA	Black or African American	No	NA	1	Primary	Female
ov_tcga_pan_can_atlas_2018	TCGA-04-1542	TCGA-04-1542-01	52	NA	NA	25	NA	Ovarian Epithelial Tumor	OV	Serous Ovarian Cancer	NA	-19263	0	33.5339	1:Recurred/Progressed	84.1963	1:DEAD WITH TUMOR	NA	2006-02-09	0.7398	G2	No	C56.9	8441-03-01	C56.9	Yes	No	0.2771	2.41	62	NA	SOC	84.1963	1:DECEASED	0c1a2e7d-e7e4-481e-a012-ef214c444497	NA	NA	NA	With Tumor	33.5339	1:PROGRESSION	NA	NA	White	No	NA	1	Primary	Female
ov_tcga_pan_can_atlas_2018	TCGA-04-1638	TCGA-04-1638-01	57	NA	NA	27	NA	Ovarian Epithelial Tumor	OV	Serous Ovarian Cancer	NA	-20987	0	NA	NA	55.4295	0:ALIVE OR DEAD TUMOR FREE	NA	2006-02-09	0.7858	G3	No	C56.9	8441-03-01	C56.9	Yes	No	0.2541	2.4	49	NA	SOC	55.4295	1:DECEASED	c75c915f-ef4b-4c19-8ace-995e6c6015fd	NA	NA	NA	Tumor Free	9.79715	1:PROGRESSION	NA	NA	Black or African American	No	NA	1	Primary	Female
ov_tcga_pan_can_atlas_2018	TCGA-04-1644	TCGA-04-1644-01	48	NA	NA	9	NA	Ovarian Epithelial Tumor	OV	Serous Ovarian Cancer	NA	-17725	0	NA	NA	48.8871	1:DEAD WITH TUMOR	Not Hispanic Or Latino	2006-02-09	0.4212	G3	No	C56.9	8441-03-01	C56.9	Yes	No	0.2857	0.9	35	NA	SOC	48.8871	1:DECEASED	6f592f17-e00b-4d04-a45b-d9d4cf4c3075	NA	NA	NA	With Tumor	20.8436	1:PROGRESSION	NA	NA	White	No	NA	1	Primary	Female
ov_tcga_pan_can_atlas_2018	TCGA-04-1646	TCGA-04-1646-01	60	NA	NA	15	NA	Ovarian Epithelial Tumor	OV	Serous Ovarian Cancer	NA	-22207	0	NA	NA	27.8791	1:DEAD WITH TUMOR	NA	2006-02-09	0.8419	G3	No	C56.9	8441-03-01	C56.9	Yes	No	0.2636	3.66	25	NA	SOC	27.8791	1:DECEASED	d38ca631-ed5c-4182-a647-625060726fa7	NA	NA	NA	With Tumor	16.7012	1:PROGRESSION	NA	NA	White	No	NA	1	Primary	Female
ov_tcga_pan_can_atlas_2018	TCGA-04-1648	TCGA-04-1648-01	57	NA	NA	9	NA	Ovarian Epithelial Tumor	OV	Serous Ovarian Cancer	NA	-21113	0	NA	NA	28.6353	NA	NA	2006-02-09	0.8219	G2	No	C56.9	8441-03-01	C56.9	Yes	No	0.2404	1.26	70	NA	SOC	28.6353	1:DECEASED	cddce77f-21e6-4124-9f03-96fb5ca7cefa	NA	NA	NA	NA	13.5451	1:PROGRESSION	NA	NA	White	No	NA	1	Primary	Female
ov_tcga_pan_can_atlas_2018	TCGA-04-1649	TCGA-04-1649-01	74	NA	NA	24	NA	Ovarian Epithelial Tumor	OV	Serous Ovarian Cancer	1966	-27165	0	NA	NA	64.6349	0:ALIVE OR DEAD TUMOR FREE	NA	2006-02-09	0.691	G3	No	C56.9	8441-03-01	C56.9	Yes	No	0.25	2.18	84	NA	SOC	64.6349	0:LIVING	314e446d-3a57-4c91-ac2e-4fc211456ee6	NA	NA	NA	NA	54.9693	1:PROGRESSION	NA	NA	White	No	NA	1	Primary	Female
ov_tcga_pan_can_atlas_2018	TCGA-04-1651	TCGA-04-1651-01	53	NA	NA	5	NA	Ovarian Epithelial Tumor	OV	Serous Ovarian Cancer	NA	-19628	0	NA	NA	36.2297	NA	Not Hispanic Or Latino	2006-02-09	0.8711	G3	No	C56.9	8441-03-01	C56.9	Yes	No	0.2627	2.11	73	NA	SOC	36.2297	1:DECEASED	55153632-1673-487a-85c0-f156377db1fc	NA	NA	NA	NA	32.5476	1:PROGRESSION	NA	NA	White	No	NA	1	Primary	Female
ov_tcga_pan_can_atlas_2018	TCGA-04-1652	TCGA-04-1652-01	76	NA	NA	15	NA	Ovarian Epithelial Tumor	OV	Serous Ovarian Cancer	NA	-28101	0	28.9312	1:Recurred/Progressed	31.8572	1:DEAD WITH TUMOR	NA	2006-02-09	0.5232	G2	No	C56.9	8441-03-01	C56.9	Yes	No	0.2484	1.33	69	NA	SOC	31.8572	1:DECEASED	d86adfac-56be-4a69-9315-5a90b4113e65	NA	NA	NA	With Tumor	28.9312	1:PROGRESSION	NA	NA	White	No	NA	1	Primary	Female
ov_tcga_pan_can_atlas_2018	TCGA-04-1654	TCGA-04-1654-01	69	NA	NA	4	NA	Ovarian Epithelial Tumor	OV	Serous Ovarian Cancer	NA	-25387	0	NA	NA	47.7036	NA	NA	2006-02-09	0.3724	G2	No	C56.9	8441-03-01	C56.9	Yes	No	NA	NA	NA	NA	SOC	47.7036	1:DECEASED	ff33db70-91d4-4dbb-a4fc-d81a128d0f32	NA	NA	NA	NA	26.5641	1:PROGRESSION	NA	NA	White	No	NA	1	Primary	Female
ov_tcga_pan_can_atlas_2018	TCGA-04-1655	TCGA-04-1655-01	49	NA	NA	29	NA	Ovarian Epithelial Tumor	OV	Serous Ovarian Cancer	NA	-17988	0	NA	NA	45.3694	NA	NA	2006-02-09	0.6684	G2	No	C56.9	8441-03-01	C56.9	Yes	No	0.2937	1.92	76	NA	SOC	45.3694	1:DECEASED	f8a5547f-f1bc-4c01-8b68-25b5ee0caeab	NA	NA	NA	NA	26.9257	1:PROGRESSION	NA	NA	White	No	NA	1	Primary	Female
ov_tcga_pan_can_atlas_2018	TCGA-09-0364	TCGA-09-0364-01	NA	NA	NA	11	-3	Ovarian Epithelial Tumor	OV	Serous Ovarian Cancer	NA	NA	NA	12.9862	1:Recurred/Progressed	29.1613	1:DEAD WITH TUMOR	NA	NA	0.5758	NA	NA	NA	NA	NA	NA	Yes	0.5118	3	5	NA	SOC	29.1613	1:DECEASED	NA	NA	NA	NA	NA	12.9862	1:PROGRESSION	NA	NA	NA	NA	12	1	Primary	NA
ov_tcga_pan_can_atlas_2018	TCGA-09-0365	TCGA-09-0365-01	NA	NA	NA	24	NA	Ovarian Epithelial Tumor	OV	Serous Ovarian Cancer	NA	NA	NA	8.25196	1:Recurred/Progressed	9.46839	1:DEAD WITH TUMOR	NA	NA	0.5928	NA	NA	NA	NA	NA	NA	No	0.2915	2.25	54	NA	SOC	9.46839	1:DECEASED	NA	NA	NA	NA	NA	8.25196	1:PROGRESSION	NA	NA	NA	NA	NA	1	Primary	NA
ov_tcga_pan_can_atlas_2018	TCGA-09-0366	TCGA-09-0366-01	NA	NA	NA	18	5	Ovarian Epithelial Tumor	OV	Serous Ovarian Cancer	NA	NA	NA	NA	NA	57.7638	1:DEAD WITH TUMOR	NA	NA	0.519	NA	NA	NA	NA	NA	NA	No	0.2689	1.17	NA	NA	SOC	57.7638	1:DECEASED	NA	NA	NA	NA	NA	6.24651	1:PROGRESSION	NA	NA	NA	NA	0	1	Primary	NA
ov_tcga_pan_can_atlas_2018	TCGA-09-0367	TCGA-09-0367-01	NA	NA	NA	12	15	Ovarian Epithelial Tumor	OV	Serous Ovarian Cancer	NA	NA	NA	NA	NA	17.9834	1:DEAD WITH TUMOR	NA	NA	0.6295	NA	NA	NA	NA	NA	NA	No	0.3076	1.8	NA	NA	SOC	17.9834	1:DECEASED	NA	NA	NA	NA	NA	17.9834	1:PROGRESSION	NA	NA	NA	NA	-8	1	Primary	NA
ov_tcga_pan_can_atlas_2018	TCGA-09-0369	TCGA-09-0369-01	NA	NA	NA	15	15	Ovarian Epithelial Tumor	OV	Serous Ovarian Cancer	NA	NA	NA	9.00812	1:Recurred/Progressed	35.5722	1:DEAD WITH TUMOR	NA	NA	0.6931	NA	NA	NA	NA	NA	NA	Yes	0.2862	2.07	102	NA	SOC	35.5722	1:DECEASED	NA	NA	NA	NA	NA	9.00812	1:PROGRESSION	NA	NA	NA	NA	8	1	Primary	NA
ov_tcga_pan_can_atlas_2018	TCGA-09-1659	TCGA-09-1659-01	51	NA	NA	17	31	Ovarian Epithelial Tumor	OV	Serous Ovarian Cancer	NA	-18733	0	NA	NA	9.99441	1:DEAD WITH TUMOR	Not Hispanic Or Latino	2006-02-09	0.5905	G3	No	C56.9	8441-03-01	C56.9	Yes	No	NA	2.37	NA	NA	SOC	9.99441	1:DECEASED	644a88a7-dc56-468a-af5c-60278aab7642	NA	NA	NA	With Tumor	9.99441	1:PROGRESSION	NA	NA	White	No	12	1	Primary	Female
ov_tcga_pan_can_atlas_2018	TCGA-09-1661	TCGA-09-1661-01	75	NA	NA	24	NA	Ovarian Epithelial Tumor	OV	Serous Ovarian Cancer	NA	-27486	0	NA	NA	38.4325	1:DEAD WITH TUMOR	Not Hispanic Or Latino	2006-02-09	0.7353	G3	No	C56.9	8441-03-01	C56.9	Yes	No	NA	0.09	NA	NA	SOC	38.4325	1:DECEASED	f8e9d538-7291-4fe7-b3f2-d01676a027f9	NA	NA	NA	With Tumor	38.4325	1:PROGRESSION	NA	NA	White	No	NA	1	Primary	Female
ov_tcga_pan_can_atlas_2018	TCGA-09-1662	TCGA-09-1662-01	58	NA	NA	4	1	Ovarian Epithelial Tumor	OV	Serous Ovarian Cancer	NA	-21246	0	NA	NA	89.325	1:DEAD WITH TUMOR	Not Hispanic Or Latino	2006-02-09	0.3567	G3	No	C56.9	8441-03-01	C56.9	Yes	No	NA	0.07	NA	NA	SOC	89.325	1:DECEASED	867f9563-16c9-45a8-b519-6df61ba1b6b7	NA	NA	NA	With Tumor	34.3887	1:PROGRESSION	NA	NA	White	No	6	1	Primary	Female
ov_tcga_pan_can_atlas_2018	TCGA-09-1664	TCGA-09-1664-01	37	NA	NA	2	NA	Ovarian Epithelial Tumor	OV	Serous Ovarian Cancer	NA	-13739	0	74.9252	0:DiseaseFree	74.9252	NA	Not Hispanic Or Latino	2006-02-09	0.0912	G1	No	C56.9	8441-03-01	C56.9	Yes	No	0.2365	0.49	11	NA	SOC	74.9252	1:DECEASED	3438c018-9856-4628-ae59-7d365713647f	NA	NA	NA	NA	74.9252	0:CENSORED	NA	NA	White	No	NA	1	Primary	Female
ov_tcga_pan_can_atlas_2018	TCGA-09-1665	TCGA-09-1665-01	73	NA	NA	12	NA	Ovarian Epithelial Tumor	OV	Serous Ovarian Cancer	NA	-27010	0	15.3861	1:Recurred/Progressed	41.6215	1:DEAD WITH TUMOR	Not Hispanic Or Latino	2006-02-09	0.7047	G2	No	C56.9	8441-03-01	C56.9	Yes	No	NA	0.12	NA	NA	SOC	41.6215	1:DECEASED	9d25cd0e-0a3e-4ee0-b1a3-58ffab348c9d	NA	NA	NA	With Tumor	15.3861	1:PROGRESSION	NA	NA	White	No	NA	1	Primary	Female
ov_tcga_pan_can_atlas_2018	TCGA-09-1666	TCGA-09-1666-01	57	NA	NA	3	9	Ovarian Epithelial Tumor	OV	Serous Ovarian Cancer	1752	-21066	0	15.7806	1:Recurred/Progressed	57.5994	0:ALIVE OR DEAD TUMOR FREE	Not Hispanic Or Latino	2006-02-09	0.8926	G3	No	C56.9	8441-03-01	C56.9	Yes	No	NA	0.31	NA	NA	SOC	57.5994	0:LIVING	4eac2c98-86d2-4ee6-a1d3-157d013c78dc	NA	NA	NA	With Tumor	15.7806	1:PROGRESSION	NA	NA	White	No	6	1	Primary	Female
ov_tcga_pan_can_atlas_2018	TCGA-09-1667	TCGA-09-1667-01	61	NA	NA	17	27	Ovarian Epithelial Tumor	OV	Serous Ovarian Cancer	1882	-22306	0	15.1231	1:Recurred/Progressed	61.8733	0:ALIVE OR DEAD TUMOR FREE	Not Hispanic Or Latino	2006-02-09	0.4345	G2	No	C56.9	8441-03-01	C56.9	Yes	No	NA	0.12	NA	NA	SOC	61.8733	0:LIVING	32d4d200-1fdf-44ed-b81f-1954a9c93926	NA	NA	NA	With Tumor	15.1231	1:PROGRESSION	NA	NA	White	No	10	1	Primary	Female
ov_tcga_pan_can_atlas_2018	TCGA-09-1668	TCGA-09-1668-01	57	NA	NA	18	1	Ovarian Epithelial Tumor	OV	Serous Ovarian Cancer	1684	-20972	0	55.3638	0:DiseaseFree	55.3638	0:ALIVE OR DEAD TUMOR FREE	Not Hispanic Or Latino	2006-02-09	0.6808	G3	No	C56.9	8441-03-01	C56.9	Yes	No	NA	0.08	NA	NA	SOC	55.3638	0:LIVING	0e475b3d-be3c-431a-ab12-5a867ea8f6cd	NA	NA	NA	With Tumor	55.3638	0:CENSORED	NA	NA	White	No	6	1	Primary	Female
ov_tcga_pan_can_atlas_2018	TCGA-09-1669	TCGA-09-1669-01	54	NA	NA	7	21	Ovarian Epithelial Tumor	OV	Serous Ovarian Cancer	928	-20052	0	30.5093	0:DiseaseFree	30.5093	0:ALIVE OR DEAD TUMOR FREE	Not Hispanic Or Latino	2006-02-09	0.4394	G3	No	C56.9	8441-03-01	C56.9	Yes	No	NA	0.66	NA	NA	SOC	30.5093	0:LIVING	b1c90c69-6149-4105-8182-ab9212f196be	NA	NA	NA	With Tumor	30.5093	0:CENSORED	NA	NA	White	No	18	1	Primary	Female
ov_tcga_pan_can_atlas_2018	TCGA-09-1670	TCGA-09-1670-01	57	NA	NA	NA	-3	Ovarian Epithelial Tumor	OV	Serous Ovarian Cancer	547	-21147	0	17.9834	1:Recurred/Progressed	17.9834	0:ALIVE OR DEAD TUMOR FREE	NA	2006-02-09	0.8335	G3	No	C56.9	8441-03-01	C56.9	Yes	Yes	0.2731	1.75	29	NA	SOC	17.9834	0:LIVING	60014a6e-6a13-4f92-bbfd-eeeee9632f98	NA	NA	NA	With Tumor	17.9834	1:PROGRESSION	NA	NA	White	No	2	1	Primary	Female
ov_tcga_pan_can_atlas_2018	TCGA-09-1672	TCGA-09-1672-01	78	NA	NA	25	NA	Ovarian Epithelial Tumor	OV	Serous Ovarian Cancer	178	-28556	0	NA	NA	5.85199	0:ALIVE OR DEAD TUMOR FREE	Not Hispanic Or Latino	2006-02-09	0.6237	G1	No	C56.9	8441-03-01	C56.9	Yes	No	0.2825	0.65	22	NA	SOC	5.85199	0:LIVING	66dc6379-a98b-498f-8109-e3a811d043ea	NA	NA	NA	Tumor Free	5.85199	0:CENSORED	NA	NA	White	No	NA	1	Primary	Female
ov_tcga_pan_can_atlas_2018	TCGA-09-1673	TCGA-09-1673-01	50	NA	NA	17	13	Ovarian Epithelial Tumor	OV	Serous Ovarian Cancer	92	-18599	0	NA	NA	3.02462	0:ALIVE OR DEAD TUMOR FREE	Not Hispanic Or Latino	2006-02-09	0.5429	G3	No	C56.9	8441-03-01	C56.9	Yes	Yes	0.2652	1.07	42	NA	SOC	3.02462	0:LIVING	4e6f88de-7624-4719-8234-4c9e5b2e2988	NA	NA	NA	With Tumor	3.02462	0:CENSORED	NA	NA	White	No	4	1	Primary	Female
ov_tcga_pan_can_atlas_2018	TCGA-09-1674	TCGA-09-1674-01	79	NA	NA	24	5	Ovarian Epithelial Tumor	OV	Serous Ovarian Cancer	260	-28878	0	8.54785	0:DiseaseFree	8.54785	0:ALIVE OR DEAD TUMOR FREE	Not Hispanic Or Latino	2006-02-09	0.6023	G3	No	C56.9	8441-03-01	C56.9	Yes	Yes	0.2793	2.02	112	NA	SOC	8.54785	0:LIVING	1ede8063-e0e9-466d-891c-ac8916f1b5fa	NA	NA	NA	With Tumor	8.54785	0:CENSORED	NA	NA	White	No	10	1	Primary	Female
ov_tcga_pan_can_atlas_2018	TCGA-09-1675	TCGA-09-1675-01	50	NA	NA	6	NA	Ovarian Epithelial Tumor	OV	Serous Ovarian Cancer	2967	-18596	0	97.5441	0:DiseaseFree	97.5441	0:ALIVE OR DEAD TUMOR FREE	Not Hispanic Or Latino	2006-02-09	0.8556	G2	No	C56.9	8441-03-01	C56.9	Yes	No	0.2746	2.15	56	NA	SOC	97.5441	0:LIVING	0fc8777c-8f12-472f-a0ea-085139b35d1f	NA	NA	NA	Tumor Free	97.5441	0:CENSORED	NA	NA	NA	No	NA	1	Primary	Female
ov_tcga_pan_can_atlas_2018	TCGA-09-2043	TCGA-09-2043-01	69	NA	NA	9	NA	Ovarian Epithelial Tumor	OV	Serous Ovarian Cancer	188	-25480	0	6.18075	0:DiseaseFree	6.18075	0:ALIVE OR DEAD TUMOR FREE	Not Hispanic Or Latino	2011-02-09	0.5683	G3	No	C56.9	8441-03-01	C56.9	Yes	No	0.3258	1.38	105	NA	SOC	6.18075	0:LIVING	2e05cd3a-a55f-43b8-b2a9-72fb742b89c9	NA	NA	NA	Tumor Free	6.18075	0:CENSORED	NA	NA	White	No	NA	1	Primary	Female
ov_tcga_pan_can_atlas_2018	TCGA-09-2044	TCGA-09-2044-01	77	NA	NA	9	21	Ovarian Epithelial Tumor	OV	Serous Ovarian Cancer	186	-28231	0	6.115	0:DiseaseFree	6.115	0:ALIVE OR DEAD TUMOR FREE	Not Hispanic Or Latino	2011-02-09	0.6316	G3	No	C56.9	8441-03-01	C56.9	Yes	Yes	0.3147	0.58	1893	NA	SOC	6.115	0:LIVING	7d03ddb6-f3fe-4b50-8bba-514aa65e7d0e	NA	NA	NA	Tumor Free	6.115	0:CENSORED	NA	NA	Asian	No	8	1	Primary	Female
ov_tcga_pan_can_atlas_2018	TCGA-09-2045	TCGA-09-2045-01	50	NA	NA	NA	-25	Ovarian Epithelial Tumor	OV	Serous Ovarian Cancer	NA	-18285	0	NA	NA	35.1448	1:DEAD WITH TUMOR	Not Hispanic Or Latino	2011-03-09	NA	G2	No	C56.9	8441-03-01	C56.9	Yes	No	0.2832	0.32	41	NA	SOC	35.1448	1:DECEASED	3768d34f-1527-40db-b116-cd80cee5ec3a	NA	NA	NA	With Tumor	20.745	1:PROGRESSION	NA	NA	Asian	No	-16	1	Primary	Female
ov_tcga_pan_can_atlas_2018	TCGA-09-2049	TCGA-09-2049-01	64	NA	NA	14	NA	Ovarian Epithelial Tumor	OV	Serous Ovarian Cancer	3419	-23410	0	31.3312	1:Recurred/Progressed	112.404	0:ALIVE OR DEAD TUMOR FREE	Not Hispanic Or Latino	2011-03-09	0.7383	G3	No	C56.9	8441-03-01	C56.9	Yes	No	0.2793	0.91	139	NA	SOC	112.404	0:LIVING	05eb8bd5-d31b-4595-921a-366e53ea5a8b	NA	NA	NA	With Tumor	31.3312	1:PROGRESSION	NA	NA	White	No	NA	1	Primary	Female
ov_tcga_pan_can_atlas_2018	TCGA-09-2050	TCGA-09-2050-01	65	NA	NA	10	NA	Ovarian Epithelial Tumor	OV	Serous Ovarian Cancer	2163	-23987	0	71.1115	0:DiseaseFree	71.1115	0:ALIVE OR DEAD TUMOR FREE	Not Hispanic Or Latino	2011-03-09	0.9166	G2	No	C56.9	8441-03-01	C56.9	Yes	No	0.2972	1.36	107	NA	SOC	71.1115	0:LIVING	3c037acf-f453-4513-a6dd-129163ddde2a	NA	NA	NA	Tumor Free	71.1115	0:CENSORED	NA	NA	White	No	NA	1	Primary	Female
ov_tcga_pan_can_atlas_2018	TCGA-09-2051	TCGA-09-2051-01	42	NA	NA	14	21	Ovarian Epithelial Tumor	OV	Serous Ovarian Cancer	1919	-15650	0	19.1669	1:Recurred/Progressed	63.0897	0:ALIVE OR DEAD TUMOR FREE	Not Hispanic Or Latino	2011-03-09	0.646	G3	No	C56.9	8441-03-01	C56.9	Yes	Yes	0.3008	1.4	230	NA	SOC	63.0897	0:LIVING	02594e5e-8751-47c1-9245-90c66984b665	NA	NA	NA	Tumor Free	19.1669	1:PROGRESSION	NA	NA	White	No	4	1	Primary	Female
ov_tcga_pan_can_atlas_2018	TCGA-09-2053	TCGA-09-2053-01	72	NA	NA	16	NA	Ovarian Epithelial Tumor	OV	Serous Ovarian Cancer	1209	-26433	0	39.7475	0:DiseaseFree	39.7475	0:ALIVE OR DEAD TUMOR FREE	Not Hispanic Or Latino	2011-02-09	0.7319	G3	No	C56.9	8441-03-01	C56.9	Yes	No	0.2787	0.58	73	NA	SOC	39.7475	0:LIVING	ea605be2-6578-4e01-8ec3-bbd84c0b7f1d	NA	NA	NA	Tumor Free	39.7475	0:CENSORED	NA	NA	White	No	NA	1	Primary	Female
ov_tcga_pan_can_atlas_2018	TCGA-09-2054	TCGA-09-2054-01	58	NA	NA	16	19	Ovarian Epithelial Tumor	OV	Serous Ovarian Cancer	637	-21285	0	NA	NA	20.9422	1:DEAD WITH TUMOR	Not Hispanic Or Latino	2011-02-09	0.5838	G3	No	C56.9	8441-03-01	C56.9	Yes	No	NA	NA	NA	NA	SOC	20.9422	1:DECEASED	cbd87697-7708-4b69-9e50-9ee474feabe1	NA	NA	NA	With Tumor	20.9422	1:PROGRESSION	NA	NA	Black or African American	No	18	1	Primary	Female
ov_tcga_pan_can_atlas_2018	TCGA-09-2055	TCGA-09-2055-01	48	NA	NA	6	NA	Ovarian Epithelial Tumor	OV	Serous Ovarian Cancer	819	-17545	0	26.9257	0:DiseaseFree	26.9257	0:ALIVE OR DEAD TUMOR FREE	Not Hispanic Or Latino	2011-02-09	0.3691	G3	No	C56.9	8441-03-01	C56.9	Yes	No	0.281	0.44	101	NA	SOC	26.9257	0:LIVING	838778c3-0b33-4fc5-97fc-5da163475485	NA	NA	NA	Tumor Free	26.9257	0:CENSORED	NA	NA	White	No	NA	1	Primary	Female
ov_tcga_pan_can_atlas_2018	TCGA-10-0925	TCGA-10-0925-01	NA	NA	NA	4	NA	Ovarian Epithelial Tumor	OV	Serous Ovarian Cancer	NA	NA	NA	NA	NA	54.3117	1:DEAD WITH TUMOR	NA	NA	0.2977	NA	NA	NA	NA	NA	NA	No	NA	NA	NA	NA	SOC	54.3117	1:DECEASED	NA	NA	NA	NA	NA	18.345	1:PROGRESSION	NA	NA	NA	NA	NA	1	Primary	NA
ov_tcga_pan_can_atlas_2018	TCGA-10-0926	TCGA-10-0926-01	NA	NA	NA	20	NA	Ovarian Epithelial Tumor	OV	Serous Ovarian Cancer	NA	NA	NA	9.43551	1:Recurred/Progressed	25.9066	1:DEAD WITH TUMOR	NA	NA	0.4703	NA	NA	NA	NA	NA	NA	No	0.3144	2.71	18	NA	SOC	25.9066	1:DECEASED	NA	NA	NA	NA	NA	9.43551	1:PROGRESSION	NA	NA	NA	NA	NA	1	Primary	NA
ov_tcga_pan_can_atlas_2018	TCGA-10-0927	TCGA-10-0927-01	NA	NA	NA	20	NA	Ovarian Epithelial Tumor	OV	Serous Ovarian Cancer	NA	NA	NA	32.9092	1:Recurred/Progressed	81.8621	1:DEAD WITH TUMOR	NA	NA	0.6567	NA	NA	NA	NA	NA	NA	No	0.3504	0.41	18	NA	SOC	81.8621	1:DECEASED	NA	NA	NA	NA	NA	32.9092	1:PROGRESSION	NA	NA	NA	NA	NA	1	Primary	NA
ov_tcga_pan_can_atlas_2018	TCGA-10-0928	TCGA-10-0928-01	NA	NA	NA	7	11	Ovarian Epithelial Tumor	OV	Serous Ovarian Cancer	NA	NA	NA	NA	NA	18.5094	1:DEAD WITH TUMOR	NA	NA	0.9646	NA	NA	NA	NA	NA	NA	Yes	0.3325	4.26	7	NA	SOC	18.5094	1:DECEASED	NA	NA	NA	NA	NA	18.5094	1:PROGRESSION	NA	NA	NA	NA	8	1	Primary	NA
ov_tcga_pan_can_atlas_2018	TCGA-10-0930	TCGA-10-0930-01	NA	NA	NA	16	NA	Ovarian Epithelial Tumor	OV	Serous Ovarian Cancer	NA	NA	NA	22.3559	1:Recurred/Progressed	34.1914	1:DEAD WITH TUMOR	NA	NA	0.6666	NA	NA	NA	NA	NA	NA	No	0.2802	0.98	155	NA	SOC	34.1914	1:DECEASED	NA	NA	NA	NA	NA	22.3559	1:PROGRESSION	NA	NA	NA	NA	NA	1	Primary	NA
ov_tcga_pan_can_atlas_2018	TCGA-10-0931	TCGA-10-0931-01	NA	NA	NA	6	NA	Ovarian Epithelial Tumor	OV	Serous Ovarian Cancer	NA	NA	NA	9.86291	1:Recurred/Progressed	32.8764	1:DEAD WITH TUMOR	NA	NA	0.397	NA	NA	NA	NA	NA	NA	No	0.3414	2.27	55	NA	SOC	32.8764	1:DECEASED	NA	NA	NA	NA	NA	9.86291	1:PROGRESSION	NA	NA	NA	NA	NA	1	Primary	NA
ov_tcga_pan_can_atlas_2018	TCGA-10-0933	TCGA-10-0933-01	NA	NA	NA	27	NA	Ovarian Epithelial Tumor	OV	Serous Ovarian Cancer	NA	NA	NA	11.704	1:Recurred/Progressed	14.6629	1:DEAD WITH TUMOR	NA	NA	0.9455	NA	NA	NA	NA	NA	NA	No	0.2848	1.15	68	NA	SOC	14.6629	1:DECEASED	NA	NA	NA	NA	NA	11.704	1:PROGRESSION	NA	NA	NA	NA	NA	1	Primary	NA
ov_tcga_pan_can_atlas_2018	TCGA-10-0934	TCGA-10-0934-01	NA	NA	NA	0	NA	Ovarian Epithelial Tumor	OV	Serous Ovarian Cancer	NA	NA	NA	NA	NA	6.70678	1:DEAD WITH TUMOR	NA	NA	0.1283	NA	NA	NA	NA	NA	NA	No	0.2745	0.47	15	NA	SOC	6.70678	1:DECEASED	NA	NA	NA	NA	NA	3.64928	1:PROGRESSION	NA	NA	NA	NA	NA	1	Primary	NA
ov_tcga_pan_can_atlas_2018	TCGA-10-0935	TCGA-10-0935-01	NA	NA	NA	18	NA	Ovarian Epithelial Tumor	OV	Serous Ovarian Cancer	NA	NA	NA	NA	NA	35.4407	1:DEAD WITH TUMOR	NA	NA	0.6514	NA	NA	NA	NA	NA	NA	No	0.2713	1.11	48	NA	SOC	35.4407	1:DECEASED	NA	NA	NA	NA	NA	35.4407	1:PROGRESSION	NA	NA	NA	NA	NA	1	Primary	NA
ov_tcga_pan_can_atlas_2018	TCGA-10-0936	TCGA-10-0936-01	NA	NA	NA	28	1	Ovarian Epithelial Tumor	OV	Serous Ovarian Cancer	NA	NA	NA	NA	NA	36.9201	1:DEAD WITH TUMOR	NA	NA	0.6065	NA	NA	NA	NA	NA	NA	No	NA	NA	NA	NA	SOC	36.9201	1:DECEASED	NA	NA	NA	NA	NA	36.9201	1:PROGRESSION	NA	NA	NA	NA	-4	1	Primary	NA
ov_tcga_pan_can_atlas_2018	TCGA-10-0937	TCGA-10-0937-01	NA	NA	NA	4	NA	Ovarian Epithelial Tumor	OV	Serous Ovarian Cancer	NA	NA	NA	7.72594	1:Recurred/Progressed	19.9888	1:DEAD WITH TUMOR	NA	NA	0.4289	NA	NA	NA	NA	NA	NA	No	0.4425	0.06	5	NA	SOC	19.9888	1:DECEASED	NA	NA	NA	NA	NA	7.72594	1:PROGRESSION	NA	NA	NA	NA	NA	1	Primary	NA
ov_tcga_pan_can_atlas_2018	TCGA-10-0938	TCGA-10-0938-01	NA	NA	NA	20	NA	Ovarian Epithelial Tumor	OV	Serous Ovarian Cancer	NA	NA	NA	NA	NA	20.9094	1:DEAD WITH TUMOR	NA	NA	0.6526	NA	NA	NA	NA	NA	NA	No	NA	0.08	NA	NA	SOC	20.9094	1:DECEASED	NA	NA	NA	NA	NA	11.9012	1:PROGRESSION	NA	NA	NA	NA	NA	1	Primary	NA
ov_tcga_pan_can_atlas_2018	TCGA-13-0714	TCGA-13-0714-01	NA	NA	NA	5	NA	Ovarian Epithelial Tumor	OV	Serous Ovarian Cancer	NA	NA	NA	NA	NA	6.21363	1:DEAD WITH TUMOR	NA	NA	0.3546	NA	NA	NA	NA	NA	NA	No	0.3236	0.29	7	NA	SOC	6.21363	1:DECEASED	NA	NA	NA	NA	NA	3.6164	1:PROGRESSION	NA	NA	NA	NA	NA	1	Primary	NA
ov_tcga_pan_can_atlas_2018	TCGA-13-0717	TCGA-13-0717-01	NA	NA	NA	NA	NA	Ovarian Epithelial Tumor	OV	Serous Ovarian Cancer	NA	NA	NA	9.66565	1:Recurred/Progressed	24.5915	1:DEAD WITH TUMOR	NA	NA	0.7342	NA	NA	NA	NA	NA	NA	No	NA	0.02	2	NA	SOC	24.5915	1:DECEASED	NA	NA	NA	NA	NA	9.66565	1:PROGRESSION	NA	NA	NA	NA	NA	1	Primary	NA
ov_tcga_pan_can_atlas_2018	TCGA-13-0720	TCGA-13-0720-01	NA	NA	NA	5	NA	Ovarian Epithelial Tumor	OV	Serous Ovarian Cancer	NA	NA	NA	9.59989	1:Recurred/Progressed	44.5475	1:DEAD WITH TUMOR	NA	NA	0.4645	NA	NA	NA	NA	NA	NA	No	NA	0	NA	NA	SOC	44.5475	1:DECEASED	NA	NA	NA	NA	NA	9.59989	1:PROGRESSION	NA	NA	NA	NA	NA	1	Primary	NA
ov_tcga_pan_can_atlas_2018	TCGA-13-0723	TCGA-13-0723-01	NA	NA	NA	21	NA	Ovarian Epithelial Tumor	OV	Serous Ovarian Cancer	NA	NA	NA	NA	NA	39.5831	1:DEAD WITH TUMOR	NA	NA	0.6109	NA	NA	NA	NA	NA	NA	No	0.3113	1.01	NA	NA	SOC	39.5831	1:DECEASED	NA	NA	NA	NA	NA	6.90403	1:PROGRESSION	NA	NA	NA	NA	NA	1	Primary	NA
ov_tcga_pan_can_atlas_2018	TCGA-13-0724	TCGA-13-0724-01	NA	NA	NA	22	NA	Ovarian Epithelial Tumor	OV	Serous Ovarian Cancer	NA	NA	NA	NA	NA	2.72874	1:DEAD WITH TUMOR	NA	NA	0.766	NA	NA	NA	NA	NA	NA	No	0.3171	1.48	NA	NA	SOC	2.72874	1:DECEASED	NA	NA	NA	NA	NA	2.72874	1:PROGRESSION	NA	NA	NA	NA	NA	1	Primary	NA
ov_tcga_pan_can_atlas_2018	TCGA-13-0725	TCGA-13-0725-01	NA	NA	NA	5	NA	Ovarian Epithelial Tumor	OV	Serous Ovarian Cancer	NA	NA	NA	6.24651	1:Recurred/Progressed	12.3944	1:DEAD WITH TUMOR	NA	NA	0.3516	NA	NA	NA	NA	NA	NA	No	NA	1.03	NA	NA	SOC	12.3944	1:DECEASED	NA	NA	NA	NA	NA	6.24651	1:PROGRESSION	NA	NA	NA	NA	NA	1	Primary	NA
ov_tcga_pan_can_atlas_2018	TCGA-13-0726	TCGA-13-0726-01	NA	NA	NA	8	NA	Ovarian Epithelial Tumor	OV	Serous Ovarian Cancer	NA	NA	NA	12.8875	1:Recurred/Progressed	31.1997	1:DEAD WITH TUMOR	NA	NA	0.4624	NA	NA	NA	NA	NA	NA	No	0.2669	0.68	78	NA	SOC	31.1997	1:DECEASED	NA	NA	NA	NA	NA	12.8875	1:PROGRESSION	NA	NA	NA	NA	NA	1	Primary	NA
ov_tcga_pan_can_atlas_2018	TCGA-13-0727	TCGA-13-0727-01	NA	NA	NA	20	NA	Ovarian Epithelial Tumor	OV	Serous Ovarian Cancer	NA	NA	NA	8.31772	1:Recurred/Progressed	15.1889	1:DEAD WITH TUMOR	NA	NA	0.4426	NA	NA	NA	NA	NA	NA	No	NA	0	NA	NA	SOC	15.1889	1:DECEASED	NA	NA	NA	NA	NA	8.31772	1:PROGRESSION	NA	NA	NA	NA	NA	1	Primary	NA
ov_tcga_pan_can_atlas_2018	TCGA-13-0730	TCGA-13-0730-01	NA	NA	NA	23	25	Ovarian Epithelial Tumor	OV	Serous Ovarian Cancer	NA	NA	NA	NA	NA	17.819	NA	NA	NA	0.6489	NA	NA	NA	NA	NA	NA	No	NA	NA	NA	NA	SOC	17.819	1:DECEASED	NA	NA	NA	NA	NA	17.819	0:CENSORED	NA	NA	NA	NA	10	1	Primary	NA
ov_tcga_pan_can_atlas_2018	TCGA-13-0751	TCGA-13-0751-01	NA	NA	NA	22	NA	Ovarian Epithelial Tumor	OV	Serous Ovarian Cancer	NA	NA	NA	21.4683	1:Recurred/Progressed	55.1665	1:DEAD WITH TUMOR	NA	NA	0.7575	NA	NA	NA	NA	NA	NA	No	0.2949	0.21	47	NA	SOC	55.1665	1:DECEASED	NA	NA	NA	NA	NA	21.4683	1:PROGRESSION	NA	NA	NA	NA	NA	1	Primary	NA
ov_tcga_pan_can_atlas_2018	TCGA-13-0755	TCGA-13-0755-01	NA	NA	NA	5	NA	Ovarian Epithelial Tumor	OV	Serous Ovarian Cancer	NA	NA	NA	NA	NA	2.4986	1:DEAD WITH TUMOR	NA	NA	0.3654	NA	NA	NA	NA	NA	NA	No	0.2793	0.46	108	NA	SOC	2.4986	1:DECEASED	NA	NA	NA	NA	NA	1.1178	1:PROGRESSION	NA	NA	NA	NA	NA	1	Primary	NA
ov_tcga_pan_can_atlas_2018	TCGA-13-0757	TCGA-13-0757-01	NA	NA	NA	26	NA	Ovarian Epithelial Tumor	OV	Serous Ovarian Cancer	NA	NA	NA	9.63277	1:Recurred/Progressed	11.178	1:DEAD WITH TUMOR	NA	NA	0.7258	NA	NA	NA	NA	NA	NA	No	0.3136	31.91	89	NA	SOC	11.178	1:DECEASED	NA	NA	NA	NA	NA	9.63277	1:PROGRESSION	NA	NA	NA	NA	NA	1	Primary	NA
ov_tcga_pan_can_atlas_2018	TCGA-13-0758	TCGA-13-0758-01	NA	NA	NA	20	NA	Ovarian Epithelial Tumor	OV	Serous Ovarian Cancer	NA	NA	NA	NA	NA	11.3752	1:DEAD WITH TUMOR	NA	NA	0.6535	NA	NA	NA	NA	NA	NA	No	0.3857	0.73	NA	NA	SOC	11.3752	1:DECEASED	NA	NA	NA	NA	NA	6.96979	1:PROGRESSION	NA	NA	NA	NA	NA	1	Primary	NA
ov_tcga_pan_can_atlas_2018	TCGA-13-0760	TCGA-13-0760-01	NA	NA	NA	13	NA	Ovarian Epithelial Tumor	OV	Serous Ovarian Cancer	NA	NA	NA	NA	NA	11.5396	NA	NA	NA	0.8819	NA	NA	NA	NA	NA	NA	No	0.2887	1.26	173	NA	SOC	11.5396	1:DECEASED	NA	NA	NA	NA	NA	11.5396	0:CENSORED	NA	NA	NA	NA	NA	1	Primary	NA
ov_tcga_pan_can_atlas_2018	TCGA-13-0761	TCGA-13-0761-01	NA	NA	NA	9	NA	Ovarian Epithelial Tumor	OV	Serous Ovarian Cancer	NA	NA	NA	NA	NA	38.0051	1:DEAD WITH TUMOR	NA	NA	0.4004	NA	NA	NA	NA	NA	NA	No	NA	0	NA	NA	SOC	38.0051	1:DECEASED	NA	NA	NA	NA	NA	13.9396	1:PROGRESSION	NA	NA	NA	NA	NA	1	Primary	NA
ov_tcga_pan_can_atlas_2018	TCGA-13-0762	TCGA-13-0762-01	NA	NA	NA	23	NA	Ovarian Epithelial Tumor	OV	Serous Ovarian Cancer	NA	NA	NA	32.975	1:Recurred/Progressed	111.78	0:ALIVE OR DEAD TUMOR FREE	NA	NA	0.6146	NA	NA	NA	NA	NA	NA	No	NA	NA	NA	NA	SOC	111.78	0:LIVING	NA	NA	NA	NA	NA	32.975	1:PROGRESSION	NA	NA	NA	NA	NA	1	Primary	NA
ov_tcga_pan_can_atlas_2018	TCGA-13-0764	TCGA-13-0764-01	NA	NA	NA	15	NA	Ovarian Epithelial Tumor	OV	Serous Ovarian Cancer	NA	NA	NA	NA	NA	61.8404	1:DEAD WITH TUMOR	NA	NA	0.6557	NA	NA	NA	NA	NA	NA	No	0.3181	1.03	35	NA	SOC	61.8404	1:DECEASED	NA	NA	NA	NA	NA	8.94237	1:PROGRESSION	NA	NA	NA	NA	NA	1	Primary	NA
ov_tcga_pan_can_atlas_2018	TCGA-13-0765	TCGA-13-0765-01	NA	NA	NA	NA	NA	Ovarian Epithelial Tumor	OV	Serous Ovarian Cancer	NA	NA	NA	21.9614	1:Recurred/Progressed	45.6653	1:DEAD WITH TUMOR	NA	NA	NA	NA	NA	NA	NA	NA	NA	No	0.2738	1.3	28	NA	SOC	45.6653	1:DECEASED	NA	NA	NA	NA	NA	21.9614	1:PROGRESSION	NA	NA	NA	NA	NA	1	Primary	NA
ov_tcga_pan_can_atlas_2018	TCGA-13-0766	TCGA-13-0766-01	NA	NA	NA	5	NA	Ovarian Epithelial Tumor	OV	Serous Ovarian Cancer	NA	NA	NA	20.6463	1:Recurred/Progressed	56.7117	1:DEAD WITH TUMOR	NA	NA	0.4126	NA	NA	NA	NA	NA	NA	No	0.383	0.83	NA	NA	SOC	56.7117	1:DECEASED	NA	NA	NA	NA	NA	20.6463	1:PROGRESSION	NA	NA	NA	NA	NA	1	Primary	NA
ov_tcga_pan_can_atlas_2018	TCGA-13-0768	TCGA-13-0768-01	NA	NA	NA	12	NA	Ovarian Epithelial Tumor	OV	Serous Ovarian Cancer	NA	NA	NA	13.0848	1:Recurred/Progressed	58.6514	1:DEAD WITH TUMOR	NA	NA	0.1791	NA	NA	NA	NA	NA	NA	No	0.3302	0.12	21	NA	SOC	58.6514	1:DECEASED	NA	NA	NA	NA	NA	13.0848	1:PROGRESSION	NA	NA	NA	NA	NA	1	Primary	NA
ov_tcga_pan_can_atlas_2018	TCGA-13-0791	TCGA-13-0791-01	NA	NA	NA	8	NA	Ovarian Epithelial Tumor	OV	Serous Ovarian Cancer	NA	NA	NA	9.23825	1:Recurred/Progressed	40.2407	1:DEAD WITH TUMOR	NA	NA	0.4224	NA	NA	NA	NA	NA	NA	No	0.2798	0.53	94	NA	SOC	40.2407	1:DECEASED	NA	NA	NA	NA	NA	9.23825	1:PROGRESSION	NA	NA	NA	NA	NA	1	Primary	NA
ov_tcga_pan_can_atlas_2018	TCGA-13-0792	TCGA-13-0792-01	NA	NA	NA	15	NA	Ovarian Epithelial Tumor	OV	Serous Ovarian Cancer	NA	NA	NA	26.8271	1:Recurred/Progressed	118.421	0:ALIVE OR DEAD TUMOR FREE	NA	NA	0.6621	NA	NA	NA	NA	NA	NA	No	NA	0.03	NA	NA	SOC	118.421	0:LIVING	NA	NA	NA	NA	NA	26.8271	1:PROGRESSION	NA	NA	NA	NA	NA	1	Primary	NA
ov_tcga_pan_can_atlas_2018	TCGA-13-0793	TCGA-13-0793-01	NA	NA	NA	11	NA	Ovarian Epithelial Tumor	OV	Serous Ovarian Cancer	NA	NA	NA	NA	NA	107.276	0:ALIVE OR DEAD TUMOR FREE	NA	NA	0.7435	NA	NA	NA	NA	NA	NA	No	NA	0.05	NA	NA	SOC	107.276	0:LIVING	NA	NA	NA	NA	NA	11.5396	1:PROGRESSION	NA	NA	NA	NA	NA	1	Primary	NA
ov_tcga_pan_can_atlas_2018	TCGA-13-0794	TCGA-13-0794-01	NA	NA	NA	17	NA	Ovarian Epithelial Tumor	OV	Serous Ovarian Cancer	NA	NA	NA	27.7805	1:Recurred/Progressed	63.0897	1:DEAD WITH TUMOR	NA	NA	0.4412	NA	NA	NA	NA	NA	NA	No	0.3392	0.7	29	NA	SOC	63.0897	1:DECEASED	NA	NA	NA	NA	NA	27.7805	1:PROGRESSION	NA	NA	NA	NA	NA	1	Primary	NA
ov_tcga_pan_can_atlas_2018	TCGA-13-0795	TCGA-13-0795-01	NA	NA	NA	21	NA	Ovarian Epithelial Tumor	OV	Serous Ovarian Cancer	NA	NA	NA	10.6848	1:Recurred/Progressed	20.3505	1:DEAD WITH TUMOR	NA	NA	0.4476	NA	NA	NA	NA	NA	NA	No	0.2771	0.34	82	NA	SOC	20.3505	1:DECEASED	NA	NA	NA	NA	NA	10.6848	1:PROGRESSION	NA	NA	NA	NA	NA	1	Primary	NA
ov_tcga_pan_can_atlas_2018	TCGA-13-0797	TCGA-13-0797-01	NA	NA	NA	7	NA	Ovarian Epithelial Tumor	OV	Serous Ovarian Cancer	NA	NA	NA	17.2601	1:Recurred/Progressed	69.7307	0:ALIVE OR DEAD TUMOR FREE	NA	NA	0.43	NA	NA	NA	NA	NA	NA	No	0.3145	0.98	NA	NA	SOC	69.7307	0:LIVING	NA	NA	NA	NA	NA	17.2601	1:PROGRESSION	NA	NA	NA	NA	NA	1	Primary	NA
ov_tcga_pan_can_atlas_2018	TCGA-13-0799	TCGA-13-0799-01	NA	NA	NA	6	33	Ovarian Epithelial Tumor	OV	Serous Ovarian Cancer	NA	NA	NA	41.49	1:Recurred/Progressed	83.3416	0:ALIVE OR DEAD TUMOR FREE	NA	NA	0.365	NA	NA	NA	NA	NA	NA	No	NA	NA	NA	NA	SOC	83.3416	0:LIVING	NA	NA	NA	NA	NA	41.49	1:PROGRESSION	NA	NA	NA	NA	4	1	Primary	NA
ov_tcga_pan_can_atlas_2018	TCGA-13-0800	TCGA-13-0800-01	NA	NA	NA	29	-5	Ovarian Epithelial Tumor	OV	Serous Ovarian Cancer	NA	NA	NA	45.8954	1:Recurred/Progressed	87.484	0:ALIVE OR DEAD TUMOR FREE	NA	NA	0.4838	NA	NA	NA	NA	NA	NA	Yes	0.2796	0.68	114	NA	SOC	87.484	0:LIVING	NA	NA	NA	NA	NA	45.8954	1:PROGRESSION	NA	NA	NA	NA	10	1	Primary	NA
ov_tcga_pan_can_atlas_2018	TCGA-13-0801	TCGA-13-0801-01	NA	NA	NA	9	31	Ovarian Epithelial Tumor	OV	Serous Ovarian Cancer	NA	NA	NA	11.3423	1:Recurred/Progressed	45.994	1:DEAD WITH TUMOR	NA	NA	0.8942	NA	NA	NA	NA	NA	NA	No	NA	0.25	NA	NA	SOC	45.994	1:DECEASED	NA	NA	NA	NA	NA	11.3423	1:PROGRESSION	NA	NA	NA	NA	6	1	Primary	NA
ov_tcga_pan_can_atlas_2018	TCGA-13-0802	TCGA-13-0802-01	NA	NA	NA	13	NA	Ovarian Epithelial Tumor	OV	Serous Ovarian Cancer	NA	NA	NA	16.7669	1:Recurred/Progressed	51.0241	1:DEAD WITH TUMOR	NA	NA	0.5591	NA	NA	NA	NA	NA	NA	No	NA	0.63	NA	NA	SOC	51.0241	1:DECEASED	NA	NA	NA	NA	NA	16.7669	1:PROGRESSION	NA	NA	NA	NA	NA	1	Primary	NA
ov_tcga_pan_can_atlas_2018	TCGA-13-0803	TCGA-13-0803-01	NA	NA	NA	18	NA	Ovarian Epithelial Tumor	OV	Serous Ovarian Cancer	NA	NA	NA	11.0793	1:Recurred/Progressed	43.8571	1:DEAD WITH TUMOR	NA	NA	0.4854	NA	NA	NA	NA	NA	NA	No	0.3258	1.2	NA	NA	SOC	43.8571	1:DECEASED	NA	NA	NA	NA	NA	11.0793	1:PROGRESSION	NA	NA	NA	NA	NA	1	Primary	NA
ov_tcga_pan_can_atlas_2018	TCGA-13-0804	TCGA-13-0804-01	NA	NA	NA	14	NA	Ovarian Epithelial Tumor	OV	Serous Ovarian Cancer	NA	NA	NA	10.8163	1:Recurred/Progressed	35.2763	1:DEAD WITH TUMOR	NA	NA	0.4749	NA	NA	NA	NA	NA	NA	No	0.2601	1.03	34	NA	SOC	35.2763	1:DECEASED	NA	NA	NA	NA	NA	10.8163	1:PROGRESSION	NA	NA	NA	NA	NA	1	Primary	NA
ov_tcga_pan_can_atlas_2018	TCGA-13-0805	TCGA-13-0805-01	NA	NA	NA	9	NA	Ovarian Epithelial Tumor	OV	Serous Ovarian Cancer	NA	NA	NA	NA	NA	35.3092	1:DEAD WITH TUMOR	NA	NA	0.4636	NA	NA	NA	NA	NA	NA	No	0.3006	0.69	25	NA	SOC	35.3092	1:DECEASED	NA	NA	NA	NA	NA	5.81911	1:PROGRESSION	NA	NA	NA	NA	NA	1	Primary	NA
ov_tcga_pan_can_atlas_2018	TCGA-13-0807	TCGA-13-0807-01	NA	NA	NA	16	NA	Ovarian Epithelial Tumor	OV	Serous Ovarian Cancer	NA	NA	NA	NA	NA	13.6108	NA	NA	NA	0.4914	NA	NA	NA	NA	NA	NA	No	0.2842	0.91	288	NA	SOC	13.6108	1:DECEASED	NA	NA	NA	NA	NA	13.6108	0:CENSORED	NA	NA	NA	NA	NA	1	Primary	NA
ov_tcga_pan_can_atlas_2018	TCGA-13-0883	TCGA-13-0883-01	NA	NA	NA	13	NA	Ovarian Epithelial Tumor	OV	Serous Ovarian Cancer	NA	NA	NA	26.9257	1:Recurred/Progressed	68.9417	1:DEAD WITH TUMOR	NA	NA	0.5361	NA	NA	NA	NA	NA	NA	No	0.3136	2.05	37	NA	SOC	68.9417	1:DECEASED	NA	NA	NA	NA	NA	26.9257	1:PROGRESSION	NA	NA	NA	NA	NA	1	Primary	NA
ov_tcga_pan_can_atlas_2018	TCGA-13-0884	TCGA-13-0884-01	NA	NA	NA	22	NA	Ovarian Epithelial Tumor	OV	Serous Ovarian Cancer	NA	NA	NA	41.1283	1:Recurred/Progressed	107.177	1:DEAD WITH TUMOR	NA	NA	0.5319	NA	NA	NA	NA	NA	NA	No	0.2665	0.73	112	NA	SOC	107.177	1:DECEASED	NA	NA	NA	NA	NA	41.1283	1:PROGRESSION	NA	NA	NA	NA	NA	1	Primary	NA
ov_tcga_pan_can_atlas_2018	TCGA-13-0885	TCGA-13-0885-01	NA	NA	NA	23	NA	Ovarian Epithelial Tumor	OV	Serous Ovarian Cancer	NA	NA	NA	111.385	0:DiseaseFree	111.385	0:ALIVE OR DEAD TUMOR FREE	NA	NA	0.6189	NA	NA	NA	NA	NA	NA	No	0.2821	0.72	181	NA	SOC	111.385	0:LIVING	NA	NA	NA	NA	NA	111.385	0:CENSORED	NA	NA	NA	NA	NA	1	Primary	NA
ov_tcga_pan_can_atlas_2018	TCGA-13-0886	TCGA-13-0886-01	NA	NA	NA	7	NA	Ovarian Epithelial Tumor	OV	Serous Ovarian Cancer	NA	NA	NA	153.368	0:DiseaseFree	153.368	0:ALIVE OR DEAD TUMOR FREE	NA	NA	0.3451	NA	NA	NA	NA	NA	NA	No	0.2818	0.47	37	NA	SOC	153.368	0:LIVING	NA	NA	NA	NA	NA	153.368	0:CENSORED	NA	NA	NA	NA	NA	1	Primary	NA
ov_tcga_pan_can_atlas_2018	TCGA-13-0887	TCGA-13-0887-01	NA	NA	NA	3	NA	Ovarian Epithelial Tumor	OV	Serous Ovarian Cancer	NA	NA	NA	16.8984	1:Recurred/Progressed	66.6732	1:DEAD WITH TUMOR	NA	NA	0.6669	NA	NA	NA	NA	NA	NA	No	0.2766	0.92	143	NA	SOC	66.6732	1:DECEASED	NA	NA	NA	NA	NA	16.8984	1:PROGRESSION	NA	NA	NA	NA	NA	1	Primary	NA
ov_tcga_pan_can_atlas_2018	TCGA-13-0888	TCGA-13-0888-01	NA	NA	NA	25	NA	Ovarian Epithelial Tumor	OV	Serous Ovarian Cancer	NA	NA	NA	NA	NA	92.4154	0:ALIVE OR DEAD TUMOR FREE	NA	NA	0.6539	NA	NA	NA	NA	NA	NA	No	0.3012	2.25	167	NA	SOC	92.4154	1:DECEASED	NA	NA	NA	NA	NA	92.4154	0:CENSORED	NA	NA	NA	NA	NA	1	Primary	NA
ov_tcga_pan_can_atlas_2018	TCGA-13-0889	TCGA-13-0889-01	NA	NA	NA	4	NA	Ovarian Epithelial Tumor	OV	Serous Ovarian Cancer	NA	NA	NA	NA	NA	95.1442	0:ALIVE OR DEAD TUMOR FREE	NA	NA	0.2824	NA	NA	NA	NA	NA	NA	No	0.4005	0	1070	NA	SOC	95.1442	1:DECEASED	NA	NA	NA	NA	NA	95.1442	0:CENSORED	NA	NA	NA	NA	NA	1	Primary	NA
ov_tcga_pan_can_atlas_2018	TCGA-13-0890	TCGA-13-0890-01	NA	NA	NA	12	31	Ovarian Epithelial Tumor	OV	Serous Ovarian Cancer	NA	NA	NA	145.445	0:DiseaseFree	145.445	0:ALIVE OR DEAD TUMOR FREE	NA	NA	0.5853	NA	NA	NA	NA	NA	NA	Yes	0.2791	0.5	75	NA	SOC	145.445	0:LIVING	NA	NA	NA	NA	NA	145.445	0:CENSORED	NA	NA	NA	NA	10	1	Primary	NA
ov_tcga_pan_can_atlas_2018	TCGA-13-0891	TCGA-13-0891-01	NA	NA	NA	25	NA	Ovarian Epithelial Tumor	OV	Serous Ovarian Cancer	NA	NA	NA	NA	NA	102.837	1:DEAD WITH TUMOR	NA	NA	0.779	NA	NA	NA	NA	NA	NA	No	0.3053	1.3	26	NA	SOC	102.837	1:DECEASED	NA	NA	NA	NA	NA	25.0518	1:PROGRESSION	NA	NA	NA	NA	NA	1	Primary	NA
ov_tcga_pan_can_atlas_2018	TCGA-13-0893	TCGA-13-0893-01	NA	NA	NA	6	13	Ovarian Epithelial Tumor	OV	Serous Ovarian Cancer	NA	NA	NA	NA	NA	43.3639	1:DEAD WITH TUMOR	NA	NA	0.5632	NA	NA	NA	NA	NA	NA	Yes	0.281	1.65	79	NA	SOC	43.3639	1:DECEASED	NA	NA	NA	NA	NA	15.156	1:PROGRESSION	NA	NA	NA	NA	10	1	Primary	NA
ov_tcga_pan_can_atlas_2018	TCGA-13-0894	TCGA-13-0894-01	NA	NA	NA	NA	NA	Ovarian Epithelial Tumor	OV	Serous Ovarian Cancer	NA	NA	NA	18.5751	1:Recurred/Progressed	49.6104	1:DEAD WITH TUMOR	NA	NA	NA	NA	NA	NA	NA	NA	NA	No	0.2772	0.31	107	NA	SOC	49.6104	1:DECEASED	NA	NA	NA	NA	NA	18.5751	1:PROGRESSION	NA	NA	NA	NA	NA	1	Primary	NA
ov_tcga_pan_can_atlas_2018	TCGA-13-0897	TCGA-13-0897-01	NA	NA	NA	7	25	Ovarian Epithelial Tumor	OV	Serous Ovarian Cancer	NA	NA	NA	18.2135	1:Recurred/Progressed	71.7362	1:DEAD WITH TUMOR	NA	NA	0.4124	NA	NA	NA	NA	NA	NA	Yes	0.2874	0.65	54	NA	SOC	71.7362	1:DECEASED	NA	NA	NA	NA	NA	18.2135	1:PROGRESSION	NA	NA	NA	NA	6	1	Primary	NA
ov_tcga_pan_can_atlas_2018	TCGA-13-0899	TCGA-13-0899-01	NA	NA	NA	23	21	Ovarian Epithelial Tumor	OV	Serous Ovarian Cancer	NA	NA	NA	17.9834	1:Recurred/Progressed	66.1472	1:DEAD WITH TUMOR	NA	NA	0.6152	NA	NA	NA	NA	NA	NA	Yes	0.2837	0.7	25	NA	SOC	66.1472	1:DECEASED	NA	NA	NA	NA	NA	17.9834	1:PROGRESSION	NA	NA	NA	NA	6	1	Primary	NA
ov_tcga_pan_can_atlas_2018	TCGA-13-0900	TCGA-13-0900-01	NA	NA	NA	4	NA	Ovarian Epithelial Tumor	OV	Serous Ovarian Cancer	NA	NA	NA	134.037	0:DiseaseFree	134.037	0:ALIVE OR DEAD TUMOR FREE	NA	NA	0.6765	NA	NA	NA	NA	NA	NA	No	NA	NA	NA	NA	SOC	134.037	0:LIVING	NA	NA	NA	NA	NA	134.037	0:CENSORED	NA	NA	NA	NA	NA	1	Primary	NA
ov_tcga_pan_can_atlas_2018	TCGA-13-0901	TCGA-13-0901-01	NA	NA	NA	17	NA	Ovarian Epithelial Tumor	OV	Serous Ovarian Cancer	NA	NA	NA	12.8218	1:Recurred/Progressed	19.3642	0:ALIVE OR DEAD TUMOR FREE	NA	NA	0.5969	NA	NA	NA	NA	NA	NA	No	NA	0.07	NA	NA	SOC	19.3642	0:LIVING	NA	NA	NA	NA	NA	12.8218	1:PROGRESSION	NA	NA	NA	NA	NA	1	Primary	NA
ov_tcga_pan_can_atlas_2018	TCGA-13-0903	TCGA-13-0903-01	NA	NA	NA	7	NA	Ovarian Epithelial Tumor	OV	Serous Ovarian Cancer	NA	NA	NA	NA	NA	127.79	0:ALIVE OR DEAD TUMOR FREE	NA	NA	0.389	NA	NA	NA	NA	NA	NA	No	0.2962	1.26	240	NA	SOC	127.79	0:LIVING	NA	NA	NA	NA	NA	127.79	0:CENSORED	NA	NA	NA	NA	NA	1	Primary	NA
ov_tcga_pan_can_atlas_2018	TCGA-13-0904	TCGA-13-0904-01	NA	NA	NA	13	NA	Ovarian Epithelial Tumor	OV	Serous Ovarian Cancer	NA	NA	NA	NA	NA	50.3666	1:DEAD WITH TUMOR	NA	NA	0.6694	NA	NA	NA	NA	NA	NA	No	0.3207	3.82	44	NA	SOC	50.3666	1:DECEASED	NA	NA	NA	NA	NA	10.8492	1:PROGRESSION	NA	NA	NA	NA	NA	1	Primary	NA
ov_tcga_pan_can_atlas_2018	TCGA-13-0905	TCGA-13-0905-01	NA	NA	NA	4	NA	Ovarian Epithelial Tumor	OV	Serous Ovarian Cancer	NA	NA	NA	50.4652	1:Recurred/Progressed	123.155	0:ALIVE OR DEAD TUMOR FREE	NA	NA	0.4633	NA	NA	NA	NA	NA	NA	No	0.2941	0.77	75	NA	SOC	123.155	0:LIVING	NA	NA	NA	NA	NA	50.4652	1:PROGRESSION	NA	NA	NA	NA	NA	1	Primary	NA
ov_tcga_pan_can_atlas_2018	TCGA-13-0906	TCGA-13-0906-01	NA	NA	NA	4	NA	Ovarian Epithelial Tumor	OV	Serous Ovarian Cancer	NA	NA	NA	118.98	0:DiseaseFree	118.98	0:ALIVE OR DEAD TUMOR FREE	NA	NA	0.5065	NA	NA	NA	NA	NA	NA	No	0.4411	0.07	NA	NA	SOC	118.98	0:LIVING	NA	NA	NA	NA	NA	118.98	0:CENSORED	NA	NA	NA	NA	NA	1	Primary	NA
ov_tcga_pan_can_atlas_2018	TCGA-13-0908	TCGA-13-0908-01	NA	NA	NA	6	NA	Ovarian Epithelial Tumor	OV	Serous Ovarian Cancer	NA	NA	NA	NA	NA	60.5911	1:DEAD WITH TUMOR	NA	NA	0.3879	NA	NA	NA	NA	NA	NA	No	0.3083	0.67	NA	NA	SOC	60.5911	1:DECEASED	NA	NA	NA	NA	NA	18.1477	1:PROGRESSION	NA	NA	NA	NA	NA	1	Primary	NA
ov_tcga_pan_can_atlas_2018	TCGA-13-0910	TCGA-13-0910-01	NA	NA	NA	13	NA	Ovarian Epithelial Tumor	OV	Serous Ovarian Cancer	NA	NA	NA	39.8461	1:Recurred/Progressed	116.645	0:ALIVE OR DEAD TUMOR FREE	NA	NA	0.6084	NA	NA	NA	NA	NA	NA	No	0.2655	0.87	56	NA	SOC	116.645	0:LIVING	NA	NA	NA	NA	NA	39.8461	1:PROGRESSION	NA	NA	NA	NA	NA	1	Primary	NA
ov_tcga_pan_can_atlas_2018	TCGA-13-0911	TCGA-13-0911-01	NA	NA	NA	22	NA	Ovarian Epithelial Tumor	OV	Serous Ovarian Cancer	NA	NA	NA	NA	NA	44.5475	1:DEAD WITH TUMOR	NA	NA	0.6107	NA	NA	NA	NA	NA	NA	No	0.2936	0.42	13	NA	SOC	44.5475	1:DECEASED	NA	NA	NA	NA	NA	9.1725	1:PROGRESSION	NA	NA	NA	NA	NA	1	Primary	NA
ov_tcga_pan_can_atlas_2018	TCGA-13-0912	TCGA-13-0912-01	NA	NA	NA	8	NA	Ovarian Epithelial Tumor	OV	Serous Ovarian Cancer	NA	NA	NA	15.419	1:Recurred/Progressed	37.6434	1:DEAD WITH TUMOR	NA	NA	0.2675	NA	NA	NA	NA	NA	NA	No	0.2707	0.77	39	NA	SOC	37.6434	1:DECEASED	NA	NA	NA	NA	NA	15.419	1:PROGRESSION	NA	NA	NA	NA	NA	1	Primary	NA
ov_tcga_pan_can_atlas_2018	TCGA-13-0913	TCGA-13-0913-01	NA	NA	NA	5	15	Ovarian Epithelial Tumor	OV	Serous Ovarian Cancer	NA	NA	NA	28.6353	1:Recurred/Progressed	109.314	0:ALIVE OR DEAD TUMOR FREE	NA	NA	0.9452	NA	NA	NA	NA	NA	NA	Yes	0.2877	1.78	37	NA	SOC	109.314	0:LIVING	NA	NA	NA	NA	NA	28.6353	1:PROGRESSION	NA	NA	NA	NA	0	1	Primary	NA
ov_tcga_pan_can_atlas_2018	TCGA-13-0916	TCGA-13-0916-01	NA	NA	NA	9	17	Ovarian Epithelial Tumor	OV	Serous Ovarian Cancer	NA	NA	NA	58.6843	0:DiseaseFree	58.6843	0:ALIVE OR DEAD TUMOR FREE	NA	NA	0.9955	NA	NA	NA	NA	NA	NA	Yes	0.2947	2.31	27	NA	SOC	58.6843	0:LIVING	NA	NA	NA	NA	NA	58.6843	0:CENSORED	NA	NA	NA	NA	10	1	Primary	NA
ov_tcga_pan_can_atlas_2018	TCGA-13-0919	TCGA-13-0919-01	NA	NA	NA	22	NA	Ovarian Epithelial Tumor	OV	Serous Ovarian Cancer	NA	NA	NA	84.5251	0:DiseaseFree	84.5251	0:ALIVE OR DEAD TUMOR FREE	NA	NA	0.442	NA	NA	NA	NA	NA	NA	No	0.3485	0	NA	NA	SOC	84.5251	0:LIVING	NA	NA	NA	NA	NA	84.5251	0:CENSORED	NA	NA	NA	NA	NA	1	Primary	NA
ov_tcga_pan_can_atlas_2018	TCGA-13-0920	TCGA-13-0920-01	NA	NA	NA	NA	15	Ovarian Epithelial Tumor	OV	Serous Ovarian Cancer	NA	NA	NA	9.76428	1:Recurred/Progressed	48.7885	1:DEAD WITH TUMOR	NA	NA	0.6482	NA	NA	NA	NA	NA	NA	Yes	0.2746	2.01	275	NA	SOC	48.7885	1:DECEASED	NA	NA	NA	NA	NA	9.76428	1:PROGRESSION	NA	NA	NA	NA	10	1	Primary	NA
ov_tcga_pan_can_atlas_2018	TCGA-13-0921	TCGA-13-0921-01	NA	NA	NA	17	NA	Ovarian Epithelial Tumor	OV	Serous Ovarian Cancer	NA	NA	NA	48.7556	0:DiseaseFree	48.7556	0:ALIVE OR DEAD TUMOR FREE	NA	NA	0.6826	NA	NA	NA	NA	NA	NA	No	0.3002	2.58	29	NA	SOC	48.7556	1:DECEASED	NA	NA	NA	NA	NA	48.7556	0:CENSORED	NA	NA	NA	NA	NA	1	Primary	NA
ov_tcga_pan_can_atlas_2018	TCGA-13-0923	TCGA-13-0923-01	NA	NA	NA	8	NA	Ovarian Epithelial Tumor	OV	Serous Ovarian Cancer	NA	NA	NA	56.5144	1:Recurred/Progressed	83.7361	0:ALIVE OR DEAD TUMOR FREE	NA	NA	0.6117	NA	NA	NA	NA	NA	NA	No	0.3323	5.25	53	NA	SOC	83.7361	0:LIVING	NA	NA	NA	NA	NA	56.5144	1:PROGRESSION	NA	NA	NA	NA	NA	1	Primary	NA
ov_tcga_pan_can_atlas_2018	TCGA-13-0924	TCGA-13-0924-01	NA	NA	NA	11	35	Ovarian Epithelial Tumor	OV	Serous Ovarian Cancer	NA	NA	NA	NA	NA	85.9388	0:ALIVE OR DEAD TUMOR FREE	NA	NA	0.4157	NA	NA	NA	NA	NA	NA	No	0.2997	0.5	NA	NA	SOC	85.9388	0:LIVING	NA	NA	NA	NA	NA	31.6271	1:PROGRESSION	NA	NA	NA	NA	10	1	Primary	NA
ov_tcga_pan_can_atlas_2018	TCGA-13-1403	TCGA-13-1403-01	48	NA	NA	10	31	Ovarian Epithelial Tumor	OV	Serous Ovarian Cancer	331	-17697	0	13.7423	1:Recurred/Progressed	77.095	1:DEAD WITH TUMOR	Not Hispanic Or Latino	3/20/09	0.3992	G3	No	C56.9	8441-03-01	C56.9	Yes	Yes	0.2923	1.1	64	Yes	SOC	77.095	1:DECEASED	0d5e232d-5aa2-4f6f-be58-ffd5f15ee0b8	NA	NA	NA	Tumor Free	13.7423	1:PROGRESSION	NA	NA	White	No	12	1	Primary	Female
ov_tcga_pan_can_atlas_2018	TCGA-13-1404	TCGA-13-1404-01	48	NA	NA	9	NA	Ovarian Epithelial Tumor	OV	Serous Ovarian Cancer	2469	-17784	0	51.9775	1:Recurred/Progressed	81.1717	0:ALIVE OR DEAD TUMOR FREE	Not Hispanic Or Latino	3/20/09	0.7514	G3	No	C56.9	8441-03-01	C56.9	Yes	No	0.2756	1.56	56	Yes	SOC	81.1717	0:LIVING	8e107f4b-1912-4d3e-814a-b863e2d65ed7	NA	NA	NA	Tumor Free	51.9775	1:PROGRESSION	NA	NA	White	No	NA	1	Primary	Female
ov_tcga_pan_can_atlas_2018	TCGA-13-1405	TCGA-13-1405-01	49	NA	NA	13	27	Ovarian Epithelial Tumor	OV	Serous Ovarian Cancer	224	-18218	0	NA	NA	28.5367	1:DEAD WITH TUMOR	Not Hispanic Or Latino	3/20/09	0.743	G3	No	C56.9	8441-03-01	C56.9	Yes	Yes	0.2773	0.35	55	Yes	SOC	28.5367	1:DECEASED	29dccd25-4c4a-463b-a353-38a193337f38	NA	NA	NA	Tumor Free	7.49581	1:PROGRESSION	NA	NA	White	No	10	1	Primary	Female
ov_tcga_pan_can_atlas_2018	TCGA-13-1407	TCGA-13-1407-01	51	NA	NA	26	NA	Ovarian Epithelial Tumor	OV	Serous Ovarian Cancer	2534	-18896	0	43.8242	1:Recurred/Progressed	83.3087	0:ALIVE OR DEAD TUMOR FREE	Not Hispanic Or Latino	3/20/09	0.786	G3	No	C56.9	8441-03-01	C56.9	Yes	No	NA	0.03	NA	Yes	SOC	83.3087	0:LIVING	f2dcf4cc-609d-4532-a90d-6ae2bbb53365	NA	NA	NA	Tumor Free	43.8242	1:PROGRESSION	NA	NA	White	No	NA	1	Primary	Female
ov_tcga_pan_can_atlas_2018	TCGA-13-1408	TCGA-13-1408-01	59	NA	NA	19	NA	Ovarian Epithelial Tumor	OV	Serous Ovarian Cancer	180	-21635	0	NA	NA	55.2323	1:DEAD WITH TUMOR	Not Hispanic Or Latino	3/20/09	0.6201	G3	No	C56.9	8441-03-01	C56.9	Yes	No	NA	0.35	NA	Yes	SOC	55.2323	1:DECEASED	8fac8e40-beac-4059-9d54-7ee530598cfd	NA	NA	NA	With Tumor	25.1504	1:PROGRESSION	NA	NA	White	No	NA	1	Primary	Female
ov_tcga_pan_can_atlas_2018	TCGA-13-1409	TCGA-13-1409-01	73	NA	NA	23	NA	Ovarian Epithelial Tumor	OV	Serous Ovarian Cancer	208	-26836	0	NA	NA	57.2706	1:DEAD WITH TUMOR	Not Hispanic Or Latino	3/20/09	0.7864	G3	No	C56.9	8441-03-01	C56.9	Yes	No	0.3242	1.2	NA	Yes	SOC	57.2706	1:DECEASED	18e0e996-8f23-4f53-94a5-dde38b550863	NA	NA	NA	With Tumor	22.6847	1:PROGRESSION	NA	NA	White	No	NA	1	Primary	Female
ov_tcga_pan_can_atlas_2018	TCGA-13-1410	TCGA-13-1410-01	57	NA	NA	29	5	Ovarian Epithelial Tumor	OV	Serous Ovarian Cancer	2464	-20950	0	NA	NA	81.0073	0:ALIVE OR DEAD TUMOR FREE	Not Hispanic Or Latino	3/20/09	0.7463	GX	No	C56.9	8441-03-01	C56.9	Yes	No	0.3172	0.89	NA	Yes	SOC	81.0073	0:LIVING	c3f9ee36-d34f-472b-ac7f-801a0d400aa4	NA	NA	NA	Tumor Free	10.4876	1:PROGRESSION	NA	NA	White	No	2	1	Primary	Female
ov_tcga_pan_can_atlas_2018	TCGA-13-1411	TCGA-13-1411-01	81	NA	NA	24	11	Ovarian Epithelial Tumor	OV	Serous Ovarian Cancer	128	-29874	0	NA	NA	17.4573	1:DEAD WITH TUMOR	Not Hispanic Or Latino	3/20/09	0.5555	G3	No	C56.9	8441-03-01	C56.9	Yes	No	0.2774	0.1	60	Yes	SOC	17.4573	1:DECEASED	a9d3a7b0-faf8-4e56-8600-d9e6882a4f23	NA	NA	NA	With Tumor	7.82457	1:PROGRESSION	NA	NA	White	No	4	1	Primary	Female
ov_tcga_pan_can_atlas_2018	TCGA-13-1412	TCGA-13-1412-01	41	NA	NA	6	NA	Ovarian Epithelial Tumor	OV	Serous Ovarian Cancer	162	-15119	0	NA	NA	32.3503	1:DEAD WITH TUMOR	Not Hispanic Or Latino	3/20/09	0.4304	G3	No	C56.9	8441-03-01	C56.9	Yes	No	0.2668	0.47	50	Yes	SOC	32.3503	1:DECEASED	44493c23-82e9-4d9f-8e3c-7b3f9ae44970	NA	NA	NA	Tumor Free	13.4464	1:PROGRESSION	NA	NA	White	No	NA	1	Primary	Female
ov_tcga_pan_can_atlas_2018	TCGA-13-1477	TCGA-13-1477-01	49	NA	NA	4	NA	Ovarian Epithelial Tumor	OV	Serous Ovarian Cancer	1662	-18111	0	NA	NA	54.6405	1:DEAD WITH TUMOR	Not Hispanic Or Latino	3/31/09	0.1785	G2	No	C56.9	8441-03-01	C56.9	Yes	No	0.278	0	198	NA	SOC	54.6405	1:DECEASED	13f5814c-1f99-4ffa-84a4-3bbd8979faae	NA	NA	NA	With Tumor	7.72594	1:PROGRESSION	NA	NA	White	No	NA	1	Primary	Female
ov_tcga_pan_can_atlas_2018	TCGA-13-1481	TCGA-13-1481-01	76	NA	NA	7	23	Ovarian Epithelial Tumor	OV	Serous Ovarian Cancer	2648	-27898	0	87.0566	0:DiseaseFree	87.0566	0:ALIVE OR DEAD TUMOR FREE	Not Hispanic Or Latino	3/31/09	0.4085	G2	No	C56.9	8441-03-01	C56.9	Yes	Yes	0.273	0.23	227	NA	SOC	87.0566	1:DECEASED	c5355491-e1e8-46a4-a05e-bafcaf2e7459	NA	NA	NA	Tumor Free	87.0566	0:CENSORED	NA	NA	White	No	8	1	Primary	Female
ov_tcga_pan_can_atlas_2018	TCGA-13-1482	TCGA-13-1482-01	52	NA	NA	4	NA	Ovarian Epithelial Tumor	OV	Serous Ovarian Cancer	1877	-19178	0	NA	NA	61.7089	1:DEAD WITH TUMOR	Not Hispanic Or Latino	3/31/09	0.4161	G2	No	C56.9	8441-03-01	C56.9	Yes	No	0.2862	1.04	56	NA	SOC	61.7089	1:DECEASED	f3af727e-b592-4828-94f5-22008666cf8c	NA	NA	NA	With Tumor	19.7916	1:PROGRESSION	NA	NA	White	No	NA	1	Primary	Female
ov_tcga_pan_can_atlas_2018	TCGA-13-1483	TCGA-13-1483-01	61	NA	NA	8	NA	Ovarian Epithelial Tumor	OV	Serous Ovarian Cancer	895	-22342	0	NA	NA	29.4243	1:DEAD WITH TUMOR	Not Hispanic Or Latino	3/31/09	0.4431	G3	No	C56.9	8441-03-01	C56.9	Yes	No	0.2701	0.51	78	NA	SOC	29.4243	1:DECEASED	611600a6-43ec-4029-9682-cd6d6a3312ec	NA	NA	NA	With Tumor	9.76428	1:PROGRESSION	NA	NA	White	No	NA	1	Primary	Female
ov_tcga_pan_can_atlas_2018	TCGA-13-1484	TCGA-13-1484-01	62	NA	NA	28	NA	Ovarian Epithelial Tumor	OV	Serous Ovarian Cancer	2982	-22698	0	16.3395	1:Recurred/Progressed	124.437	1:DEAD WITH TUMOR	Not Hispanic Or Latino	3/31/09	0.6072	G3	No	C56.9	8441-03-01	C56.9	Yes	No	0.3066	0.2	42	Yes	SOC	124.437	1:DECEASED	ead71c90-cc5e-42ce-8754-c3cf15a41134	NA	NA	NA	With Tumor	16.3395	1:PROGRESSION	NA	NA	White	No	NA	1	Primary	Female
ov_tcga_pan_can_atlas_2018	TCGA-13-1485	TCGA-13-1485-01	48	NA	NA	10	NA	Ovarian Epithelial Tumor	OV	Serous Ovarian Cancer	629	-17642	0	NA	NA	20.6792	1:DEAD WITH TUMOR	Not Hispanic Or Latino	3/31/09	0.2233	G2	No	C56.9	8441-03-01	C56.9	Yes	No	0.3038	0.09	NA	NA	SOC	20.6792	1:DECEASED	49bfd0fe-48ce-49db-9f76-ce2310410950	NA	NA	NA	With Tumor	5.58898	1:PROGRESSION	NA	NA	White	No	NA	1	Primary	Female
ov_tcga_pan_can_atlas_2018	TCGA-13-1487	TCGA-13-1487-01	74	NA	NA	20	NA	Ovarian Epithelial Tumor	OV	Serous Ovarian Cancer	681	-27176	0	NA	NA	22.3888	1:DEAD WITH TUMOR	Not Hispanic Or Latino	3/31/09	0.6513	GX	No	C56.9	8441-03-01	C56.9	Yes	No	0.2937	0.34	22	NA	SOC	22.3888	1:DECEASED	c9e28934-8379-4511-817c-d787f2c4ca3a	NA	NA	NA	With Tumor	13.5451	1:PROGRESSION	NA	NA	White	No	NA	1	Primary	Female
ov_tcga_pan_can_atlas_2018	TCGA-13-1488	TCGA-13-1488-01	59	NA	NA	14	NA	Ovarian Epithelial Tumor	OV	Serous Ovarian Cancer	2154	-21726	0	NA	NA	70.8157	1:DEAD WITH TUMOR	Not Hispanic Or Latino	3/31/09	0.4583	G3	No	C56.9	8441-03-01	C56.9	Yes	No	0.2648	0.73	150	NA	SOC	70.8157	1:DECEASED	a85f6f9c-1e1d-44fc-85eb-3b2d96cfbc61	NA	NA	NA	With Tumor	11.5396	1:PROGRESSION	NA	NA	White	No	NA	1	Primary	Female
ov_tcga_pan_can_atlas_2018	TCGA-13-1489	TCGA-13-1489-01	70	NA	NA	19	37	Ovarian Epithelial Tumor	OV	Serous Ovarian Cancer	2521	-25768	0	26.4983	1:Recurred/Progressed	83.9333	0:ALIVE OR DEAD TUMOR FREE	Not Hispanic Or Latino	3/31/09	0.8985	G2	No	C56.9	8441-03-01	C56.9	Yes	Yes	0.3082	2.7	58	Yes	SOC	83.9333	1:DECEASED	7248cd60-be22-44bc-bc58-f644db0940a2	NA	NA	NA	With Tumor	26.4983	1:PROGRESSION	NA	NA	White	No	12	1	Primary	Female
ov_tcga_pan_can_atlas_2018	TCGA-13-1491	TCGA-13-1491-01	55	NA	NA	14	NA	Ovarian Epithelial Tumor	OV	Serous Ovarian Cancer	1595	-20262	0	NA	NA	52.4378	1:DEAD WITH TUMOR	Not Hispanic Or Latino	3/31/09	0.9476	G3	No	C56.9	8441-03-01	C56.9	Yes	No	0.2771	2.35	53	NA	SOC	52.4378	1:DECEASED	c8febeef-8e7e-459e-88cb-8086692dc559	NA	NA	NA	With Tumor	16.7012	1:PROGRESSION	NA	NA	Asian	No	NA	1	Primary	Female
ov_tcga_pan_can_atlas_2018	TCGA-13-1492	TCGA-13-1492-01	66	NA	NA	14	NA	Ovarian Epithelial Tumor	OV	Serous Ovarian Cancer	2237	-24332	0	125.555	0:DiseaseFree	125.555	0:ALIVE OR DEAD TUMOR FREE	Not Hispanic Or Latino	3/31/09	0.8414	G3	No	C56.9	8441-03-01	C56.9	Yes	No	0.2978	0.88	15	No	SOC	125.555	1:DECEASED	63c6a89b-b28c-434a-a632-5de6545db731	NA	NA	NA	Tumor Free	125.555	0:CENSORED	NA	NA	White	No	NA	1	Primary	Female
ov_tcga_pan_can_atlas_2018	TCGA-13-1494	TCGA-13-1494-01	43	NA	NA	6	NA	Ovarian Epithelial Tumor	OV	Serous Ovarian Cancer	1162	-15993	0	NA	NA	93.8949	1:DEAD WITH TUMOR	Not Hispanic Or Latino	3/31/09	0.4586	G3	No	C56.9	8441-03-01	C56.9	Yes	No	0.3076	0.47	77	Yes	SOC	93.8949	1:DECEASED	f50ee039-1da9-43d9-ac01-657ec77a7f32	NA	NA	NA	With Tumor	22.7833	1:PROGRESSION	NA	NA	White	No	NA	1	Primary	Female
ov_tcga_pan_can_atlas_2018	TCGA-13-1495	TCGA-13-1495-01	60	NA	NA	17	NA	Ovarian Epithelial Tumor	OV	Serous Ovarian Cancer	1498	-22046	0	32.1202	1:Recurred/Progressed	90.3771	1:DEAD WITH TUMOR	Not Hispanic Or Latino	3/31/09	0.5194	G2	No	C56.9	8441-03-01	C56.9	Yes	No	0.294	0.5	19	Yes	SOC	90.3771	1:DECEASED	74dcdfb4-a637-4111-9a22-4b4bc7bbc8f7	NA	NA	NA	With Tumor	32.1202	1:PROGRESSION	NA	NA	White	No	NA	1	Primary	Female
ov_tcga_pan_can_atlas_2018	TCGA-13-1496	TCGA-13-1496-01	65	NA	NA	20	NA	Ovarian Epithelial Tumor	OV	Serous Ovarian Cancer	129	-23993	0	NA	NA	4.24105	NA	Not Hispanic Or Latino	3/31/09	0.5076	G3	No	C56.9	8441-03-01	C56.9	Yes	No	0.3244	0.59	65	NA	SOC	4.24105	1:DECEASED	e5a329ec-e50e-4786-901d-b58474f8ea65	NA	NA	NA	NA	4.24105	0:CENSORED	NA	NA	White	No	NA	1	Primary	Female
ov_tcga_pan_can_atlas_2018	TCGA-13-1497	TCGA-13-1497-01	47	NA	NA	7	13	Ovarian Epithelial Tumor	OV	Serous Ovarian Cancer	3871	-17528	0	26.7285	1:Recurred/Progressed	127.264	0:ALIVE OR DEAD TUMOR FREE	Not Hispanic Or Latino	3/31/09	0.6962	G3	No	C56.9	8441-03-01	C56.9	Yes	Yes	0.2877	2.5	143	Yes	SOC	127.264	0:LIVING	bc4bc342-20bf-40c3-af26-2c6f942da93d	NA	NA	NA	With Tumor	26.7285	1:PROGRESSION	NA	NA	White	No	14	1	Primary	Female
ov_tcga_pan_can_atlas_2018	TCGA-13-1498	TCGA-13-1498-01	73	NA	NA	5	17	Ovarian Epithelial Tumor	OV	Serous Ovarian Cancer	1144	-26820	0	NA	NA	66.1472	1:DEAD WITH TUMOR	Not Hispanic Or Latino	3/31/09	0.4009	G3	No	C56.9	8441-03-01	C56.9	Yes	Yes	0.2635	1.44	127	Yes	SOC	66.1472	1:DECEASED	56a30462-2819-4c18-95be-8e73880a4921	NA	NA	NA	With Tumor	17.556	1:PROGRESSION	NA	NA	White	No	4	1	Primary	Female
ov_tcga_pan_can_atlas_2018	TCGA-13-1499	TCGA-13-1499-01	56	NA	NA	16	NA	Ovarian Epithelial Tumor	OV	Serous Ovarian Cancer	3500	-20668	0	19.1669	1:Recurred/Progressed	115.067	0:ALIVE OR DEAD TUMOR FREE	Not Hispanic Or Latino	3/31/09	0.304	G3	No	C56.9	8441-03-01	C56.9	Yes	No	0.2573	0.21	72	Yes	SOC	115.067	0:LIVING	b25570ed-baca-4e3f-87c6-2ef18119ba49	NA	NA	NA	With Tumor	19.1669	1:PROGRESSION	NA	NA	White	No	NA	1	Primary	Female
ov_tcga_pan_can_atlas_2018	TCGA-13-1500	TCGA-13-1500-01	71	NA	NA	10	NA	Ovarian Epithelial Tumor	OV	Serous Ovarian Cancer	425	-26172	0	NA	NA	13.9724	1:DEAD WITH TUMOR	Not Hispanic Or Latino	3/31/09	0.3349	G3	No	C56.9	8441-03-01	C56.9	Yes	No	0.2866	0.66	83	NA	SOC	13.9724	1:DECEASED	a285786d-120e-4c88-b48b-8111f4413988	NA	NA	NA	With Tumor	8.31772	1:PROGRESSION	NA	NA	White	No	NA	1	Primary	Female
ov_tcga_pan_can_atlas_2018	TCGA-13-1501	TCGA-13-1501-01	50	NA	NA	7	NA	Ovarian Epithelial Tumor	OV	Serous Ovarian Cancer	999	-18393	0	NA	NA	43.1995	1:DEAD WITH TUMOR	Not Hispanic Or Latino	3/31/09	0.4528	G3	No	C56.9	8441-03-01	C56.9	Yes	No	0.3177	0.22	83	Yes	SOC	43.1995	1:DECEASED	561968ce-da9a-4d69-8bc2-bc87b9550f93	NA	NA	NA	With Tumor	12.8875	1:PROGRESSION	NA	NA	White	No	NA	1	Primary	Female
ov_tcga_pan_can_atlas_2018	TCGA-13-1504	TCGA-13-1504-01	68	NA	NA	23	NA	Ovarian Epithelial Tumor	OV	Serous Ovarian Cancer	504	-25008	0	18.0162	1:Recurred/Progressed	34.8161	1:DEAD WITH TUMOR	Not Hispanic Or Latino	3/31/09	0.5039	G3	No	C56.9	8441-03-01	C56.9	Yes	No	0.2868	0.29	41	Yes	SOC	34.8161	1:DECEASED	cd49126a-ec15-43fa-9e43-3f7460d43f2b	NA	NA	NA	Tumor Free	18.0162	1:PROGRESSION	NA	NA	White	No	NA	1	Primary	Female
[truncated: 409 more rows]
[truncated: 11 more columns]
